# Supplementary material for: Investigations on the Fusants From Wide Cross Between White-Rot Fungi and Saccharomyces cerevisiae Reveal Unknown Lignin Degradation Mechanism
Source: Front Microbiol. 2022 Jul 11;13:935462. doi: 10.3389/fmicb.2022.935462 (PMC9310788; doi:10.3389/fmicb.2022.935462)
Supplement: Supplementary file 1 [file Data_Sheet_1.xlsx]

## Sheet: Table S1
Table S1 Primers used in this experiment
Num.	Name	Sequence
1	ITS1	5'- TCCGTAGGTGAACCTGCGG-3'
	ITS4	5'-CCTCCGCTTATTGATATGC-3'
2	MNP1-S	5'-CGAATGGATGACGCTGGAT-3'
	MNP1-AS	5'-GAGATGTGGTTTGGTTACAAGG- 3'
3	MNP2-S	5'-GCGGTGGAAGGACGACTA-3'
	MNP2-AS	5'-AGCCAGCGTCACCCATAC- 3'
4	MNP3-S	5'-GCGTCCTATTCCCCATTCT-3'
	MNP3-AS	5'-AGCCAGCGTCACCCATAC-3'
5	MNP4-S	5'-TGCTCTTGCTCTGCTGGTC-3'
	MNP4-AS	5'-GCTTTTGCTGCTCGACAAT-3'
6	MNP5-S	5'-GATTCCCAGTTCTTCGTTGAG-3'
	MNP5-AS	5'-CAAAGCGGGGAAAGGAGTAG-3'
7	MNP6-S	5'-GCTCTATTCACTTTCGCCACT 3'
	MNP6-AS	5'-GGAGAATCCAATAGCGTCGTG-3'
8	LAC1-S	5'-CCAATCGCTGCTGGAAATA-3'
	LAC1-AS	5'-AAACCCCAAAGTACACGGAC-3'
9	LAC2-S	5'-ACAGTCAATGGCATCTTCCC-3'
	LAC2-AS	5'-CAACATCGTACAGGTGCTTCA-3'
10	LAC3-S	5'-TCAGGGGTGCTTTCGTAGT-3'
	LAC3-AS	5'-GTTCCTTCCGTCGTTGTCG-3'
11	LAC4-S	5'-TATTTACGATGACTGCGACCC-3'
	LAC4-AS	5'-ACCGTTCTGGAAGCCTGTG-3'
12	LAC5-S	5'-GCGGTTGGCGTAACAGAA-3'
	LAC5-AS	5'-GGAAGAGTGGCATTCTCATTG-3'
13	LAC6-S	5'-TGGTTACGCAATGTCCAATC-3
	LAC6-AS	5'-TCGCAGGAAGTGTTGATGAG-3'
14	LAC7-S	5'-CCTTACTCGCACTCCTACCTC-3'
	LAC7-AS	5'-GGATCTCGTGGATTATACACTACC-3'
15	LAC8-S	5'-TTGCTGGTGGCACTTTCC-3'
	LAC8-AS	5'-AATGTTTGTGAGGGTCGTTCT-3'
16	LAC9-S	5' ACTCATCAATGGCAAAGGTCG-3'
	LAC9-AS	5' GTGGCACAAGATTAGTCTCCTCA-3'
17	LAC10-S	5'-CATTGGCACGGTTTCTTCC-3'
	LAC10-AS	5'-GGGTACTATCTGGGGTGGG-3'
18	LAC11-S	5'-ATTATTCTTGACGCTAACCAGG-3'
	LAC11-AS	5'-CAGGATTATCTGTGACGAAACG-3'
19	LAC12-S	5'-CGGGCGACTCTTTCTTGT-3'
	LAC12-AS	5'-GGATGACTGCTAAAGGGGACT-3'
20	VC2-S	5'-ACCTCTTTGACGGTGCCC-3'
	VC2-AS	5'-TGCTAAGAATCTTATCCACGCTA-3'
21	VC3-S	5'-TCAAGTCACTGCCAACGC-3'
	VC3-AS	5'-AGAAAGGAGCCAGACGACC-3'

## Sheet: Table S2
Table S2 Wild-type secreted proteins
Gene Name	Description	Mass	Score	Matches	Sequences	emPAI	Coverage
PLEOSDRAFT_1066752	Beta-galactosidase OS=Pleurotus ostreatus PC15 OX=1137138 GN=PLEOSDRAFT_1066752 PE=3 SV=1	113442	2249	79(72)	22(22)	1.48	25%	A0A067NFB3_uniprot
Peptide	Unique	Matches	Modification	Observed	Mr(expt)	Mr(calc)	ppm	Miss	Score	Expect	Rank	Query
R.QGLFLR.S		2		367.2222	732.4298	732.4283	2.10	0	34	0.0016	1	80
K.AGFYILR.Q	U	1		420.2432	838.4718	838.4701	1.98	0	41	0.00032	1	671
K.FDLNIPR.G	U	3		437.7436	873.4727	873.4708	2.12	0	48	0.00014	1	986
R.GVVDFDGFR.A	U	4		506.2500	1010.4854	1010.4822	3.24	0	53	2.3e-005	1	2609
R.LSVIAPSNVR.S		2		528.3160	1054.6175	1054.6135	3.84	0	43	0.00017	1	3371
K.FSDSLPEIR.A		4		532.2754	1062.5362	1062.5346	1.57	0	59	1.8e-005	1	3510
R.ALQPLFDAAK.D		2		537.3046	1072.5946	1072.5917	2.72	0	24	0.03	1	3597
K.VGGYTNFPDK.V	U	3		549.2665	1096.5185	1096.5189	-0.37	0	53	2e-005	1	4002
K.VNNPAWSSVGR.V	U	2		593.8027	1185.5908	1185.5891	1.45	0	60	4.3e-006	1	5723
R.SASISGSQLDLK.G	U	2		603.3219	1204.6292	1204.6299	-0.55	0	44	0.00032	1	6118
R.GIMNEGGLFGER.Q		2		640.3105	1278.6064	1278.6027	2.95	0	(53)	2.7e-005	1	7479
R.GI->M<-NEGGLFGER.Q		4	Oxidation (M)	648.3079	1294.6012	1294.5976	2.77	0	64	2e-006	1	7772
K.VVVTDYAFGSSR.L		2		650.8312	1299.6478	1299.6459	1.44	0	64	2e-006	1	7863
K.FPVHEGILNYR.G	U	2		448.9064	1343.6975	1343.6986	-0.85	0	(49)	9.5e-005	1	8700
K.FPVHEGILNYR.G	U	3		672.8564	1343.6982	1343.6986	-0.30	0	65	2.4e-006	1	8701
K.VGGYTNFPDKVR.G	U	1		451.5695	1351.6866	1351.6885	-1.41	1	(26)	0.014	1	8850
K.VGGYTNFPDKVR.G	U	2		676.8534	1351.6923	1351.6885	2.88	1	51	5.2e-005	1	8852
R.QTDATSTAVTNFK.L	U	2		692.3420	1382.6695	1382.6678	1.26	0	74	2.5e-007	1	9317
K.AAWQDYIQGIIK.V	U	1		703.3794	1404.7442	1404.7401	2.92	0	32	0.0047	1	9697
R.VFIHSGEFHTFR.L		1		369.9405	1475.7329	1475.7310	1.26	0	(31)	0.0056	1	10941
R.VFIHSGEFHTFR.L		1		738.8739	1475.7332	1475.7310	1.52	0	59	9.2e-006	1	10943
R.VFIHSGEFHTFR.L		1		492.9186	1475.7340	1475.7310	2.03	0	(47)	0.00015	1	10944
R.ASSIVVPLTYNDPGQGR.N	U	2		887.4603	1772.9061	1772.9057	0.22	0	26	0.018	1	14922
K.AAGLNAISVYTHMGLINPSR.G	U	1		1043.0510	2084.0875	2084.0837	1.84	0	(100)	6.8e-010	1	17738
K.AAGLNAISVYTHMGLINPSR.G	U	1		695.7034	2084.0885	2084.0837	2.30	0	(33)	0.0039	1	17739
K.AAGLNAISVYTH->M<-GLINPSR.G	U	1	Oxidation (M)	701.0358	2100.0857	2100.0786	3.37	0	(63)	4e-006	1	17837
K.AAGLNAISVYTH->M<-GLINPSR.G	U	2	Oxidation (M)	1051.0505	2100.0865	2100.0786	3.78	0	106	1.8e-010	1	17838
R.NTLEETDDKFTFPPGALLK.G	U	13		1068.5470	2135.0794	2135.0786	0.38	1	80	7.7e-008	1	18053
R.NTLEETDDKFTFPPGALLK.G	U	9		712.7008	2135.0806	2135.0786	0.92	1	(37)	0.0015	1	18054
R.TTVSFLPGIEGLVTVWDSDK.Q	U	1		1082.5601	2163.1056	2163.1100	-2.04	0	64	7.3e-006	1	18244
K.TDWIGDTSTGATSATSTAVFATLLR.N	U	1		848.4262	2542.2566	2542.2551	0.58	0	94	2.2e-009	1	20189
K.TDWIGDTSTGATSATSTAVFATLLR.N	U	1		1272.1360	2542.2574	2542.2551	0.90	0	(89)	8.2e-009	1	20190
PLEOSDRAFT_62198	Extracellular metalloproteinase OS=Pleurotus ostreatus PC15 OX=1137138 GN=PLEOSDRAFT_62198 PE=3 SV=1	63101	2192	59(54)	10(9)	1.14	28%	A0A067NB23_uniprot
Peptide	Unique	Matches	Modification	Observed	Mr(expt)	Mr(calc)	ppm	Miss	Score	Expect	Rank	Query
R.DSTTVPAGC.-	U	1		454.1942	906.3739	906.3753	-1.54	0	22	0.007	1	1287
R.DAWIQADVNR.F	U	7		594.2936	1186.5727	1186.5731	-0.29	0	58	8.8e-006	1	5739
R.FGGANSCTLWR.A	U	3		634.7967	1267.5788	1267.5768	1.60	0	86	5.7e-009	1	7245
R.THPYSTSATVNPLR.Y	U	3		772.3971	1542.7796	1542.7791	0.37	0	68	1.4e-006	1	11944
R.THPYSTSATVNPLR.Y	U	2		515.2672	1542.7798	1542.7791	0.49	0	(31)	0.0071	1	11945
R.GLGVGAANHRDSTTVPAGC.-	U	2		920.4390	1838.8634	1838.8694	-3.26	1	12	0.33	1	15726
R.TNAFYIVNSVHDIAYK.Y	U	4		927.9746	1853.9345	1853.9312	1.82	0	82	4.3e-008	1	15900
R.TNAFYIVNSVHDIAYK.Y	U	4		618.9860	1853.9361	1853.9312	2.63	0	(57)	1.3e-005	1	15902
K.YGFTESAFNFQNNNFGK.G	U	1		662.2988	1983.8745	1983.8751	-0.33	0	(18)	0.03	1	17108
K.YGFTESAFNFQNNNFGK.G	U	2		992.9468	1983.8790	1983.8751	1.95	0	96	5e-010	1	17110
R.DGALENDIIVHENTHGITNR.M	U	4		1109.5468	2217.0789	2217.0774	0.69	0	106	1.6e-010	1	18530
R.DGALENDIIVHENTHGITNR.M	U	6		740.0340	2217.0802	2217.0774	1.25	0	(68)	9.1e-007	1	18532
R.DGALENDIIVHENTHGITNR.M	U	2		555.2774	2217.0805	2217.0774	1.39	0	(38)	0.00092	1	18533
R.VTISVQDAAGTNNADFATPADGQSGR.M	U	8		1282.1025	2562.1905	2562.1947	-1.61	0	122	2.3e-012	1	20246
R.VTISVQDAAGTNNADFATPADGQSGR.M	U	8		855.0729	2562.1968	2562.1947	0.84	0	(45)	0.0001	1	20254
K.GSQSSVTTQSSATDNFIFTQSATTSPTTQANLDAAR.T	U	2		1231.2496	3690.7271	3690.7245	0.68	0	111	2.6e-011	1	22251
ppp1	Subtilisin-like peptidase OS=Pleurotus pulmonarius OX=28995 GN=ppp1 PE=2 SV=1	38721	2027	63(54)	5(5)	1.09	36%	A0A0X8XLC2_uniprot
Peptide	Unique	Matches	Modification	Observed	Mr(expt)	Mr(calc)	ppm	Miss	Score	Expect	Rank	Query
R.APSAITVGASTIADAR.A	U	4		500.9389	1499.7950	1499.7944	0.40	0	(64)	4.3e-006	1	11309
R.APSAITVGASTIADAR.A	U	31		750.9060	1499.7975	1499.7944	2.07	0	88	2e-008	1	11317
K.VLSDAGSGTVADIVSGLNFVLSSAR.S		4		812.4212	2434.2418	2434.2704	-11.75	0	(94)	2.9e-009	1	19755
K.VLSDAGSGTVADIVSGLNFVLSSAR.S		6		1218.1429	2434.2713	2434.2704	0.39	0	125	1.9e-012	1	19760
R.WGATFGPYADADGNGHGTHCAGTIGGSQFGVAK.S		3		1088.8247	3263.4523	3263.4480	1.33	0	46	5.2e-005	1	21822
R.ASFSNFGSVVDVFAPGQDVISSWIGSTTATNR.I		7		1106.5364	3316.5873	3316.6001	-3.85	0	(96)	1.3e-009	1	21885
R.ASFSNFGSVVDVFAPGQDVISSWIGSTTATNR.I		6		1659.3046	3316.5946	3316.6001	-1.66	0	148	7.7e-015	1	21889
R.ASFSNFGSVVDVFAPGQDVISSWIGSTTATNR.I		1		830.1565	3316.5969	3316.6001	-0.97	0	(65)	1.4e-006	1	21890
R.ISGTS->M<-ATPHVAGLAAYLIGLNGNSSPAALSTTIK.S		1	Oxidation (M)	1134.2649	3399.7728	3399.7708	0.61	0	46	0.00012	1	22041
Spr	Serine proteinase OS=Pleurotus eryngii OX=5323 GN=Spr PE=2 SV=1	38705	1979	62(52)	7(6)	1.27	43%	A0A097IYG6_uniprot
Peptide	Unique	Matches	Modification	Observed	Mr(expt)	Mr(calc)	ppm	Miss	Score	Expect	Rank	Query
K.SVNLVAVK.V	U	1		415.2608	828.5070	828.5069	0.18	0	32	0.0042	1	602
R.APSAITVGASTITDAR.A	U	4		510.9432	1529.8078	1529.8049	1.88	0	(58)	1.4e-005	1	11738
R.APSAITVGASTITDAR.A	U	28		765.9116	1529.8087	1529.8049	2.46	0	88	1.5e-008	1	11743
K.SVLSGIPSGTLNDLAHHA.-	U	1		894.9635	1787.9124	1787.9166	-2.33	0	24	0.069	1	15083
K.VLSDAGSGTVADIVSGLNFVLSSAR.S		4		812.4212	2434.2418	2434.2704	-11.75	0	(94)	2.9e-009	1	19755
K.VLSDAGSGTVADIVSGLNFVLSSAR.S		6		1218.1429	2434.2713	2434.2704	0.39	0	125	1.9e-012	1	19760
R.WGATFGPYADADGNGHGTHCAGTIGGSQFGVAK.S		3		1088.8247	3263.4523	3263.4480	1.33	0	46	5.2e-005	1	21822
R.ASFSNFGSVVDVFAPGQDVISSWIGSTTATNR.I		7		1106.5364	3316.5873	3316.6001	-3.85	0	(96)	1.3e-009	1	21885
R.ASFSNFGSVVDVFAPGQDVISSWIGSTTATNR.I		6		1659.3046	3316.5946	3316.6001	-1.66	0	148	7.7e-015	1	21889
R.ASFSNFGSVVDVFAPGQDVISSWIGSTTATNR.I		1		830.1565	3316.5969	3316.6001	-0.97	0	(65)	1.4e-006	1	21890
R.ISGTS->M<-ATPHVAGLAAYLIGLNGNSSPAALSTTIK.S		1	Oxidation (M)	1134.2649	3399.7728	3399.7708	0.61	0	46	0.00012	1	22041
PLEOSDRAFT_1046424	Amidase domain-containing protein OS=Pleurotus ostreatus PC15 OX=1137138 GN=PLEOSDRAFT_1046424 PE=4 SV=1	43102	1677	33(32)	14(13)	3.72	41%	A0A067NL22_uniprot
Peptide	Unique	Matches	Modification	Observed	Mr(expt)	Mr(calc)	ppm	Miss	Score	Expect	Rank	Query
R.LNLVSR.A	U	1		351.2189	700.4233	700.4232	0.22	0	38	0.0011	1	3
R.GIDAALR.N	U	1		358.2086	714.4027	714.4024	0.38	0	20	0.071	1	12
R.AAGAIILGK.A	U	2		407.2637	812.5129	812.5120	1.16	0	31	0.0026	1	474
R.GNVASGWSGR.G	U	1		495.7416	989.4685	989.4679	0.66	0	35	0.0022	1	2304
R.SALHGIPVLLK.D	U	3		574.3652	1146.7159	1146.7125	3.00	0	33	0.0005	1	4969
R.SALHGIPVLLK.D	U	2		383.2460	1146.7161	1146.7125	3.16	0	(30)	0.0011	1	4970
K.ANLSEFAHFR.G		1		397.8682	1190.5829	1190.5832	-0.31	0	(49)	9e-005	1	5821
K.ANLSEFAHFR.G		2		596.2989	1190.5833	1190.5832	0.09	0	64	2.5e-006	1	5822
R.IEEVNLQGPALR.A	U	2		669.8733	1337.7321	1337.7303	1.39	0	93	2.1e-009	1	8584
R.SLTDAAIVLSVIAGK.D		1		729.4333	1456.8520	1456.8501	1.34	0	83	1e-008	1	10637
R.AGVIPISANQDTVGPITR.S	U	3		904.9987	1807.9829	1807.9792	2.03	0	117	7.5e-012	1	15424
R.AGVIPISANQDTVGPITR.S	U	1		603.6693	1807.9861	1807.9792	3.81	0	(65)	1.3e-006	1	15426
R.ANPTILTAFETALDTLR.G	U	1		923.9958	1845.9770	1845.9836	-3.57	0	(92)	3.9e-009	1	15816
R.ANPTILTAFETALDTLR.G	U	1		616.3346	1845.9819	1845.9836	-0.90	0	106	1.5e-010	1	15817
R.GLGAIIVDPADLPSINEIR.A	U	1		982.0476	1962.0807	1962.0786	1.07	0	90	3.7e-009	1	16920
R.GLGAIIVDPADLPSINEIR.A	U	1		655.0347	1962.0822	1962.0786	1.84	0	(75)	1e-007	1	16921
R.AVLETNPSALTQAAELDAER.K	U	1		700.3588	2098.0547	2098.0542	0.23	0	(82)	4.4e-008	1	17829
R.AVLETNPSALTQAAELDAER.K	U	3		1050.0347	2098.0548	2098.0542	0.29	0	148	1.1e-014	1	17830
K.VQLNEWYENLVENPSGVR.S	U	1		1073.5320	2145.0494	2145.0491	0.16	0	71	5.2e-007	1	18137
K.VQLNEWYENLVENPSGVR.S	U	1		716.0245	2145.0518	2145.0491	1.28	0	(23)	0.034	1	18138
R.AVLETNPSALTQAAELDAERK.A	U	1		1114.0828	2226.1510	2226.1491	0.82	1	116	2e-011	1	18604
R.AVLETNPSALTQAAELDAERK.A	U	2		743.0587	2226.1543	2226.1491	2.33	1	(82)	4.1e-008	1	18606
LACC2	Laccase OS=Pleurotus ostreatus PC15 OX=1137138 GN=LACC2 PE=3 SV=1	57725	1561	51(44)	17(16)	3.00	32%	A0A067NLM3_uniprot
Peptide	Unique	Matches	Modification	Observed	Mr(expt)	Mr(calc)	ppm	Miss	Score	Expect	Rank	Query
K.LDFHIR.N		1		400.7251	799.4357	799.4341	2.05	0	35	0.0013	1	374
K.KLDFHIR.N		1		464.7718	927.5291	927.5290	0.14	1	22	0.047	1	1482
R.NDVVSPDGFER.R		2		617.7888	1233.5630	1233.5626	0.30	0	64	1.3e-006	1	6542
R.GSFIVYDPNDPLK.H		2		732.8749	1463.7353	1463.7296	3.88	0	41	0.00079	1	10762
R.TSNSDVVNLVNPPR.R	U	6		756.3952	1510.7758	1510.7740	1.24	0	109	9.3e-011	1	11502
R.TLCPAYDGLAPEFQ.-		2		791.3695	1580.7243	1580.7181	3.96	0	13	0.18	1	12527
K.GAPAVEPTTVATTGGHK.L	U	1		797.4156	1592.8166	1592.8159	0.48	0	59	9.7e-006	1	12695
K.GAPAVEPTTVATTGGHK.L	U	1		531.9467	1592.8183	1592.8159	1.55	0	(52)	4.6e-005	1	12696
K.GGPLVPYAVINVEQGK.R		2		820.9565	1639.8984	1639.8934	3.08	0	51	4.2e-005	1	13309
R.TSNSDVVNLVNPPRR.D	U	5		834.4451	1666.8757	1666.8751	0.38	1	(32)	0.005	1	13658
R.TSNSDVVNLVNPPRR.D	U	4		556.6337	1666.8794	1666.8751	2.57	1	44	0.00028	1	13664
K.VQINTINELTDPGMR.R	U	1		850.9385	1699.8624	1699.8563	3.59	0	79	1.1e-007	1	14089
K.VQINTINELTDPG->M<-R.R	U	2	Oxidation (M)	858.9350	1715.8554	1715.8512	2.46	0	(71)	6e-007	1	14293
R.AITVNGIFPGTPVILQK.N		1		884.5236	1767.0327	1767.0295	1.82	0	58	2.6e-006	1	14865
K.GGPLVPYAVINVEQGKR.Y		1		899.0054	1795.9962	1795.9945	0.96	1	54	1.8e-005	1	15247
K.GGPLVPYAVINVEQGKR.Y		1		599.6733	1795.9982	1795.9945	2.08	1	(35)	0.0016	1	15250
R.YKGAPAVEPTTVATTGGHK.L	U	1		942.9914	1883.9682	1883.9741	-3.14	1	70	8.4e-007	1	16224
R.YKGAPAVEPTTVATTGGHK.L	U	1		628.9993	1883.9760	1883.9741	0.98	1	(68)	1.2e-006	1	16225
R.FKGGPLVPYAVINVEQGK.R		1		958.5353	1915.0561	1915.0567	-0.32	1	68	7.8e-007	1	16503
R.FKGGPLVPYAVINVEQGK.R		1		639.3608	1915.0607	1915.0567	2.07	1	(54)	1.9e-005	1	16504
R.APLTGGNPAGNPNLDISLIR.A	U	3		995.5411	1989.0677	1989.0643	1.72	0	105	1.4e-010	1	17157
R.APLTGGNPAGNPNLDISLIR.A	U	2		664.0300	1989.0681	1989.0643	1.89	0	(44)	0.00017	1	17158
R.KPQDFLPSEQVIILPANK.L		3		679.7191	2036.1354	2036.1306	2.33	0	(40)	0.00039	1	17478
R.KPQDFLPSEQVIILPANK.L		3		1019.0750	2036.1355	2036.1306	2.39	0	59	5e-006	1	17479
K.NDKVQINTINELTDPGMR.R	U	1		1029.5211	2057.0277	2057.0211	3.19	1	43	0.00032	1	17578
K.NDKVQINTINELTDPG->M<-R.R	U	1	Oxidation (M)	1037.5153	2073.0160	2073.0161	-0.04	1	(17)	0.14	1	17657
K.NDKVQINTINELTDPG->M<-R.R	U	1	Oxidation (M)	692.0150	2073.0232	2073.0161	3.45	1	(29)	0.0086	1	17658
PLEOSDRAFT_1093024	Beta-glucosidase OS=Pleurotus ostreatus PC15 OX=1137138 GN=PLEOSDRAFT_1093024 PE=3 SV=1	92341	1399	53(44)	27(25)	1.95	34%	A0A067NRB1_uniprot
Peptide	Unique	Matches	Modification	Observed	Mr(expt)	Mr(calc)	ppm	Miss	Score	Expect	Rank	Query
K.ILVLYK.H	U	2		374.7525	747.4905	747.4894	1.43	0	35	0.00031	1	112
K.LSLTFPK.R	U	3		403.2453	804.4760	804.4745	1.81	0	49	0.00015	1	423
R.LLVDILR.G	U	2		421.2788	840.5431	840.5433	-0.17	0	43	0.00012	1	692
R.QNIDLPR.L	U	1		428.2378	854.4611	854.4610	0.17	0	59	5.6e-006	1	816
K.IAVIGPNAK.R	U	1		441.7740	881.5335	881.5334	0.06	0	53	1.2e-005	1	1081
K.VVSVELDR.E	U	1		458.7582	915.5019	915.5025	-0.68	0	12	0.77	1	1410
K.TYDFEIR.I	U	1		472.2300	942.4455	942.4447	0.89	0	11	0.24	1	1679
R.ISNASFVSR.G	U	1		490.7617	979.5089	979.5087	0.21	0	55	1.9e-005	1	2169
R.TAAADATVLLK.N	U	2		537.3151	1072.6157	1072.6128	2.69	0	41	0.0005	1	3601
K.LFTSDIDER.V	U	2		548.2701	1094.5256	1094.5244	1.10	0	71	3.3e-007	1	3963
R.EALSFYDDR.R	U	1		558.2548	1114.4951	1114.4931	1.79	0	31	0.0019	1	4342
R.LTNNLVAAVLK.A	U	2		578.3611	1154.7076	1154.7023	4.61	0	71	1.7e-007	1	5130
R.VGEALGVESHAK.G	U	1		598.8159	1195.6173	1195.6197	-2.01	0	62	3.3e-006	1	5931
R.VGEALGVESHAK.G	U	1		399.5466	1195.6180	1195.6197	-1.44	0	(59)	7.1e-006	1	5932
R.VNGLHVSENPR.L	U	1		407.8818	1220.6236	1220.6262	-2.11	0	(38)	0.0014	1	6364
R.VNGLHVSENPR.L	U	1		611.3191	1220.6236	1220.6262	-2.09	0	63	4.2e-006	1	6365
R.EALSFYDDRR.A	U	2		636.3040	1270.5934	1270.5942	-0.65	1	25	0.012	1	7312
K.FDVFVGASSTDIK.L	U	1		693.3540	1384.6934	1384.6875	4.32	0	44	0.00029	1	9352
K.HFVANDQEFQR.Y	U	1		695.8281	1389.6417	1389.6426	-0.62	0	80	7.1e-008	1	9417
K.ILYNEGIFVGYR.G	U	3		722.3867	1442.7588	1442.7558	2.07	0	93	4.8e-009	1	10382
R.EIYLKPFQIAIK.N	U	1		488.2945	1461.8616	1461.8595	1.41	0	(29)	0.0021	1	10744
R.EIYLKPFQIAIK.N	U	2		731.9390	1461.8634	1461.8595	2.65	0	33	0.001	1	10746
R.LEDSPSFPSYGDR.G	U	2		735.3289	1468.6432	1468.6470	-2.63	0	51	1.6e-005	1	10823
K.AGLDIEMPGPTVMR.G	U	2		743.8755	1485.7364	1485.7320	3.00	0	36	0.0016	1	11089
K.AGLDIE->M<-PGPTVMR.G	U	1	Oxidation (M)	751.8727	1501.7308	1501.7269	2.61	0	(3)	2.7	1	11362
K.AGLDIEMPGPTV->M<-R.G	U	2	Oxidation (M)	751.8735	1501.7325	1501.7269	3.76	0	(36)	0.0014	1	11364
K.AGLDIE->M<-PGPTV->M<-R.G	U	3	2 Oxidation (M)	759.8687	1517.7227	1517.7218	0.62	0	(17)	0.25	1	11557
K.NSNPWALMTAYNR.V	U	1		769.3660	1536.7174	1536.7143	2.00	0	64	2e-006	1	11855
K.NSNPWAL->M<-TAYNR.V	U	1	Oxidation (M)	777.3631	1552.7116	1552.7092	1.56	0	(39)	0.00045	1	12115
K.GCHVLLAPTVNTQR.S	U	1		783.4108	1564.8070	1564.8144	-4.74	0	(16)	0.19	1	12291
K.GCHVLLAPTVNTQR.S	U	1		522.6131	1564.8175	1564.8144	1.96	0	25	0.025	1	12292
K.RLEDSPSFPSYGDR.G	U	1		813.3807	1624.7468	1624.7481	-0.82	1	43	0.00016	1	13107
R.EVAQVYIADPQSSLPRPLK.E	U	1		1056.0803	2110.1461	2110.1422	1.83	0	43	0.00019	1	17905
K.HALDSGVPFDAPEGSIDTPELR.Q	U	2		1162.0658	2322.1170	2322.1128	1.83	0	110	5.3e-011	1	19202
K.HALDSGVPFDAPEGSIDTPELR.Q	U	1		775.0467	2322.1182	2322.1128	2.34	0	(67)	1.2e-006	1	19203
R.SFESFAEDPHLNGTIAAAYINGLQSK.G	U	1		927.4554	2779.3443	2779.3453	-0.35	0	57	1.1e-005	1	20960
PLEOSDRAFT_1077652	Peptidase S53 domain-containing protein OS=Pleurotus ostreatus PC15 OX=1137138 GN=PLEOSDRAFT_1077652 PE=4 SV=1	63765	1320	36(34)	10(9)	0.92	20%	A0A067NTB4_uniprot
Peptide	Unique	Matches	Modification	Observed	Mr(expt)	Mr(calc)	ppm	Miss	Score	Expect	Rank	Query
R.IGMKSHK.M	U	1		400.7289	799.4433	799.4374	7.31	1	5	2.2	5	375
R.FEVFVGGR.A	U	3		455.7428	909.4710	909.4709	0.13	0	39	0.0007	1	1330
R->.<-QSVCDLFAK.L	U	2	Gln->pyro-Glu (N-term Q)	525.7501	1049.4856	1049.4852	0.35	0	(36)	0.0016	1	3274
R.QSVCDLFAK.L	U	2		534.2650	1066.5155	1066.5117	3.50	0	50	4.4e-005	1	3571
R.AYPDLSAQANR.F	U	5		603.3004	1204.5863	1204.5836	2.22	0	60	6.1e-006	1	6113
R.IGIAGYLEEFGNR.A	U	2		719.8706	1437.7267	1437.7252	1.02	0	99	8.5e-010	1	10293
R.AGWDPATGLGTPDFAK.L	U	4		802.3900	1602.7653	1602.7678	-1.55	0	80	5.5e-008	1	12836
R.ADLQTFLNQLLPASR.G	U	3		843.9664	1685.9182	1685.9100	4.83	0	95	2e-009	1	13906
R.GSTILFSSGDSGVGGGDCR.T	U	7		914.9111	1827.8076	1827.8058	0.99	0	98	3.3e-010	1	15617
R.GSTILFSSGDSGVGGGDCR.T	U	1		610.2767	1827.8084	1827.8058	1.41	0	(60)	2.1e-006	1	15619
R.AYPDLSAQANRFEVFVGGR.A	U	2		1049.0292	2096.0438	2096.0439	-0.07	1	(30)	0.0072	1	17808
R.AYPDLSAQANRFEVFVGGR.A	U	2		699.6899	2096.0478	2096.0439	1.85	1	41	0.00062	1	17810
R.AISVGGTSASCPTVAGIVALINDVR.I	U	1		1214.6495	2427.2845	2427.2792	2.21	0	125	1.9e-012	1	19731
R.AISVGGTSASCPTVAGIVALINDVR.I	U	1		810.1034	2427.2883	2427.2792	3.78	0	(79)	8e-008	1	19732
PLEOSDRAFT_1102061	Aldo_ket_red domain-containing protein OS=Pleurotus ostreatus PC15 OX=1137138 GN=PLEOSDRAFT_1102061 PE=4 SV=1	35393	1318	41(39)	19(18)	7.57	64%	A0A067P3U3_uniprot
Peptide	Unique	Matches	Modification	Observed	Mr(expt)	Mr(calc)	ppm	Miss	Score	Expect	Rank	Query
R.ALADGLVK.R	U	4		393.7400	785.4654	785.4647	0.86	0	37	0.0015	1	278
K.TPAQVLLR.W	U	3		449.2799	896.5453	896.5443	1.03	0	50	3.6e-005	1	1177
R.RALADGLVK.R	U	1		471.7907	941.5667	941.5658	1.01	1	21	0.044	2	1674
K.LWNTFHK.R	U	1		473.2514	944.4882	944.4868	1.50	0	17	0.14	1	1706
R.EEIFVTSK.L	U	1		476.7529	951.4913	951.4913	0.01	0	22	0.031	1	1791
K.KTPAQVLLR.W	U	1		513.3269	1024.6392	1024.6393	-0.05	1	32	0.0012	1	2862
K.REEIFVTSK.L	U	3		554.8045	1107.5944	1107.5924	1.84	1	54	2.2e-005	1	4220
K.SISTLNINLR.L	U	1		565.8301	1129.6456	1129.6455	0.10	0	63	3.1e-006	1	4645
K.MPLVGFGLWK.V	U	1		574.3212	1146.6279	1146.6260	1.68	0	(64)	2.7e-006	1	4962
R.LNDPSEIDPR.L	U	1		578.2869	1154.5592	1154.5567	2.11	0	52	3.3e-005	1	5112
K.->M<-PLVGFGLWK.V	U	2	Oxidation (M)	582.3191	1162.6236	1162.6209	2.35	0	69	8.3e-007	1	5257
R.LLDGAGDYGNEK.E	U	3		626.2977	1250.5808	1250.5779	2.32	0	70	3.2e-007	1	6901
R.YPPEWWGDDGK.V	U	5		675.2953	1348.5760	1348.5724	2.68	0	43	7e-005	1	8786
K.SSCADTVYEAIR.A	U	2		686.3149	1370.6153	1370.6136	1.25	0	47	3.6e-005	1	9102
K.NIGVSNCQGSIILDILR.Y	U	1		624.6726	1870.9960	1870.9935	1.35	0	(30)	0.0064	1	16089
K.NIGVSNCQGSIILDILR.Y	U	1		936.5067	1870.9987	1870.9935	2.82	0	127	1.3e-012	1	16090
R.LLDGAGDYGNEKEAGEGLR.R	U	1		655.3169	1962.9288	1962.9283	0.29	1	(81)	5.9e-008	1	16924
R.LLDGAGDYGNEKEAGEGLR.R	U	2		982.4761	1962.9376	1962.9283	4.75	1	97	1.6e-009	1	16925
K.DVPSLLSVESVASIAAEHKK.T	U	1		694.0488	2079.1247	2079.1212	1.69	1	42	0.0003	1	17682
R.LAENLDCNSFNLTEDQIK.S	U	1		1062.4982	2122.9818	2122.9841	-1.07	0	92	2.7e-009	1	17990
R.IEPQVLQVELHPYLTQEALVK.L	U	1		1224.1809	2446.3473	2446.3471	0.05	0	(27)	0.0045	1	19808
R.IEPQVLQVELHPYLTQEALVK.L	U	1		816.4584	2446.3533	2446.3471	2.51	0	30	0.0023	1	19810
K.VHLQNTPMQETWEAMEALVDSGK.A	U	1		1307.6180	2613.2215	2613.2203	0.47	0	102	3e-010	1	20456
K.VHLQNTPMQETWEAMEALVDSGK.A	U	1		872.0835	2613.2287	2613.2203	3.20	0	(96)	1.3e-009	1	20457
K.VHLQNTP->M<-QETWEAMEALVDSGK.A	U	1	Oxidation (M)	877.4125	2629.2158	2629.2152	0.22	0	(63)	1.9e-006	1	20498
PLEOSDRAFT_1114338	Aldedh domain-containing protein OS=Pleurotus ostreatus PC15 OX=1137138 GN=PLEOSDRAFT_1114338 PE=3 SV=1	54437	1253	39(36)	18(17)	2.64	52%	A0A067NHH3_uniprot
Peptide	Unique	Matches	Modification	Observed	Mr(expt)	Mr(calc)	ppm	Miss	Score	Expect	Rank	Query
K.AISLELGGK.S	U	2		444.2640	886.5133	886.5124	1.11	0	33	0.0044	1	1112
K.SVQVNIGQK.L	U	1		486.7767	971.5388	971.5400	-1.18	0	20	0.1	1	2064
R.YYAGWADK.I		2		487.2241	972.4336	972.4341	-0.56	0	43	7.5e-005	1	2077
K.DIDIAVDTAK.Q	U	1		530.7815	1059.5484	1059.5448	3.42	0	46	0.00022	1	3448
K.VAFTGSTLVGR.K		4		554.3122	1106.6098	1106.6084	1.26	0	75	1.6e-007	1	4212
R.VFVQEGIYPK.F	U	2		590.3256	1178.6366	1178.6336	2.55	0	46	0.00014	1	5605
R.GDINSAIEVFR.Y	U	1		610.8184	1219.6223	1219.6197	2.13	0	27	0.016	1	6358
K.GASTINTGLFIGGK.W	U	2		668.3691	1334.7236	1334.7194	3.14	0	59	7.3e-006	1	8530
R.RGDINSAIEVFR.Y	U	2		459.5811	1375.7213	1375.7208	0.38	1	(55)	2.6e-005	1	9193
R.RGDINSAIEVFR.Y	U	2		688.8700	1375.7254	1375.7208	3.38	1	71	7e-007	1	9195
K.VIETHEHALAYTR.H	U	1		770.3984	1538.7823	1538.7841	-1.16	0	71	5.5e-007	1	11882
K.VIETHEHALAYTR.H	U	1		385.7032	1538.7837	1538.7841	-0.30	0	(35)	0.0025	1	11883
K.VIETHEHALAYTR.H	U	1		513.9352	1538.7837	1538.7841	-0.26	0	(55)	2.6e-005	1	11884
K.YADEMAALESLNTGK.I	U	2		806.8824	1611.7502	1611.7450	3.25	0	(69)	4.9e-007	1	12949
R.DLGQYALDTYTQVK.S	U	1		807.9062	1613.7978	1613.7937	2.56	0	59	6.5e-006	1	12976
K.YADE->M<-AALESLNTGK.I	U	3	Oxidation (M)	814.8771	1627.7396	1627.7399	-0.19	0	108	4.8e-011	1	13148
M.PETFTYQFDTPAFK.G	U	1		846.4037	1690.7929	1690.7879	2.98	0	60	5.5e-006	1	13953
K.SPNIIFDDADLEQTVK.W	U	3		902.9544	1803.8943	1803.8891	2.89	0	68	1.1e-006	1	15371
K.WVDSVDGDFIDIVNPATGTR.I	U	1		1089.0305	2176.0465	2176.0437	1.28	0	119	8.3e-012	1	18325
K.VAPALATGNVVVLKPSEITPFTALR.F	U	2		1282.7441	2563.4737	2563.4738	-0.01	0	46	2.3e-005	1	20278
K.VAPALATGNVVVLKPSEITPFTALR.F	U	2		855.4997	2563.4772	2563.4738	1.36	0	(43)	4.8e-005	1	20280
R.VIHALEAGTGFVNCYNTVGPSVPFGGYK.Q	U	1		985.4871	2953.4394	2953.4433	-1.34	0	64	2.8e-006	1	21357
R.FADMLNEAGVPPGVVNIVTGLGPIAGQAISEHQK.V	U	1		1143.9355	3428.7848	3428.7762	2.51	0	47	8.7e-005	1	22064
PLEOSDRAFT_1088548	Uncharacterized protein OS=Pleurotus ostreatus PC15 OX=1137138 GN=PLEOSDRAFT_1088548 PE=3 SV=1	38731	1250	35(31)	5(5)	1.09	30%	A0A067NRZ7_uniprot
Peptide	Unique	Matches	Modification	Observed	Mr(expt)	Mr(calc)	ppm	Miss	Score	Expect	Rank	Query
K.SVNLIAVK.V	U	3		422.2690	842.5233	842.5225	0.96	0	34	0.0025	1	733
K.GVLSGIPSGTLNDLAHHA.-	U	3		879.9609	1757.9072	1757.9061	0.66	0	(49)	0.00011	1	14744
K.GVLSGIPSGTLNDLAHHA.-	U	3		586.9771	1757.9095	1757.9061	1.96	0	65	2.5e-006	1	14747
K.VLSDGGSGSVADIVSGLNFVLSSAR.S	U	4		1204.1263	2406.2381	2406.2391	-0.40	0	167	1.4e-016	1	19604
K.VLSDGGSGSVADIVSGLNFVLSSAR.S	U	5		803.0870	2406.2391	2406.2391	0.01	0	(88)	1.1e-008	1	19605
R.WGATFGPYADADGNGHGTHCAGTIGGSQFGVAK.S		3		1088.8247	3263.4523	3263.4480	1.33	0	46	5.2e-005	1	21822
R.ASFSNFGSVVDVFAPGQDVISSWIGSTTATNR.I		7		1106.5364	3316.5873	3316.6001	-3.85	0	(96)	1.3e-009	1	21885
R.ASFSNFGSVVDVFAPGQDVISSWIGSTTATNR.I		6		1659.3046	3316.5946	3316.6001	-1.66	0	148	7.7e-015	1	21889
R.ASFSNFGSVVDVFAPGQDVISSWIGSTTATNR.I		1		830.1565	3316.5969	3316.6001	-0.97	0	(65)	1.4e-006	1	21890
PLEOSDRAFT_157064	Uncharacterized protein OS=Pleurotus ostreatus PC15 OX=1137138 GN=PLEOSDRAFT_157064 PE=4 SV=1	77586	1218	41(37)	17(16)	1.49	35%	A0A067NYZ1_uniprot
Peptide	Unique	Matches	Modification	Observed	Mr(expt)	Mr(calc)	ppm	Miss	Score	Expect	Rank	Query
R.DLFISSVR.K	U	2		468.7627	935.5108	935.5076	3.44	0	34	0.0026	1	1577
R.LPNTQDTNFR.A	U	1		603.3010	603.3010	1204.5874	3.09	0	15	0.2	2	6114
R->.<-QAFGATEITISK.R	U	2	Gln->pyro-Glu (N-term Q)	624.8298	1247.6451	1247.6398	4.28	0	(55)	2.8e-005	1	6839
R.QAFGATEITISK.R	U	3		633.3410	1264.6674	1264.6663	0.90	0	55	2.3e-005	1	7196
K.GIVGIGAMAEISR.L	U	4		637.3516	1272.6887	1272.6860	2.12	0	71	6.3e-007	1	7353
K.GIVGIGA->M<-AEISR.L	U	3	Oxidation (M)	645.3488	1288.6831	1288.6809	1.69	0	(56)	1.8e-005	1	7676
K.TVAQPFGVPLDTR.H	U	4		700.8817	1399.7487	1399.7460	1.97	0	47	0.00015	1	9592
R.DPAVQYIIANNGR.Q	U	2		715.8743	1429.7340	1429.7314	1.84	0	74	2.5e-007	1	10152
R.ANAFDAQVNSDASK.I	U	3		719.3347	1436.6548	1436.6532	1.11	0	73	1.8e-007	1	10261
K.ISSDYASIVALSIR.Q	U	1		747.9167	1493.8188	1493.8089	6.63	0	62	2.4e-006	1	11218
R.ADGSFNTDDVLVFMK.E	U	1		829.8908	1657.7669	1657.7658	0.70	0	96	8.9e-010	1	13546
R.ADGSFNTDDVLVF->M<-K.E	U	2	Oxidation (M)	837.8888	1673.7630	1673.7607	1.38	0	(46)	8.3e-005	1	13751
R.DALLSFLGDFNDALTR.A	U	3		884.4539	1766.8933	1766.8839	5.31	0	32	0.0045	1	14862
K.RADGSFNTDDVLVFMK.E	U	1		605.6299	1813.8678	1813.8669	0.50	1	(36)	0.0015	1	15488
K.RADGSFNTDDVLVFMK.E	U	1		907.9430	1813.8715	1813.8669	2.56	1	(45)	0.00016	1	15489
K.RADGSFNTDDVLVF->M<-K.E	U	1	Oxidation (M)	915.9387	1829.8629	1829.8618	0.59	1	52	2.4e-005	1	15635
K.SDWEIWTAGIMTDQAAR.D	U	1		975.9556	1949.8967	1949.8942	1.31	0	84	1.4e-008	1	16815
K.QSMPFSYMSLSAVSTDGR.T	U	1		982.4471	1962.8796	1962.8815	-0.99	0	123	9.3e-013	1	16922
K.SDWEIWTAGI->M<-TDQAAR.D	U	1	Oxidation (M)	983.9546	1965.8946	1965.8891	2.83	0	(61)	2.3e-006	1	16954
K.LNLFPTSIFQ->M<-QTAWYK.T	U	1	Oxidation (M)	1052.5353	2103.0560	2103.0499	2.89	0	97	1.4e-009	1	17871
K.VDGVSFSFLGVPSVPGTTFNK.A	U	1		1078.0560	2154.0975	2154.0998	-1.05	0	47	0.00013	1	18190
R.AIQDNWPVFAFAHDLGSVGSTAQSR.V	U	1		892.1036	2673.2889	2673.2936	-1.75	0	38	0.00091	1	20666
K.EISSDGNTNTVDVIFPAWPILLYTNPVLGK.F	U	1		1637.3575	3272.7005	3272.6969	1.11	0	65	1.5e-006	1	21840
PLEOSDRAFT_1053206	alpha-1,2-Mannosidase OS=Pleurotus ostreatus PC15 OX=1137138 GN=PLEOSDRAFT_1053206 PE=3 SV=1	58769	1189	29(23)	12(11)	1.03	33%	A0A067NVM1_uniprot
Peptide	Unique	Matches	Modification	Observed	Mr(expt)	Mr(calc)	ppm	Miss	Score	Expect	Rank	Query
K.FPVLVEK.A	U	1		416.2526	830.4906	830.4902	0.46	0	34	0.0065	1	618
K.FSSNIDFSK.S	U	3		522.7540	1043.4935	1043.4924	1.09	0	55	1.3e-005	1	3164
K.MAFAWVGDNK.V		2		569.7731	1137.5317	1137.5277	3.51	0	49	5.5e-005	1	4776
K.->M<-AFAWVGDNK.V		1	Oxidation (M)	577.7704	1153.5262	1153.5226	3.12	0	(16)	0.064	1	5082
K.YLDNAAAAIDSFNK.F	U	1		756.8721	1511.7296	1511.7256	2.65	0	86	1.4e-008	1	11511
R.YLGGLLSAYELSGQK.F		2		799.9258	1597.8370	1597.8351	1.17	0	97	1.3e-009	1	12768
K.VPFGFVDFSTNTPTK.A	U	2		828.9176	1655.8206	1655.8196	0.65	0	80	6.3e-008	1	13521
K.SQTPDTVSVFETTIR.Y	U	1		560.9529	1679.8370	1679.8367	0.20	0	(10)	0.65	1	13820
K.SQTPDTVSVFETTIR.Y	U	4		840.9280	1679.8415	1679.8367	2.90	0	96	1.8e-009	1	13822
K.IDDTESFWFAEVLK.Y	U	1		850.4103	1698.8060	1698.8141	-4.76	0	4	2.5	1	14068
K.ATSNIAEAGTLALEWSTLSK.Y	U	1		688.3613	2062.0622	2062.0582	1.92	0	45	0.00021	1	17595
R.TFAFGHDDLSPESQSFSDGR.N	U	3		1100.4838	2198.9530	2198.9505	1.12	0	101	8.2e-011	1	18427
R.TFAFGHDDLSPESQSFSDGR.N	U	3		733.9926	2198.9560	2198.9505	2.49	0	(66)	2.8e-007	1	18428
K.FLPATVGFAGIDDVNDPNSEK.I	U	1		1103.5389	2205.0633	2205.0590	1.97	0	110	6.5e-011	1	18460
K.FLPATVGFAGIDDVNDPNSEK.I	U	1		736.0294	2205.0664	2205.0590	3.37	0	(10)	0.73	1	18461
R.LSNTDDPVFADTWATAVDSSIK.T	U	1		1177.0640	2352.1134	2352.1122	0.52	0	113	2.2e-011	1	19353
R.LSNTDDPVFADTWATAVDSSIK.T	U	1		785.0468	2352.1186	2352.1122	2.74	0	(31)	0.0037	1	19355
PLEOSDRAFT_1113129	Ubiquitin-like domain-containing protein OS=Pleurotus ostreatus PC15 OX=1137138 GN=PLEOSDRAFT_1113129 PE=3 SV=1	18364	1172	53(45)	6(6)	2.87	33%	A0A067NR75_uniprot
Peptide	Unique	Matches	Modification	Observed	Mr(expt)	Mr(calc)	ppm	Miss	Score	Expect	Rank	Query
-.MQIFVK.T	U	2		383.2196	764.4247	764.4255	-0.98	0	32	0.0064	1	202
-.->M<-QIFVK.T	U	1	Oxidation (M)	391.2175	780.4204	780.4204	0.07	0	(12)	0.34	1	256
K.EGIPPDQQR.L	U	3		520.2611	1038.5077	1038.5094	-1.68	0	32	0.0031	1	3094
K.ESTLHLVLR.L	U	2		356.5453	1066.6140	1066.6135	0.44	0	(30)	0.0054	1	3578
K.ESTLHLVLR.L	U	2		534.3153	1066.6161	1066.6135	2.43	0	57	9.6e-006	1	3581
R.TLSDYNIQK.E	U	1		541.2794	1080.5442	1080.5451	-0.88	0	28	0.0093	1	3713
K.IQDKEGIPPDQQR.L	U	2		508.5977	1522.7712	1522.7740	-1.84	1	(52)	5.3e-005	1	11626
K.IQDKEGIPPDQQR.L	U	9		762.3933	1522.7721	1522.7740	-1.24	1	60	8e-006	1	11629
K.TITLEVESSDTIDNVK.A	U	31		882.4519	1762.8892	1762.8836	3.18	0	85	2.6e-008	1	14801
PLEOSDRAFT_1091241	Carboxylic ester hydrolase OS=Pleurotus ostreatus PC15 OX=1137138 GN=PLEOSDRAFT_1091241 PE=3 SV=1	59574	1142	34(28)	13(12)	1.01	31%	A0A067P113_uniprot
Peptide	Unique	Matches	Modification	Observed	Mr(expt)	Mr(calc)	ppm	Miss	Score	Expect	Rank	Query
R.LSNPVLK.T		2		385.7428	769.4710	769.4698	1.66	0	33	0.0017	1	228
R.GALNLGLK.D		2		393.2481	784.4817	784.4807	1.28	0	36	0.0014	1	271
R.FWIQTLSK.A		1		511.7882	1021.5619	1021.5597	2.16	0	37	0.00094	1	2822
R.EQGWANFVK.D	U	1		539.7694	1077.5243	1077.5243	-0.06	0	14	0.26	1	3661
K.FITTEDQIR.Q		4		561.7936	1121.5727	1121.5717	0.93	0	53	3.6e-005	1	4473
R.SDSIDEATLLK.A		3		596.3096	1190.6046	1190.6030	1.31	0	48	0.00011	1	5824
R.GTPVVFVSLNYR.L		2		676.3716	1350.7287	1350.7296	-0.64	0	50	5.5e-005	1	8836
R.LGPLGFPQGVEAQK.R		3		720.8975	1439.7805	1439.7773	2.24	0	54	2.6e-005	1	10324
R.AAAIFGDVSFQSQR.R		4		748.8805	1495.7464	1495.7419	3.00	0	69	7.5e-007	1	11239
R.LPFIAGTVLDEATTFTPK.F	U	1		961.0224	1920.0302	1920.0244	3.02	0	86	1.5e-008	1	16562
R.AAIFESGFPATSLNFPASHR.E	U	4		1060.5336	2119.0526	2119.0487	1.85	0	118	1.4e-011	1	17966
R.AAIFESGFPATSLNFPASHR.E	U	4		707.3582	2119.0526	2119.0487	1.86	0	(88)	1.3e-008	1	17967
K.DQLAALEWVQANIGLFGGDK.S		1		1073.0520	2144.0894	2144.0902	-0.36	0	128	1.2e-012	1	18129
R.SIPEFGQELFAGIPFAEPPVGQLR.L	U	1		1300.1793	2598.3441	2598.3482	-1.59	0	51	4e-005	1	20411
R.SIPEFGQELFAGIPFAEPPVGQLR.L	U	1		867.1268	2598.3587	2598.3482	4.02	0	(19)	0.066	1	20412
VP2	Peroxidase OS=Pleurotus ostreatus PC15 OX=1137138 GN=VP2 PE=3 SV=1	38908	1047	40(37)	7(7)	1.89	35%	A0A067NT05_uniprot
Peptide	Unique	Matches	Modification	Observed	Mr(expt)	Mr(calc)	ppm	Miss	Score	Expect	Rank	Query
R.LQSDFLLAR.D		10		531.8033	1061.5920	1061.5869	4.78	0	58	1.3e-005	1	3504
K.TLTKAATFPAGK.S		1		603.3476	1204.6806	1204.6816	-0.76	1	34	0.0021	1	6129
R.SACEWQSMVNNMPK.I		2		841.3616	1680.7086	1680.7058	1.65	0	(49)	1.6e-005	1	13827
R.SACEWQS->M<-VNNMPK.I		3	Oxidation (M)	849.3562	1696.6978	1696.7007	-1.70	0	(56)	3.5e-006	1	14030
R.SACEWQSMVNN->M<-PK.I		2	Oxidation (M)	849.3573	1696.7000	1696.7007	-0.40	0	68	2.1e-007	1	14031
R.SACEWQS->M<-VNN->M<-PK.I		4	2 Oxidation (M)	857.3558	1712.6971	1712.6956	0.85	0	(49)	1.1e-005	1	14251
K.LSLLGHNQADLIDCSDVIPVPK.T		3		1202.6312	2403.2479	2403.2468	0.46	0	86	1.2e-008	1	19587
K.LSLLGHNQADLIDCSDVIPVPK.T		3		802.0915	2403.2528	2403.2468	2.51	0	(63)	2.8e-006	1	19591
R.KLSLLGHNQADLIDCSDVIPVPK.T		1		1266.6805	2531.3465	2531.3418	1.89	1	72	3.2e-007	1	20152
R.KLSLLGHNQADLIDCSDVIPVPK.T		3		844.7901	2531.3485	2531.3418	2.66	1	(59)	6e-006	1	20153
R.KLSLLGHNQADLIDCSDVIPVPK.T		2		633.8453	2531.3523	2531.3418	4.15	1	(38)	0.00081	1	20156
R.LNFFLGRPDATQIPPDGLVPEPFDSVDK.I	U	1		771.8978	3083.5622	3083.5604	0.58	0	(17)	0.12	1	21571
R.LNFFLGRPDATQIPPDGLVPEPFDSVDK.I	U	1		1542.7887	3083.5628	3083.5604	0.79	0	48	9.5e-005	1	21572
R.LNFFLGRPDATQIPPDGLVPEPFDSVDK.I	U	3		1028.8621	3083.5644	3083.5604	1.27	0	(40)	0.00061	1	21574
R.VTCATGQTTANEACCALFPILEDIQTNLFDGAQCGEEVHESLR.L	U	1		1609.4008	4825.1805	4825.1728	1.58	0	43	9.4e-005	1	22572
PLEOSDRAFT_1101890	Methylmalonate-semialdehyde dehydrogenase (CoA acylating) OS=Pleurotus ostreatus PC15 OX=1137138 GN=PLEOSDRAFT_1101890 PE=4 SV=1	55725	986	37(30)	17(15)	1.98	43%	A0A067NSN4_uniprot
Peptide	Unique	Matches	Modification	Observed	Mr(expt)	Mr(calc)	ppm	Miss	Score	Expect	Rank	Query
K.TITSLWK.A	U	1		424.7477	847.4807	847.4803	0.47	0	31	0.0049	1	774
K.AISFVGGDR.A	U	2		461.2432	920.4718	920.4716	0.20	0	33	0.0037	1	1447
K.LNVNGGFEK.G	U	2		489.2569	976.4992	976.4978	1.50	0	31	0.0061	1	2124
K.GADFGPVISPK.A	U	2		544.2941	1086.5737	1086.5710	2.52	0	67	1.6e-006	1	3814
K.GGINFYTQNK.T	U	1		571.2831	1140.5517	1140.5564	-4.07	0	13	0.18	1	4849
K.TFADAQGDVLR.G	U	4		596.8015	1191.5883	1191.5884	-0.05	0	62	7e-006	1	5847
R.FVIELQQLIR.E	U	1		629.8807	1257.7469	1257.7445	1.94	0	82	1.7e-008	1	7048
K.ASFLGDIGFYGK.G	U	2		637.8261	1273.6375	1273.6343	2.56	0	54	2.4e-005	1	7375
R.DPGAAMIIAELCQR.A	U	2		772.8828	1543.7511	1543.7487	1.56	0	(61)	3.7e-006	1	11963
R.DPGAA->M<-IIAELCQR.A	U	2	Oxidation (M)	780.8815	1559.7485	1559.7436	3.16	0	62	3.5e-006	1	12221
R.VPQTTDSEFEQAVK.A	U	2		789.8840	1577.7535	1577.7573	-2.42	0	53	4.4e-005	1	12478
K.YGNGTAIFTQSGPTAR.K	U	2		820.9030	1639.7913	1639.7954	-2.50	0	61	4.2e-006	1	13297
R.ENSDALAASIVLEQGK.T	U	4		822.9277	1643.8409	1643.8366	2.62	0	68	1.3e-006	1	13362
K.NLALNSIIGAAFGAAGQR.C	U	1		581.9894	1742.9463	1742.9427	2.05	0	(96)	1.8e-009	1	14579
K.NLALNSIIGAAFGAAGQR.C	U	1		872.4810	1742.9474	1742.9427	2.66	0	112	4.1e-011	1	14580
R.GLQVVESAIAIPSNLMGDK.L	U	1		971.5250	1941.0354	1941.0241	5.81	0	85	1.8e-008	1	16751
R.GLQVVESAIAIPSNL->M<-GDK.L	U	1	Oxidation (M)	979.5212	1957.0278	1957.0190	4.49	0	(33)	0.0041	1	16885
R.GYTVEGYPEGNFVGPTIVK.V	U	2		1014.0113	2026.0080	2026.0048	1.61	0	55	2.4e-005	1	17401
R.GLQVVESAIAIPSNLMGDKLEVAK.D	U	1		828.1250	2481.3532	2481.3512	0.78	1	40	0.00047	1	19930
R.GLQVVESAIAIPSNL->M<-GDKLEVAK.D	U	1	Oxidation (M)	833.4559	2497.3460	2497.3461	-0.07	1	(16)	0.11	1	19995
R.GLQVVESAIAIPSNL->M<-GDKLEVAK.D	U	1	Oxidation (M)	1249.6823	2497.3499	2497.3461	1.52	1	(30)	0.0045	1	19996
R.AGLPPGVVNVIHGGVPTVNAICDHPAIK.A	U	1		934.8428	2801.5065	2801.5011	1.93	0	13	0.21	1	21005
PLEOSDRAFT_1104435	Uncharacterized protein OS=Pleurotus ostreatus PC15 OX=1137138 GN=PLEOSDRAFT_1104435 PE=3 SV=1	63804	965	37(30)	17(15)	1.87	42%	A0A067NI99_uniprot
Peptide	Unique	Matches	Modification	Observed	Mr(expt)	Mr(calc)	ppm	Miss	Score	Expect	Rank	Query
R.YSLPSR.D	U	1		361.6953	721.3761	721.3759	0.36	0	42	0.00032	1	28
K.VGGVPALVK.Y	U	3		420.2711	838.5277	838.5276	0.12	0	34	0.00037	1	673
K.TGHLTILR.G	U	3		455.7771	909.5396	909.5396	-0.01	0	32	0.0014	1	1336
K.YYMEDLHK.V	U	1		549.7492	1097.4839	1097.4852	-1.17	0	38	0.00028	1	4019
K.N->M<-PGCVLAAAR.H	U	1	Oxidation (M)	588.2895	1174.5644	1174.5587	4.89	0	29	0.0081	1	5489
K.NLLELDLKPK.D	U	1		394.9083	1181.7032	1181.7019	1.04	0	(24)	0.011	1	5641
K.NLLELDLKPK.D	U	2		591.8602	1181.7058	1181.7019	3.26	0	40	0.00025	1	5642
K.TPYLADLKPSGK.Y	U	1		645.3588	1288.7031	1288.7027	0.33	0	61	6.3e-006	1	7679
K.GEIKPGMVLIFR.Y	U	2		680.3946	1358.7747	1358.7744	0.25	0	42	0.0003	1	9003
K.GEIKPGMVLIFR.Y	U	1		453.9324	1358.7753	1358.7744	0.64	0	(41)	0.00035	1	9004
K.GEIKPG->M<-VLIFR.Y	U	2	Oxidation (M)	459.2643	1374.7710	1374.7693	1.22	0	(38)	0.001	1	9182
K.GEIKPG->M<-VLIFR.Y	U	1	Oxidation (M)	688.3959	1374.7772	1374.7693	5.71	0	(6)	1.3	1	9185
R.AINWLVSEEEQAR.R	U	1		772.8904	1543.7662	1543.7630	2.06	0	77	1e-007	1	11966
K.HTDLIDGTQLTVTGK.T	U	3		799.9246	1597.8346	1597.8312	2.12	0	93	3.7e-009	1	12767
K.CFDSLDNFYPSLEK.G	U	2		867.8912	1733.7679	1733.7607	4.18	0	39	0.00029	1	14479
R.AADVELSIDDFQAISDK.T	U	1		918.9512	1835.8878	1835.8789	4.85	0	16	0.18	1	15685
R.FSGASHGFIIGHVVPEAR.L	U	1		940.9891	1879.9636	1879.9693	-3.05	0	84	2.6e-008	1	16174
R.FSGASHGFIIGHVVPEAR.L	U	2		627.6639	1879.9700	1879.9693	0.35	0	(84)	2.7e-008	1	16175
R.LGGPIALVQDGDTVVVDSENR.A	U	3		1077.5566	2153.0987	2153.0965	1.06	0	117	3.6e-011	1	18180
R.LGGPIALVQDGDTVVVDSENR.A	U	2		718.7096	2153.1069	2153.0965	4.87	0	(29)	0.023	1	18182
K.TLAENLEDVEELSFDNQDVVK.Q	U	1		1204.0792	2406.1439	2406.1438	0.03	0	78	8e-008	1	19599
R.DIIADSIESVVMAQHYDGNISIPGCDK.N	U	1		983.1340	2946.3801	2946.3739	2.09	0	18	0.057	1	21342
K.GAPG->M<-PEMLGPTAAL->M<-GAGLGNSTALITDGR.F	U	1	2 Oxidation (M)	987.1486	2958.4240	2958.4249	-0.30	0	44	0.00022	1	21361
PLEOSDRAFT_166434	Peptidase A1 domain-containing protein OS=Pleurotus ostreatus PC15 OX=1137138 GN=PLEOSDRAFT_166434 PE=3 SV=1	43147	953	22(20)	7(7)	1.09	30%	A0A067NSV0_uniprot
Peptide	Unique	Matches	Modification	Observed	Mr(expt)	Mr(calc)	ppm	Miss	Score	Expect	Rank	Query
R.FYSVFDTTNR.R		5		625.2980	1248.5815	1248.5775	3.20	0	61	3.3e-006	1	6855
R.FYSVFDTTNRR.V		2		469.2336	1404.6791	1404.6786	0.34	1	(19)	0.081	1	9687
R.FYSVFDTTNRR.V		1		703.3481	1404.6817	1404.6786	2.21	1	25	0.019	1	9689
R.SATGAVNDANTGLLR.I	U	3		730.3790	1458.7434	1458.7427	0.50	0	78	1.1e-007	1	10673
R.VDIGNGLVIPNQSIGVASR.S	U	1		955.0295	1908.0445	1908.0429	0.87	0	60	5.2e-006	1	16441
R.VDIGNGLVIPNQSIGVASR.S	U	2		637.0226	1908.0461	1908.0429	1.68	0	(38)	0.00077	1	16442
R.TSNSVSVTYGSGSFSGTEFIDR.V	U	4		1149.5272	2297.0399	2297.0448	-2.14	0	92	1.5e-009	1	19039
K.FTGSIGFAPITTTFPASEFWGINQSIR.Y	U	1		1473.2439	2944.4732	2944.4760	-0.92	0	82	4.7e-008	1	21338
K.FTGSIGFAPITTTFPASEFWGINQSIR.Y	U	1		982.4993	2944.4760	2944.4760	0.01	0	(79)	9e-008	1	21339
R.YGASTSILSSTAGIVDTGTTLVLIASDALSR.Y	U	1		1520.8079	3039.6012	3039.5976	1.18	0	(133)	2.1e-013	1	21486
R.YGASTSILSSTAGIVDTGTTLVLIASDALSR.Y	U	1		1014.2083	3039.6029	3039.5976	1.76	0	136	9.6e-014	1	21487
PLEOSDRAFT_1075581	CYTOSOL_AP domain-containing protein OS=Pleurotus ostreatus PC15 OX=1137138 GN=PLEOSDRAFT_1075581 PE=3 SV=1	52593	936	31(26)	12(11)	1.98	34%	A0A067P6M0_uniprot
Peptide	Unique	Matches	Modification	Observed	Mr(expt)	Mr(calc)	ppm	Miss	Score	Expect	Rank	Query
R.ALIEYVR.Q	U	2		432.2535	862.4925	862.4912	1.44	0	36	0.0015	1	852
R.VFYDTPATK.V	U	1		521.2660	1040.5174	1040.5179	-0.42	0	13	0.22	1	3114
K.LWSTVPHGDK.V	U	1		570.2961	1138.5777	1138.5771	0.54	0	34	0.0022	1	4801
K.TVEVDNTDAEGR.L	U	2		653.2985	1304.5824	1304.5844	-1.59	0	52	1e-005	1	7959
K.VTALSSLGEGFASK.K	U	1		683.8661	1365.7177	1365.7140	2.75	0	86	1.5e-008	1	9081
R.FNPNLTEPIPEK.L	U	4		699.8673	1397.7199	1397.7191	0.64	0	57	1.5e-005	1	9563
R.TFLSVTHGTSEPAK.F	U	1		737.8796	1473.7446	1473.7464	-1.19	0	50	7.3e-005	1	10906
R.TFLSVTHGTSEPAK.F	U	1		492.2569	1473.7488	1473.7464	1.64	0	(43)	0.0004	1	10908
R.ADMGGAATVVSATLAIAK.L	U	1		823.9462	1645.8778	1645.8709	4.19	0	(83)	4.4e-008	1	13390
K.SQFEGIPNVQIYVR.D	U	2		825.4385	1648.8624	1648.8573	3.10	0	64	2.9e-006	1	13424
R.AD->M<-GGAATVVSATLAIAK.L	U	2	Oxidation (M)	831.9437	1661.8729	1661.8658	4.27	0	88	1.1e-008	1	13596
K.GITFDSGGISLKPGAGMK.E	U	2		868.4585	1734.9024	1734.8975	2.87	0	70	6.7e-007	1	14502
K.GITFDSGGISLKPGAGMK.E	U	1		579.3090	1734.9052	1734.8975	4.48	0	(35)	0.0023	1	14503
K.GITFDSGGISLKPGAG->M<-K.E	U	3	Oxidation (M)	876.4540	1750.8934	1750.8924	0.59	0	(60)	7.1e-006	1	14669
K.GITFDSGGISLKPGAG->M<-K.E	U	1	Oxidation (M)	584.6398	1750.8975	1750.8924	2.91	0	(51)	6.2e-005	1	14670
R.TLMELPANMITPTAFCER.V	U	1		1048.0072	2093.9998	2093.9948	2.42	0	98	9.6e-010	1	17787
R.TL->M<-ELPANMITPTAFCER.V	U	1	Oxidation (M)	1056.0024	2109.9903	2109.9897	0.30	0	(52)	3.2e-005	1	17895
K.FLEIHYNGAGDDAQPLAFVGK.G	U	2		754.7131	2261.1174	2261.1117	2.52	0	(42)	0.00063	1	18825
K.FLEIHYNGAGDDAQPLAFVGK.G	U	2		1131.5670	2261.1195	2261.1117	3.45	0	52	6.3e-005	1	18827
PLEOSDRAFT_1035754	Glycoside hydrolase family 3 protein OS=Pleurotus ostreatus PC15 OX=1137138 GN=PLEOSDRAFT_1035754 PE=3 SV=1	83373	907	43(36)	15(15)	0.93	24%	A0A067P1A5_uniprot
Peptide	Unique	Matches	Modification	Observed	Mr(expt)	Mr(calc)	ppm	Miss	Score	Expect	Rank	Query
K.VTLGSLAR.A	U	3		408.7511	815.4877	815.4865	1.49	0	37	0.0016	1	510
R.AFNNFGR.S	U	1		413.2047	824.3947	824.3929	2.21	0	33	0.0022	1	575
R.LYTSLVR.L		3		426.2544	850.4942	850.4912	3.44	0	40	0.00021	1	799
K.NDGILPLSK.K	U	4		478.7751	955.5357	955.5338	1.95	0	32	0.003	1	1832
K.SVATVISTEAR.A	U	2		567.3126	1132.6107	1132.6088	1.67	0	60	8.2e-006	1	4690
R.DLWGFDEDR.W	U	2		576.7535	1151.4924	1151.4884	3.52	0	50	1.4e-005	1	5042
R.LGYFDPPESQAFR.Q	U	2		763.8687	1525.7227	1525.7201	1.71	0	31	0.0037	1	11674
R.SQTPDLITFDTFR.V	U	3		770.8845	1539.7545	1539.7569	-1.59	0	85	1.9e-008	1	11893
R.SGLDYFTPNINPFK.D	U	1		806.9044	1611.7943	1611.7933	0.61	0	49	7.9e-005	1	12950
R.RSQTPDLITFDTFR.V	U	1		848.9368	1695.8591	1695.8580	0.63	1	(30)	0.0079	1	14020
R.RSQTPDLITFDTFR.V	U	1		566.2941	1695.8604	1695.8580	1.38	1	38	0.0012	1	14021
K.HFAAYDLELWQGIDR.F	U	1		917.4548	1832.8951	1832.8846	5.75	0	74	3e-007	1	15664
R.GADLVIFAGGIDEVTVER.E	U	9		930.9891	1859.9637	1859.9629	0.44	0	91	5.9e-009	1	15958
R.SGLDYFTPNINPFKDPR.W	U	1		990.9955	1979.9765	1979.9741	1.22	1	27	0.013	1	17085
R.SGLDYFTPNINPFKDPR.W	U	1		661.0008	1979.9805	1979.9741	3.24	1	(14)	0.26	1	17086
R.AQAVISLFTDDELMSNMVNESPGVPR.L	U	1		940.7924	2819.3554	2819.3470	3.00	0	63	2.2e-006	1	21034
R.LPTTQYEAGYVDQVPMTDMTLRPTSANPGR.T	U	2		1103.8586	3308.5541	3308.5806	-8.00	0	51	2.8e-005	1	21873
R.LPTTQYEAGYVDQVP->M<-TDMTLRPTSANPGR.T	U	2	Oxidation (M)	1109.1998	3324.5777	3324.5755	0.65	0	(21)	0.03	1	21930
R.LPTTQYEAGYVDQVPMTD->M<-TLRPTSANPGR.T	U	1	Oxidation (M)	1109.2018	3324.5835	3324.5755	2.41	0	(28)	0.0065	1	21933
R.LPTTQYEAGYVDQVP->M<-TD->M<-TLRPTSANPGR.T	U	2	2 Oxidation (M)	1114.5324	3340.5752	3340.5704	1.44	0	(12)	0.26	1	21977
abf	Non-reducing end alpha-L-arabinofuranosidase OS=Pleurotus sp. 'Florida' OX=188765 GN=abf PE=2 SV=1	68970	907	23(20)	9(7)	0.59	16%	G0TES6_uniprot
Peptide	Unique	Matches	Modification	Observed	Mr(expt)	Mr(calc)	ppm	Miss	Score	Expect	Rank	Query
R.GAFPNLK.F	U	1		373.7133	745.4121	745.4123	-0.23	0	5	3.9	1	102
R.FTVPAGR.T	U	2		374.2109	746.4073	746.4075	-0.27	0	35	0.003	1	105
R.SASYFVQK.L	U	1		465.2409	928.4673	928.4654	2.05	0	10	0.41	1	1491
R.NTATGEIIIK.V	U	2		530.3070	1058.5995	1058.5972	2.19	0	25	0.021	1	3439
R.DDIATALAEMKPK.F	U	3		701.8695	1401.7243	1401.7173	5.01	0	(39)	0.00095	1	9637
R.DDIATALAE->M<-KPK.F	U	1	Oxidation (M)	709.8652	1417.7159	1417.7123	2.58	0	44	0.0003	1	9929
R.TGQVGFANSGFFGMK.I	U	3		774.3672	1546.7198	1546.7239	-2.62	0	70	3.7e-007	1	12014
R.TGQVGFANSGFFG->M<-K.I	U	1	Oxidation (M)	782.3689	1562.7232	1562.7188	2.85	0	(30)	0.0046	1	12258
R.FPGGNNLEGQTVPTR.W	U	5		793.9016	1585.7887	1585.7849	2.39	0	117	1.3e-011	1	12595
K.FPTASSFTGNLIVGLR.T	U	1		840.4599	1678.9052	1678.9043	0.58	0	136	1.3e-013	1	13812
K.LFSTNMGNEYIPSTLPSR.T	U	1		1014.0014	2025.9882	2025.9830	2.61	0	(75)	1.9e-007	1	17399
K.LFSTN->M<-GNEYIPSTLPSR.T	U	2	Oxidation (M)	1021.9981	2041.9815	2041.9779	1.80	0	95	1.5e-009	1	17504
PLEOSDRAFT_1090768	Aldedh domain-containing protein OS=Pleurotus ostreatus PC15 OX=1137138 GN=PLEOSDRAFT_1090768 PE=3 SV=1	54835	882	29(24)	14(13)	1.69	31%	A0A067NHG1_uniprot
Peptide	Unique	Matches	Modification	Observed	Mr(expt)	Mr(calc)	ppm	Miss	Score	Expect	Rank	Query
K.NVTLELGGK.S	U	2		465.7669	929.5193	929.5182	1.23	0	26	0.023	1	1512
K.YYAGWADK.I		2		487.2241	972.4336	972.4341	-0.56	0	43	7.5e-005	1	2077
K.VAFTGSTLVGR.K		4		554.3122	1106.6098	1106.6084	1.26	0	75	1.6e-007	1	4212
K.LGDLMYDHR.E	U	1		560.2661	1118.5177	1118.5179	-0.18	0	54	1.7e-005	1	4406
K.FKDEDDVVR.L	U	1		561.7747	1121.5349	1121.5353	-0.38	1	50	5.6e-005	1	4464
K.LGDL->M<-YDHR.E	U	1	Oxidation (M)	568.2617	1134.5088	1134.5128	-3.54	0	(52)	1.7e-005	1	4718
K.ISGQTIETDEK.K	U	1		610.8025	1219.5904	1219.5932	-2.27	0	58	1.1e-005	1	6354
R.EELAAIEALDNGK.T	U	1		686.8532	1371.6919	1371.6881	2.73	0	61	5.1e-006	1	9121
K.ALETTWGLNAGGAER.A	U	3		773.3875	1544.7605	1544.7583	1.40	0	49	9.7e-005	1	11983
R.IFVQEGIYDEFLK.R	U	1		800.9188	1599.8231	1599.8185	2.90	0	55	2.3e-005	1	12803
R.ELGEYALHNYTNIK.A	U	2		832.9179	1663.8213	1663.8205	0.44	0	64	2.6e-006	1	13611
R.ELGEYALHNYTNIK.A	U	1		555.6157	1663.8253	1663.8205	2.88	0	(21)	0.053	1	13613
R.IFVQEGIYDEFLKR.F	U	1		878.9701	1755.9256	1755.9196	3.46	1	81	5.3e-008	1	14724
R.LANDTVYGLAAIVFSQDINR.A	U	1		1090.5723	2179.1300	2179.1273	1.22	0	(97)	1.7e-009	1	18339
R.LANDTVYGLAAIVFSQDINR.A	U	1		727.3842	2179.1308	2179.1273	1.61	0	127	1.4e-012	1	18340
K.LGDLMYDHREELAAIEALDNGK.T	U	1		825.0748	2472.2027	2472.1954	2.92	1	19	0.084	1	19898
K.LGDL->M<-YDHREELAAIEALDNGK.T	U	1	Oxidation (M)	830.4053	2488.1942	2488.1904	1.53	1	(12)	0.29	1	19958
K.IGPALATGNAIILKPSEFTPLTALR.M	U	2		1282.7450	2563.4754	2563.4737	0.67	0	65	3.3e-007	1	20279
K.IGPALATGNAIILKPSEFTPLTALR.M	U	2		855.5005	2563.4796	2563.4737	2.31	0	(49)	1.1e-005	1	20281
PLEOSDRAFT_1097387	Jacalin-type lectin domain-containing protein OS=Pleurotus ostreatus PC15 OX=1137138 GN=PLEOSDRAFT_1097387 PE=4 SV=1	62732	874	47(28)	17(13)	1.15	36%	A0A067NJB2_uniprot
Peptide	Unique	Matches	Modification	Observed	Mr(expt)	Mr(calc)	ppm	Miss	Score	Expect	Rank	Query
K.FDFSIK.K	U	2		378.7000	755.3854	755.3854	0.02	0	27	0.0096	1	153
R.ALGVSYSR.R	U	2		426.7326	851.4506	851.4501	0.57	0	54	2.4e-005	1	805
K.IIERNVK.M	U	3		436.2658	870.5169	870.5287	-13.47	1	12	0.4	1	951
K.FDFSIKK.S	U	1		442.7473	883.4800	883.4803	-0.38	1	35	0.0011	1	1093
R.DDNTEGIAIK.Y	U	4		538.2676	1074.5206	1074.5193	1.22	0	42	0.00041	1	3611
R.ITSLSIITTK.T	U	2		538.8333	1075.6519	1075.6489	2.87	0	78	2.3e-008	1	3635
K.NGETAWTLVEK.D	U	1		624.3181	1246.6217	1246.6194	1.87	0	44	0.00029	1	6821
K.DLQPIYDNISK.N	U	3		653.3391	1304.6637	1304.6612	1.88	0	43	0.0007	1	7966
K.AFDEGATWFPLK.L	U	3		691.3433	1380.6721	1380.6714	0.50	0	72	3.5e-007	1	9283
K.DEYITGISGTYTDR.I	U	7		795.8691	1589.7236	1589.7209	1.68	0	61	2.8e-006	1	12641
R.DDNTEGIAIKYVVHR.F	U	1		865.4482	1728.8818	1728.8795	1.34	1	13	0.41	1	14434
K.SLGWYSDNADISNGEWK.N	U	2		971.4349	1940.8553	1940.8540	0.66	0	73	1.2e-007	1	16746
K.->M<-SLAKDEYITGISGTYTDR.I	U	1	Oxidation (M)	1069.0057	2135.9969	2136.0045	-3.54	1	1	3.6	2	18074
K.GYYNGSWVSGNSTETTLGALR.I	U	2		1117.0299	2232.0453	2232.0447	0.24	0	101	3.2e-010	1	18631
K.GYYNGSWVSGNSTETTLGALR.I	U	1		745.0228	2232.0467	2232.0447	0.87	0	(86)	1.1e-008	1	18632
R.FSDNDIGIQAITSDPATYDLK.G	U	1		1142.5553	2283.0960	2283.0907	2.36	0	15	0.2	1	18967
K.TSIISVGSYS->M<-TSNLLGISGYVWK.N	U	1	Oxidation (M)	860.4422	2578.3048	2578.2989	2.28	0	33	0.0035	1	20329
R.ITGHTPYLSGAPNQSYEYNVNIGLPPA.-	U	6		1437.2078	2872.4010	2872.4032	-0.76	0	83	3.3e-008	1	21143
R.ITGHTPYLSGAPNQSYEYNVNIGLPPA.-	U	4		958.4772	2872.4097	2872.4032	2.27	0	(26)	0.019	1	21149
PLEOSDRAFT_1090819	Catalase OS=Pleurotus ostreatus PC15 OX=1137138 GN=PLEOSDRAFT_1090819 PE=3 SV=1	59901	865	30(21)	18(14)	1.35	48%	A0A067NHY5_uniprot
Peptide	Unique	Matches	Modification	Observed	Mr(expt)	Mr(calc)	ppm	Miss	Score	Expect	Rank	Query
R.FVLDENPK.N	U	3		481.2540	960.4935	960.4916	1.95	0	42	0.00064	1	1912
R.YNILDLTK.V	U	1		490.2780	978.5415	978.5386	2.98	0	39	0.00048	1	2158
K.NVAGHFGGVK.S	U	1		493.2644	984.5142	984.5141	0.06	0	2	2.8	2	2235
K.DYPLRPIGR.F	U	3		543.8072	1085.5999	1085.5982	1.65	0	9	1.1	1	3805
R.LFSYPDTHR.H	U	1		568.2803	1134.5461	1134.5458	0.27	0	61	5.1e-006	1	4724
K.FPHFIHTQK.R	U	1		385.5422	1153.6047	1153.6033	1.25	0	17	0.11	1	5091
K.FPHFIHTQK.R	U	1		577.8112	1153.6078	1153.6033	3.90	0	(9)	0.78	1	5092
R.HENFIGGAYR.D	U	1		582.2831	1162.5517	1162.5519	-0.18	0	43	0.00022	1	5251
R.LTADNPDYSTEK.L	U	2		677.3110	1352.6074	1352.6096	-1.62	0	93	1.8e-009	1	8861
R.FSTVGGESGSADTAR.D	U	2		721.3302	1440.6458	1440.6481	-1.57	0	102	1.7e-010	1	10336
K.DDGSFTYVQVHCR.A	U	1		792.3492	1582.6838	1582.6835	0.21	0	79	1.5e-008	1	12544
R.DLGEITELDFEQPR.V	U	2		831.4054	1660.7962	1660.7944	1.10	0	85	1.7e-008	1	13579
R.QLSVWAAVDQDLSDR.I	U	2		851.9240	1701.8335	1701.8322	0.74	0	65	1.8e-006	1	14106
R.QLSVWAAVDQDLSDR.I	U	1		568.2859	1701.8358	1701.8322	2.13	0	(56)	1.4e-005	1	14108
R.FSTVGGESGSADTARDPR.G	U	1		905.4188	1808.8230	1808.8289	-3.30	1	9	0.33	1	15427
R.FSTVGGESGSADTARDPR.G	U	1		603.9490	1808.8253	1808.8289	-2.01	1	(1)	2.2	1	15428
R.GTPDGVHQ->M<-HGYSGHTFK.W	U	1	Oxidation (M)	657.9631	1970.8674	1970.8694	-1.02	0	23	0.0072	1	17003
R.LGANYHQIPVNAPIVPVANFQR.D	U	1		806.7750	2417.3031	2417.2968	2.59	0	47	7.9e-005	1	19668
R.VVHANAAGAHGYFEVTHSCADITSNK.L	U	1		919.4237	2755.2493	2755.2773	-10.15	0	29	0.0034	1	20910
R.TIEAGNFPSWTVYIQTMTPEQAENFR.Y	U	1		1010.8146	3029.4221	3029.4229	-0.27	0	67	7.5e-007	1	21478
R.TIEAGNFPSWTVYIQT->M<-TPEQAENFR.Y	U	1	Oxidation (M)	1016.1462	3045.4167	3045.4178	-0.37	0	(65)	1.1e-006	1	21493
K.NYFAEIEQAAFAPSHLVPYIEPSADPVLQSR.L	U	1		1153.9128	3458.7167	3458.7146	0.60	0	54	2.5e-005	1	22086
PLEOSDRAFT_1070256	Elongation factor 1-alpha OS=Pleurotus ostreatus PC15 OX=1137138 GN=PLEOSDRAFT_1070256 PE=3 SV=1	50437	854	54(39)	14(13)	3.03	36%	A0A067NUP1_uniprot
Peptide	Unique	Matches	Modification	Observed	Mr(expt)	Mr(calc)	ppm	Miss	Score	Expect	Rank	Query
R.VETGIIK.A	U	3		380.2334	758.4523	758.4538	-1.96	0	13	0.26	1	180
R.FNEIIK.E		1		382.2212	762.4279	762.4276	0.42	0	42	0.0012	1	192
K.FAELIEK.I	U	2		425.2395	848.4644	848.4643	0.13	0	35	0.0022	1	784
R->.<-QLIVAINK.M		2	Gln->pyro-Glu (N-term Q)	441.2773	880.5401	880.5382	2.13	0	38	0.0017	1	1067
K.YAWVLDK.L		1		447.7400	893.4654	893.4647	0.76	0	27	0.014	1	1135
R.QLIVAINK.M		3		449.7907	897.5668	897.5647	2.32	0	(28)	0.017	1	1195
R.QTVAVGVIK.S	U	1		457.7867	913.5587	913.5597	-1.02	0	27	0.014	1	1389
R.LPLQDVYK.I		3		488.2797	974.5449	974.5437	1.31	0	50	8.5e-005	1	2105
K.IGGIGTVPVGR.V	U	3		513.3092	1024.6038	1024.6030	0.88	0	62	1.6e-006	1	2861
K.YVVTVIDAPGHR.D		4		663.8613	1325.7081	1325.7092	-0.82	0	74	2.5e-007	1	8354
K.YVVTVIDAPGHR.D		1		442.9106	1325.7101	1325.7092	0.67	0	(54)	2.6e-005	1	8355
R.EHALLAFTLGVR.Q		1		663.8810	1325.7474	1325.7456	1.39	0	42	0.00098	1	8359
K.AGMVVSFAPSNVTTEVK.S	U	2		868.9493	1735.8840	1735.8815	1.45	0	(39)	0.00095	1	14515
K.AG->M<-VVSFAPSNVTTEVK.S	U	3	Oxidation (M)	876.9460	1751.8774	1751.8764	0.57	0	58	1.4e-005	1	14685
K.LVPSKPMCVEAYSEYPPLGR.F	U	2		765.0512	2292.1318	2292.1282	1.56	0	(45)	0.00018	1	19019
K.LVPSKPMCVEAYSEYPPLGR.F	U	2		1147.0770	2292.1395	2292.1282	4.92	0	(42)	0.00037	1	19021
K.LVPSKP->M<-CVEAYSEYPPLGR.F	U	1	Oxidation (M)	1155.0707	2308.1268	2308.1232	1.58	0	(32)	0.0045	1	19108
K.LVPSKP->M<-CVEAYSEYPPLGR.F	U	2	Oxidation (M)	770.3840	2308.1303	2308.1232	3.08	0	56	1.6e-005	1	19109
K.TLLDAIDAIEPPVRPSDKPLR.L		1		1158.6497	2315.2848	2315.2849	-0.04	0	(14)	0.37	1	19146
K.TLLDAIDAIEPPVRPSDKPLR.L		2		579.8287	2315.2856	2315.2849	0.31	0	(12)	0.57	1	19147
K.TLLDAIDAIEPPVRPSDKPLR.L		7		772.7700	2315.2881	2315.2849	1.38	0	28	0.014	1	19149
K.SVEMHHEQLEQGNPGDNVGFNVK.N	U	1		1283.0862	2564.1578	2564.1714	-5.30	0	(7)	0.52	1	20282
K.SVEMHHEQLEQGNPGDNVGFNVK.N	U	1		855.7297	2564.1674	2564.1714	-1.56	0	(15)	0.099	1	20288
K.SVEMHHEQLEQGNPGDNVGFNVK.N	U	1		642.0511	2564.1753	2564.1714	1.50	0	(22)	0.021	1	20289
K.SVE->M<-HHEQLEQGNPGDNVGFNVK.N	U	2	Oxidation (M)	861.0614	2580.1624	2580.1663	-1.53	0	(51)	2e-005	1	20357
K.SVE->M<-HHEQLEQGNPGDNVGFNVK.N	U	1	Oxidation (M)	1291.0898	2580.1651	2580.1663	-0.46	0	73	1.3e-007	1	20358
K.SVE->M<-HHEQLEQGNPGDNVGFNVK.N	U	1	Oxidation (M)	646.0493	2580.1682	2580.1663	0.72	0	(33)	0.0014	1	20359
PLEOSDRAFT_1087719	Uncharacterized protein OS=Pleurotus ostreatus PC15 OX=1137138 GN=PLEOSDRAFT_1087719 PE=3 SV=1	71215	852	38(32)	22(20)	1.69	38%	A0A067NYT5_uniprot
Peptide	Unique	Matches	Modification	Observed	Mr(expt)	Mr(calc)	ppm	Miss	Score	Expect	Rank	Query
R.LSKEEIER.M	U	1		502.2743	1002.5340	1002.5345	-0.50	1	8	1.5	1	2508
K.LVSDFFNGK.E	U	2		513.7663	1025.5180	1025.5182	-0.15	0	45	0.00016	1	2873
K.FELSGIPPAPR.G		7		592.3272	1182.6399	1182.6397	0.15	0	45	0.00017	1	5657
K.DAGTISGLNVLR.I	U	2		608.3405	1214.6663	1214.6619	3.67	0	65	2.5e-006	1	6332
R.VEIIANDQGNR.T		1		614.8175	1227.6204	1227.6207	-0.24	0	35	0.0018	1	6444
R.LVNHFVQEFK.R	U	2		630.8409	1259.6672	1259.6663	0.75	0	48	0.00015	1	7079
K.FDDIEVQSDIK.H	U	1		654.8209	1307.6273	1307.6245	2.12	0	30	0.0051	1	8018
R.FEELCQDLFR.S	U	1		678.8180	1355.6214	1355.6180	2.54	0	64	2e-006	1	8909
R.KFDDIEVQSDIK.H	U	1		718.8679	1435.7213	1435.7195	1.27	1	51	0.00019	1	10249
K.ANVHEIVLVGGSTR.I	U	2		726.4031	1450.7916	1450.7892	1.64	0	59	6.8e-006	1	10518
R.TTPSYVSFSDTER.L	U	2		745.3401	1488.6656	1488.6733	-5.13	0	29	0.003	1	11129
K.LVSDFFNGKEPNK.S	U	2		747.8852	1493.7558	1493.7514	2.94	1	56	1.8e-005	1	11215
K.LVSDFFNGKEPNK.S	U	1		498.9262	1493.7567	1493.7514	3.53	1	(10)	0.69	1	11216
R.ARFEELCQDLFR.S	U	1		792.3850	1582.7553	1582.7562	-0.54	1	56	1.3e-005	1	12546
R.ARFEELCQDLFR.S	U	1		528.5932	1582.7578	1582.7562	1.00	1	(41)	0.00043	1	12547
K.EFSPEEISSMVLNK.M	U	1		805.3917	1608.7688	1608.7705	-1.07	0	11	0.39	1	12910
K.QKELEAIANPI->M<-QK.L	U	1	Oxidation (M)	814.9357	1627.8568	1627.8603	-2.15	1	25	0.027	1	13152
R.IINEPTAAAIAYGLDK.K	U	1		830.4524	1658.8902	1658.8879	1.41	0	76	1.9e-007	1	13563
R.IINEPTAAAIAYGLDK.K	U	1		553.9713	1658.8921	1658.8879	2.54	0	(3)	3	1	13564
K.ATAGDTHLGGEDFDNR.L	U	1		838.3697	1674.7248	1674.7234	0.85	0	66	5.9e-007	1	13756
K.NQVA->M<-NPHNTVFDAK.R	U	1	Oxidation (M)	851.4071	1700.7996	1700.7941	3.29	0	53	2.2e-005	1	14093
R.IINEPTAAAIAYGLDKK.V	U	1		894.4998	1786.9850	1786.9828	1.19	1	(45)	0.00014	1	15078
R.IINEPTAAAIAYGLDKK.V	U	1		596.6702	1786.9889	1786.9828	3.36	1	53	2.2e-005	1	15079
K.IDKANVHEIVLVGGSTR.I	U	1		904.5047	1806.9948	1806.9952	-0.19	1	80	3.9e-008	1	15407
K.LETAVNETISWLDASQEGSKEEYEEK.Q	U	1		995.7973	2984.3701	2984.3774	-2.46	1	40	0.00046	1	21413
K.MKETAEAYLGTTVNNAVVTVPAYFNDSQR.Q	U	1		1063.8580	3188.5523	3188.5448	2.34	1	38	0.00096	1	21714
PLEOSDRAFT_1052542	Nucleoside diphosphate kinase OS=Pleurotus ostreatus PC15 OX=1137138 GN=PLEOSDRAFT_1052542 PE=3 SV=1	16849	851	35(28)	5(5)	7.96	44%	A0A067PBA8_uniprot
Peptide	Unique	Matches	Modification	Observed	Mr(expt)	Mr(calc)	ppm	Miss	Score	Expect	Rank	Query
R.GDFCLAVGR.N	U	4		497.7435	993.4724	993.4702	2.19	0	57	9.5e-006	1	2366
K.GKPFFPGLIK.Y	U	3		552.3365	1102.6585	1102.6539	4.22	0	36	0.00059	1	4134
R.TYIMIKPDGVQR.N	U	4		710.8844	1419.7542	1419.7544	-0.11	0	(53)	3.3e-005	1	9972
R.TYIMIKPDGVQR.N	U	2		474.2588	1419.7546	1419.7544	0.16	0	(24)	0.029	1	9974
R.TYI->M<-IKPDGVQR.N	U	2	Oxidation (M)	479.5907	1435.7504	1435.7493	0.72	0	(24)	0.054	1	10253
R.TYI->M<-IKPDGVQR.N	U	5	Oxidation (M)	718.8829	1435.7513	1435.7493	1.38	0	58	1.9e-005	1	10255
R.VMLGATNPLASPIGSIR.G	U	2		848.9761	1695.9377	1695.9342	2.11	0	(81)	4.5e-008	1	14025
R.VMLGATNPLASPIGSIR.G	U	1		566.3202	1695.9387	1695.9342	2.70	0	(37)	0.0013	1	14026
R.V->M<-LGATNPLASPIGSIR.G	U	6	Oxidation (M)	856.9725	1711.9304	1711.9291	0.77	0	82	3.4e-008	1	14240
R.V->M<-LGATNPLASPIGSIR.G	U	1	Oxidation (M)	571.6510	1711.9312	1711.9291	1.22	0	(46)	0.00014	1	14241
K.YMASGPVVCMVWQGLDAVK.T	U	1		1056.0124	2110.0103	2110.0050	2.54	0	68	9.6e-007	1	17896
K.Y->M<-ASGPVVCMVWQGLDAVK.T	U	1	Oxidation (M)	1064.0043	2125.9940	2125.9999	-2.78	0	(50)	4.3e-005	1	18012
K.YMASGPVVC->M<-VWQGLDAVK.T	U	1	Oxidation (M)	1064.0072	2125.9998	2125.9999	-0.03	0	(30)	0.005	1	18013
K.Y->M<-ASGPVVC->M<-VWQGLDAVK.T	U	2	2 Oxidation (M)	1072.0057	2141.9969	2141.9948	0.98	0	(62)	2.3e-006	1	18117
PLEOSDRAFT_1088515	DLH domain-containing protein OS=Pleurotus ostreatus PC15 OX=1137138 GN=PLEOSDRAFT_1088515 PE=4 SV=1	30604	845	31(24)	13(12)	5.39	56%	A0A067P4E6_uniprot
Peptide	Unique	Matches	Modification	Observed	Mr(expt)	Mr(calc)	ppm	Miss	Score	Expect	Rank	Query
R.WDAALTR.S	U	3		416.7191	831.4236	831.4239	-0.31	0	52	6.1e-005	1	624
K.EVVMIFGK.Q	U	2		461.7580	921.5014	921.4994	2.19	0	(24)	0.028	1	1451
K.EVV->M<-IFGK.Q	U	5	Oxidation (M)	469.7545	937.4945	937.4943	0.21	0	32	0.0028	1	1601
K.GRWDAALTR.S	U	2		523.2810	1044.5475	1044.5465	0.96	1	46	0.00023	1	3187
R.DVPSQLNGGKPIR.I	U	1		690.8834	1379.7523	1379.7521	0.13	0	66	1.4e-006	1	9272
R.IFIISPVVPNYPQAK.F	U	2		562.6597	1684.9572	1684.9552	1.17	0	(24)	0.014	1	13892
R.IFIISPVVPNYPQAK.F	U	3		843.4861	1684.9576	1684.9552	1.42	0	78	4.9e-008	1	13894
K.EVVMIFGKQDTHVPR.E	U	1		878.4535	1754.8925	1754.9138	-12.10	1	1	5.7	1	14715
R.VLASFCFFATDIHSATLGK.G	U	1		1043.0264	2084.0382	2084.0401	-0.92	0	69	9.7e-007	1	17730
R.VLASFCFFATDIHSATLGK.G	U	1		695.6868	2084.0385	2084.0401	-0.78	0	(11)	0.58	1	17731
K.FPGVVCFSEIYQVTGPVER.Y	U	1		1092.5446	2183.0746	2183.0722	1.10	0	105	2.5e-010	1	18356
K.FPGVVCFSEIYQVTGPVER.Y	U	1		728.7002	2183.0788	2183.0722	3.03	0	(51)	5.9e-005	1	18357
K.TLEDANVTATFIEVQAQHAFIR.D	U	1		1237.6381	2473.2616	2473.2601	0.58	0	158	8.6e-016	1	19905
K.TLEDANVTATFIEVQAQHAFIR.D	U	1		825.4287	2473.2643	2473.2601	1.69	0	(88)	8.3e-009	1	19906
R.KTLEDANVTATFIEVQAQHAFIR.D	U	1		868.1260	2601.3561	2601.3551	0.39	1	96	1.4e-009	1	20415
R.KTLEDANVTATFIEVQAQHAFIR.D	U	1		651.3464	2601.3564	2601.3551	0.50	1	(72)	4.2e-007	1	20416
K.TLEDANVTATFIEVQAQHAFIRDESSK.G	U	1		1007.5046	3019.4921	3019.4887	1.13	1	59	7.1e-006	1	21468
K.TLEDANVTATFIEVQAQHAFIRDESSK.G	U	1		755.8809	3019.4943	3019.4887	1.87	1	(43)	0.0003	1	21469
R.KTLEDANVTATFIEVQAQHAFIRDESSK.G	U	1		787.9061	3147.5954	3147.5836	3.74	2	23	0.03	1	21655
R.YAGQIASQGYVVACPSVYHEFEGPEAIPYDTEGTDR.G	U	1		1326.2722	3975.7948	3975.7898	1.27	0	25	0.0049	1	22410
PLEOSDRAFT_1113999	Transket_pyr domain-containing protein OS=Pleurotus ostreatus PC15 OX=1137138 GN=PLEOSDRAFT_1113999 PE=4 SV=1	69619	844	35(26)	21(16)	1.40	39%	A0A067NLD9_uniprot
Peptide	Unique	Matches	Modification	Observed	Mr(expt)	Mr(calc)	ppm	Miss	Score	Expect	Rank	Query
R.FVFSTR.S	U	2		378.7054	755.3963	755.3966	-0.49	0	38	0.00065	1	154
R.SWDAVLR.C	U	2		423.7276	845.4406	845.4395	1.23	0	29	0.011	1	759
K.SAISYLASR.G	U	1		484.2647	966.5148	966.5134	1.44	0	5	1.6	3	1996
R.SKVPWILK.E	U	1		485.8084	969.6022	969.6011	1.12	1	10	0.3	1	2040
K.YGTWLLER.Q	U	3		519.2757	1036.5368	1036.5342	2.59	0	57	1.1e-005	1	3070
R.LAVAQKLNVK.L	U	1		542.3428	1082.6710	1082.6812	-9.39	1	1	1.8	1	3753
K.ADLQANITLLR.D	U	1		614.3577	1226.7008	1226.6983	2.06	0	11	0.38	1	6431
R.DAIVLFTATGAAR.G	U	1		653.3644	1304.7143	1304.7088	4.20	0	28	0.0091	1	7976
R.VVFGEAVNLVLDK.L	U	2		701.9022	1401.7899	1401.7868	2.22	0	77	1.1e-007	1	9640
K.LPGHPELGLTPGVK.F	U	1		472.2741	1413.8004	1413.7980	1.70	0	(19)	0.076	1	9871
K.LPGHPELGLTPGVK.F	U	1		707.9084	1413.8022	1413.7980	2.99	0	38	0.0011	1	9872
R.FFEGNYQFVPGK.D	U	1		716.8507	1431.6869	1431.6823	3.18	0	21	0.052	1	10181
K.FYPTVFDEAGHR.V	U	2		719.8431	1437.6716	1437.6677	2.70	0	59	5.6e-006	1	10287
K.HPEVFVPSGIMER.G	U	1		749.3813	1496.7480	1496.7446	2.30	0	33	0.0038	1	11251
K.HPEVFVPSGI->M<-ER.G	U	1	Oxidation (M)	757.3774	1512.7402	1512.7395	0.47	0	(14)	0.24	1	11521
K.VMVIDTDLEGSTGLK.V	U	2		789.4121	1576.8097	1576.8018	4.97	0	84	3e-008	1	12474
K.V->M<-VIDTDLEGSTGLK.V	U	2	Oxidation (M)	797.4096	1592.8047	1592.7968	4.97	0	(50)	7.3e-005	1	12692
K.SLTLDPSVPTLTAEQK.A	U	1		850.4626	1698.9106	1698.9040	3.92	0	33	0.0029	1	14080
K.KV->M<-VIDTDLEGSTGLK.V	U	1	Oxidation (M)	861.4540	1720.8935	1720.8917	1.06	1	42	0.00044	1	14343
K.LLIDDNDVTIAGHPSEYLK.G	U	1		1057.0442	2112.0738	2112.0739	-0.03	0	104	2.6e-010	1	17924
K.LLIDDNDVTIAGHPSEYLK.G	U	1		705.0323	2112.0752	2112.0739	0.63	0	(18)	0.12	1	17925
K.TVFCLGSDGSQQEGNDAEAAR.L	U	1		1106.4804	2210.9461	2210.9498	-1.67	0	93	5.1e-010	1	18495
K.VGSSPFVLIVESFNQNTGLGSK.Y	U	1		1140.6003	2279.1861	2279.1798	2.79	0	89	7.7e-009	1	18933
K.VGSSPFVLIVESFNQNTGLGSK.Y	U	1		760.7364	2279.1873	2279.1798	3.32	0	(44)	0.00025	1	18934
K.EGLDVGLINKPTLNIVDEEIIK.K	U	1		808.1200	2421.3382	2421.3366	0.64	0	25	0.0087	1	19694
K.EGLDVGLINKPTLNIVDEEIIKK.V	U	1		850.8189	2549.4347	2549.4316	1.23	1	54	5.1e-006	1	20210
K.EGLDVGLINKPTLNIVDEEIIKK.V	U	1		638.3682	2549.4435	2549.4316	4.69	1	(21)	0.012	1	20211
PLEOSDRAFT_157203	Uncharacterized protein OS=Pleurotus ostreatus PC15 OX=1137138 GN=PLEOSDRAFT_157203 PE=3 SV=1	93979	822	32(29)	17(16)	1.05	21%	A0A067NR58_uniprot
Peptide	Unique	Matches	Modification	Observed	Mr(expt)	Mr(calc)	ppm	Miss	Score	Expect	Rank	Query
R.HLLFGR.E	U	1		371.7208	741.4271	741.4286	-2.00	0	22	0.013	1	92
R.ELVVVAK.N	U	1		379.2449	756.4752	756.4745	0.95	0	25	0.027	1	157
R.GFGELLR.R	U	2		396.2248	790.4351	790.4337	1.72	0	32	0.0049	1	305
K.LVNKVDK.K	U	1		408.2528	814.4911	814.4912	-0.14	1	6	2.7	5	497
K.HLGLQALR.L	U	1		454.2770	906.5395	906.5399	-0.50	0	35	0.00062	1	1294
K.DFLAVLQR.E	U	2		481.2775	960.5404	960.5393	1.24	0	44	0.00027	1	1920
R.GFLSEEGIK.D	U	1		490.2583	978.5020	978.5022	-0.21	0	32	0.0044	1	2154
R.ITSVGLDLEK.H	U	2		537.8071	1073.5996	1073.5968	2.57	0	42	0.00047	1	3605
R.SLWSATSDSGK.L	U	1		569.7725	1137.5304	1137.5302	0.14	0	32	0.0028	1	4774
R.LVTLLDQLAEK.I	U	2		621.8707	1241.7269	1241.7231	3.08	0	67	1.2e-006	1	6709
R.GFLSEEGIKDR.E	U	1		625.8232	1249.6318	1249.6302	1.25	1	51	6.2e-005	1	6881
K.IPSLPISWANAK.V	U	2		648.8701	1295.7257	1295.7237	1.50	0	62	3e-006	1	7794
R.FSVSGSPSLAHLIR.Q	U	1		735.9084	1469.8022	1469.7991	2.16	0	98	1.2e-009	1	10850
R.FSVSGSPSLAHLIR.Q	U	1		490.9416	1469.8030	1469.7991	2.70	0	(84)	3.2e-008	1	10851
R->.<-QTAEELPHPTEAGR.S	U	1	Gln->pyro-Glu (N-term Q)	759.8628	1517.7110	1517.7110	-0.00	0	(22)	0.075	1	11556
R.QTAEELPHPTEAGR.S	U	2		768.3763	1534.7380	1534.7376	0.29	0	56	1.4e-005	1	11820
R.QTAEELPHPTEAGR.S	U	1		512.5872	1534.7398	1534.7376	1.48	0	(32)	0.0034	1	11821
K.VFLSVPNEASAIIASR.L	U	2		837.4659	1672.9173	1672.9148	1.51	0	81	4.7e-008	1	13741
K.VFLSVPNEASAIIASR.L	U	1		558.6476	1672.9209	1672.9148	3.66	0	(78)	7.8e-008	1	13744
R.LFATKPHLAGAPQDLQTAK.D	U	1		669.7066	2006.0980	2006.0949	1.53	0	(50)	4.5e-005	1	17270
R.LFATKPHLAGAPQDLQTAK.D	U	1		1004.0571	2006.0996	2006.0949	2.34	0	55	1.2e-005	1	17271
R.ELGIAPPTPEPLFSAGSEASR.H	U	2		1063.5437	2125.0728	2125.0691	1.75	0	48	0.00013	1	18003
R.ELGIAPPTPEPLFSAGSEASR.H	U	2		709.3654	2125.0743	2125.0691	2.41	0	(44)	0.00033	1	18004
PLEOSDRAFT_1104326	Carboxypeptidase OS=Pleurotus ostreatus PC15 OX=1137138 GN=PLEOSDRAFT_1104326 PE=3 SV=1	60680	808	37(26)	12(10)	1.21	24%	A0A067NIF3_uniprot
Peptide	Unique	Matches	Modification	Observed	Mr(expt)	Mr(calc)	ppm	Miss	Score	Expect	Rank	Query
R.EFFVDGK.K	U	1		421.2084	840.4022	840.4018	0.56	0	12	0.21	1	683
K.FLTYPPK.G	U	10		433.2453	864.4761	864.4745	1.82	0	35	0.0016	1	883
R.EQLERLR.G	U	1		472.2639	942.5132	942.5246	-12.11	1	1	10	2	1687
R.EFFVDGKK.I	U	1		485.2559	968.4972	968.4967	0.45	1	26	0.013	1	2020
R.GVNLLNPVFNTYR.V	U	2		753.9087	1505.8028	1505.7991	2.50	0	70	7.9e-007	1	11430
R.DQSVASTLSVLPNVIEK.S	U	3		900.4932	1798.9719	1798.9676	2.37	0	66	1.5e-006	1	15294
R.DQSVASTLSVLPNVIEK.S	U	1		600.6655	1798.9746	1798.9676	3.86	0	(8)	0.93	1	15295
R.VTDTFPNLWSVLGFPR.A	U	1		924.9843	1847.9541	1847.9570	-1.61	0	101	6.4e-010	1	15829
R.VTDTFPNLWSVLGFPR.A	U	1		616.9924	1847.9555	1847.9570	-0.86	0	(62)	4.3e-006	1	15830
R.TVIVHGLADYILIAEGTR.I	U	7		647.6990	1940.0753	1940.0731	1.13	0	(38)	0.00079	1	16737
R.TVIVHGLADYILIAEGTR.I	U	2		971.0457	1940.0767	1940.0731	1.88	0	97	1.1e-009	1	16739
R.GGRDQSVASTLSVLPNVIEK.S	U	1		690.7140	2069.1201	2069.1117	4.09	1	(31)	0.0036	1	17637
R.GGRDQSVASTLSVLPNVIEK.S	U	1		1035.5681	2069.1217	2069.1117	4.84	1	33	0.0018	1	17638
K.IPLVNFDAGPSWAGLLPISGAR.N	U	1		1126.1172	2250.2198	2250.2161	1.67	0	121	3.2e-012	1	18768
K.IPLVNFDAGPSWAGLLPISGAR.N	U	1		751.0814	2250.2223	2250.2161	2.74	0	(75)	1.2e-007	1	18769
K.KIPLVNFDAGPSWAGLLPISGAR.N	U	1		793.7792	2378.3159	2378.3110	2.04	1	59	3.2e-006	1	19476
K.GIWIADPSLTWGVVQQEIPALR.F	U	1		1225.1696	2448.3246	2448.3165	3.28	0	130	3.7e-013	1	19819
K.GIWIADPSLTWGVVQQEIPALR.F	U	1		817.1176	2448.3308	2448.3165	5.84	0	(26)	0.0088	1	19820
PLEOSDRAFT_1109338	Uncharacterized protein OS=Pleurotus ostreatus PC15 OX=1137138 GN=PLEOSDRAFT_1109338 PE=4 SV=1	62080	802	31(25)	13(10)	1.41	34%	A0A067NDM1_uniprot
Peptide	Unique	Matches	Modification	Observed	Mr(expt)	Mr(calc)	ppm	Miss	Score	Expect	Rank	Query
R.FPTEYR.M	U	1		406.7004	811.3863	811.3864	-0.22	0	35	0.00075	1	455
R.WYAASAR.L	U	1		412.7066	823.3987	823.3977	1.27	0	5	1.1	2	560
R.FSSAGIPASK.V	U	1		482.7583	963.5021	963.5025	-0.44	0	6	1.9	1	1962
K.LVQLQSTLSR.N		2		572.8395	1143.6644	1143.6612	2.84	0	41	0.00042	1	4915
R.MVLSPAGIESGWK.V	U	1		687.8579	1373.7013	1373.7013	-0.03	0	16	0.19	1	9157
K.TFTLSVNLPPNAR.D	U	7		715.3942	1428.7739	1428.7725	0.98	0	62	4.3e-006	1	10133
K.GNHFPNVHTLPDGR.L		2		780.8883	1559.7621	1559.7593	1.75	0	63	3.4e-006	1	12223
R.LFVSANQQA->M<-LFDWK.T	U	1	Oxidation (M)	907.4516	1812.8886	1812.8869	0.97	0	45	0.00023	1	15477
R.VIIGTGASPPVDQGAIDNMLR.Q	U	1		708.7101	2123.1086	2123.1045	1.93	0	(59)	7.7e-006	1	17991
R.VIIGTGASPPVDQGAIDNMLR.Q	U	1		1062.5619	2123.1092	2123.1045	2.23	0	(60)	6.9e-006	1	17992
R.VIIGTGASPPVDQGAIDN->M<-LR.Q	U	2	Oxidation (M)	1070.5590	2139.1034	2139.0994	1.85	0	82	4.3e-008	1	18099
R.VIIGTGASPPVDQGAIDN->M<-LR.Q	U	1	Oxidation (M)	714.0418	2139.1036	2139.0994	1.96	0	(16)	0.16	1	18100
R.LVQEGTTGVSAMQLAVVSETK.A	U	1		716.7143	2147.1210	2147.1144	3.10	0	(27)	0.031	1	18153
R.LVQEGTTGVSAMQLAVVSETK.A	U	1		1074.5682	2147.1219	2147.1144	3.51	0	93	8.8e-009	1	18154
R.LVQEGTTGVSA->M<-QLAVVSETK.A	U	1	Oxidation (M)	1082.5632	2163.1119	2163.1093	1.20	0	(68)	2.5e-006	1	18245
R.LVQEGTTGVSA->M<-QLAVVSETK.A	U	1	Oxidation (M)	722.0469	2163.1190	2163.1093	4.47	0	(12)	0.98	1	18246
R.DVSVSLMDLGFATHGVHMDQK.L		1		763.0344	2286.0813	2286.0773	1.72	0	44	0.00019	1	18987
R.DVSVSLMDLGFATHGVH->M<-DQK.L		1	Oxidation (M)	768.3651	2302.0733	2302.0722	0.47	0	(29)	0.0053	1	19073
R.MFTPCNDASCDIIEDAQHLR.L	U	1		798.3488	2392.0246	2392.0246	0.01	0	88	2.3e-009	1	19534
R.->M<-FTPCNDASCDIIEDAQHLR.L	U	1	Oxidation (M)	803.6826	2408.0259	2408.0195	2.63	0	(84)	4.5e-009	1	19626
R.MYHSSASLTPDGSVLLAGSNPNEQFTTEGR.F	U	1		1056.1630	3165.4671	3165.4673	-0.08	0	(27)	0.0088	1	21682
R.->M<-YHSSASLTPDGSVLLAGSNPNEQFTTEGR.F	U	1	Oxidation (M)	1061.4977	3181.4712	3181.4622	2.83	0	29	0.0051	1	21706
PLEOSDRAFT_1092970	Glucanase OS=Pleurotus ostreatus PC15 OX=1137138 GN=PLEOSDRAFT_1092970 PE=3 SV=1	57122	789	36(27)	18(16)	2.24	45%	A0A067P0N0_uniprot
Peptide	Unique	Matches	Modification	Observed	Mr(expt)	Mr(calc)	ppm	Miss	Score	Expect	Rank	Query
R.AMGDAFGR.G		1		412.6896	823.3646	823.3647	-0.08	0	24	0.006	1	559
K.YQMFNLK.N		2		472.2404	942.4662	942.4633	3.10	0	22	0.022	1	1681
R.MGDTSFLGK.G		2		478.2324	954.4503	954.4481	2.32	0	(43)	0.00015	1	1816
K.YQ->M<-FNLK.N		4	Oxidation (M)	480.2357	958.4568	958.4582	-1.45	0	(20)	0.034	1	1877
R.->M<-GDTSFLGK.G		1	Oxidation (M)	486.2288	970.4431	970.4430	0.10	0	58	3.2e-006	1	2042
K.FVTNGPYSK.N		1		506.7590	1011.5034	1011.5025	0.83	0	30	0.005	1	2630
R.VYLLESESK.Y	U	2		534.2861	1066.5577	1066.5546	2.90	0	40	0.00047	1	3576
R.SVVLDSNWR.W		2		538.2809	1074.5473	1074.5458	1.42	0	29	0.011	1	3617
K.DGCDFNSFR.M		1		559.2215	1116.4284	1116.4295	-0.92	0	8	0.17	1	4367
K.TAFGDTNSFANK.G	U	3		636.7968	1271.5791	1271.5782	0.66	0	72	2.2e-007	1	7327
K.MLWLDSDYPTDK.S	U	2		742.3431	1482.6716	1482.6701	1.03	0	30	0.0038	1	11043
R.GMVLVMSVWDDHEAK.M		1		858.9086	1715.8027	1715.8011	0.93	0	(16)	0.12	1	14285
R.G->M<-VLVMSVWDDHEAK.M		1	Oxidation (M)	866.9031	1731.7917	1731.7960	-2.49	0	56	8.9e-006	1	14458
R.GMVLV->M<-SVWDDHEAK.M		1	Oxidation (M)	866.9081	1731.8016	1731.7960	3.22	0	(26)	0.009	1	14459
R.G->M<-VLV->M<-SVWDDHEAK.M		1	2 Oxidation (M)	874.9033	1747.7921	1747.7910	0.65	0	(22)	0.018	1	14639
K.YGTGYCDSQCPHDIK.F		1		900.8676	1799.7205	1799.7243	-2.10	0	46	2.3e-005	1	15299
K.YGTGYCDSQCPHDIK.F		1		600.9144	1799.7213	1799.7243	-1.70	0	(37)	0.00021	1	15300
R.AGGVCDKDGCDFNSFR.M		1		902.8713	1803.7281	1803.7305	-1.31	1	70	1.1e-007	1	15366
K.FINGEANVAGWEPSPNDSNAGK.G	U	1		1137.5250	2273.0355	2273.0349	0.27	0	69	4.3e-007	1	18906
K.FTVVTQFVTSDGTANGDLTEIR.R		1		791.0645	2370.1717	2370.1704	0.56	0	7	1.2	1	19437
K.VNIPGMSSD->M<-DSITTDFCSAQK.T	U	1	Oxidation (M)	1210.5269	2419.0392	2419.0342	2.06	0	56	2.7e-006	1	19674
K.FTVVTQFVTSDGTANGDLTEIRR.V		1		843.1009	2526.2808	2526.2715	3.71	1	43	0.00028	1	20139
K.TCASNCALDGADYSGTYGITTSGNALTLK.F	U	1		994.7892	2981.3457	2981.3383	2.50	0	43	0.0001	1	21407
R.GECATTSGNPTDVESQNANSQVTFSNIR.F	U	2		995.4464	2983.3174	2983.3214	-1.33	0	(64)	6.7e-007	1	21410
R.GECATTSGNPTDVESQNANSQVTFSNIR.F	U	1		1492.6715	2983.3285	2983.3214	2.38	0	97	3.6e-010	1	21412
PLEOSDRAFT_1089691	Aldo_ket_red domain-containing protein OS=Pleurotus ostreatus PC15 OX=1137138 GN=PLEOSDRAFT_1089691 PE=4 SV=1	36523	788	33(24)	16(12)	3.01	60%	A0A067NKH2_uniprot
Peptide	Unique	Matches	Modification	Observed	Mr(expt)	Mr(calc)	ppm	Miss	Score	Expect	Rank	Query
K.VIPSVVK.R	U	1		371.2467	740.4788	740.4796	-1.06	0	13	0.048	1	91
K.AMIALPK.S	U	1		372.2282	742.4419	742.4411	1.11	0	(9)	1.3	1	95
K.A->M<-IALPK.S	U	2	Oxidation (M)	380.2252	758.4358	758.4360	-0.25	0	21	0.11	1	175
R.GYIVIPK.S	U	1		395.2468	788.4790	788.4796	-0.79	0	32	0.0016	1	294
R.EDLFLTSK.L	U	1		476.7536	951.4927	951.4913	1.48	0	19	0.064	1	1792
K.REDLFLTSK.L	U	2		554.8034	1107.5923	1107.5924	-0.13	1	54	2.3e-005	1	4219
K.EVESAVEIAVR.N	U	5		601.3240	1200.6334	1200.6350	-1.34	0	57	1.6e-005	1	6037
R.FNIPYTYKPK.W	U	1		424.2332	1269.6778	1269.6757	1.65	0	16	0.17	1	7299
R.NIGVSNFTIEHIK.A	U	2		736.4016	1470.7885	1470.7831	3.73	0	91	4.9e-009	1	10865
R.NIGVSNFTIEHIK.A	U	1		491.2702	1470.7887	1470.7831	3.82	0	(63)	3.2e-006	1	10866
K.LTDYPVVQEIAQK.L	U	4		752.4064	1502.7982	1502.7981	0.09	0	51	6.7e-005	1	11384
K.LWNTGHRPDQVER.E	U	1		804.4033	1606.7920	1606.7964	-2.78	0	36	0.0016	1	12888
K.ITAYSPLGNNLVGKPK.L	U	2		836.4753	1670.9361	1670.9355	0.36	0	(42)	0.00025	1	13721
K.ITAYSPLGNNLVGKPK.L	U	1		557.9861	1670.9366	1670.9355	0.65	0	53	2.3e-005	1	13722
K.LGATPAQVLIAWGVYR.G	U	1		572.3275	1713.9605	1713.9566	2.28	0	(54)	1.5e-005	1	14272
K.LGATPAQVLIAWGVYR.G	U	1		857.9880	1713.9615	1713.9566	2.86	0	103	1.7e-010	1	14273
K->.<-QIELSKEDYEAVSAVGK.D	U	1	Gln->pyro-Glu (N-term Q)	924.9670	1847.9195	1847.9153	2.31	1	(50)	8.1e-005	1	15828
K.QIELSKEDYEAVSAVGK.D	U	1		933.4766	1864.9386	1864.9418	-1.73	1	111	6.4e-011	1	16024
K.EEAYLDLEPSIVETWK.A	U	1		961.4759	1920.9372	1920.9356	0.83	0	41	0.0005	1	16567
K.HPSKEEAYLDLEPSIVETWK.A	U	1		1186.1001	2370.1856	2370.1743	4.79	1	39	0.00079	1	19438
K.ALISATGVVPTVNQIEAHPLLPQDELVAFCNENDIK.I	U	1		979.7598	3915.0102	3915.0088	0.36	0	8	0.64	1	22387
K.ALISATGVVPTVNQIEAHPLLPQDELVAFCNENDIK.I	U	1		1306.0109	3915.0108	3915.0088	0.50	0	(7)	0.76	1	22388
PLEOSDRAFT_1047807	Carboxylic ester hydrolase OS=Pleurotus ostreatus PC15 OX=1137138 GN=PLEOSDRAFT_1047807 PE=3 SV=1	56718	785	24(17)	11(11)	1.20	29%	A0A067NLN4_uniprot
Peptide	Unique	Matches	Modification	Observed	Mr(expt)	Mr(calc)	ppm	Miss	Score	Expect	Rank	Query
R.TSPPLFR.A	U	6		409.2330	816.4514	816.4494	2.52	0	32	0.0059	1	517
R.CAFWESVGR.L	U	1		556.2550	1110.4954	1110.4917	3.40	0	28	0.002	1	4264
R.AITTSSTLLQR.C	U	1		595.8411	1189.6677	1189.6666	0.90	0	59	7.1e-006	1	5814
K.NGVVTVIIQYR.L	U	3		631.3702	1260.7258	1260.7190	5.38	0	49	0.00014	1	7100
R.LGIFGFLSGSQVK.A	U	1		676.8831	1351.7516	1351.7500	1.16	0	92	3.3e-009	1	8857
K.IDSTNITPQWSR.H	U	1		709.3582	1416.7017	1416.6997	1.42	0	24	0.031	1	9907
R.KIDSTNITPQWSR.H	U	2		773.4071	1544.7996	1544.7947	3.21	1	55	2e-005	1	11990
K.ANGALNAGLLDQEFALK.W	U	2		872.9672	1743.9199	1743.9155	2.51	0	81	7.1e-008	1	14597
R.VTIWGESAGAGSVLQHVVAR.D		1		1019.0468	2036.0791	2036.0803	-0.62	0	120	6.6e-012	1	17472
R.VTIWGESAGAGSVLQHVVAR.D		2		679.7019	2036.0839	2036.0803	1.74	0	(99)	8.3e-010	1	17474
R.AGFFGTFVAVPVVDGEFITQRPTQALR.Q	U	1		975.1909	2922.5509	2922.5393	3.99	0	20	0.047	1	21286
R.ALLAVTNTHEGNSFVDQSTAATVTAADYALR.L	U	1		1604.2988	3206.5831	3206.5844	-0.40	0	127	1.3e-012	1	21733
R.ALLAVTNTHEGNSFVDQSTAATVTAADYALR.L	U	1		1069.8701	3206.5885	3206.5844	1.29	0	(100)	6.1e-010	1	21734
R.ALLAVTNTHEGNSFVDQSTAATVTAADYALR.L	U	1		802.6561	3206.5954	3206.5844	3.44	0	(30)	0.0064	1	21735
PLEOSDRAFT_1107843	Homogentisate 1,2-dioxygenase OS=Pleurotus ostreatus PC15 OX=1137138 GN=PLEOSDRAFT_1107843 PE=3 SV=1	53305	784	40(26)	17(13)	2.13	44%	A0A067NA65_uniprot
Peptide	Unique	Matches	Modification	Observed	Mr(expt)	Mr(calc)	ppm	Miss	Score	Expect	Rank	Query
K.ADFIAGLR.T	U	3		431.7426	861.4707	861.4708	-0.20	0	25	0.032	1	843
K.VVLPDGPSR.G	U	4		470.2678	938.5210	938.5185	2.65	0	39	0.0006	1	1630
K.FIHVGSISK.D	U	1		494.2846	986.5546	986.5549	-0.31	0	20	0.074	1	2261
R.LDIQTEFGK.M	U	2		525.7781	1049.5417	1049.5393	2.29	0	46	0.00021	1	3281
K.FKVVLPDGPSR.G	U	1		607.8493	1213.6840	1213.6819	1.76	1	28	0.012	1	6321
R.HENLNAFLYR.I	U	2		638.8262	1275.6378	1275.6360	1.41	0	44	0.00024	1	7416
K.MMVRPGELVVIQR.G	U	2		764.4283	1526.8421	1526.8425	-0.25	0	48	9.4e-005	1	11687
K.MMVRPGELVVIQR.G	U	1		509.9562	1526.8469	1526.8425	2.87	0	(31)	0.004	1	11689
K.M->M<-VRPGELVVIQR.G	U	2	Oxidation (M)	772.4257	1542.8368	1542.8374	-0.43	0	(10)	0.74	1	11953
K.M->M<-VRPGELVVIQR.G	U	2	Oxidation (M)	515.2881	1542.8424	1542.8374	3.25	0	(25)	0.022	1	11955
K.->M<-MVRPGELVVIQR.G	U	1	Oxidation (M)	772.4286	1542.8427	1542.8374	3.44	0	(11)	0.61	1	11956
K.APGIPLADFLIFSGR.W	U	1		787.4429	1572.8712	1572.8664	3.04	0	72	3.5e-007	1	12422
K.DHIDPSIFCVLTAK.S	U	1		808.4118	1614.8090	1614.8076	0.90	0	0	7.2	1	12994
K.GNFINHLDEINQDLK.A	U	1		885.4475	1768.8805	1768.8744	3.44	0	69	6.5e-007	1	14876
K.GNFINHLDEINQDLK.A	U	1		590.6342	1768.8808	1768.8744	3.64	0	(18)	0.088	1	14877
R.NSATEFMGLIYGGYGGR.S	U	1		896.9196	1791.8247	1791.8250	-0.18	0	88	5.5e-009	1	15160
R.NSATEF->M<-GLIYGGYGGR.S	U	2	Oxidation (M)	904.9166	1807.8187	1807.8199	-0.68	0	(57)	8e-006	1	15413
R.WDVASETFRPPYYHR.N	U	1		641.9755	1922.9046	1922.9064	-0.95	0	10	0.44	1	16586
K.YDLYQEGMTGSPFIAPR.H	U	1		972.9639	1943.9132	1943.9087	2.29	0	(56)	9.6e-006	1	16770
K.AFCNNDGDMLILPQQGR.L	U	2		974.9557	1947.8968	1947.8931	1.91	0	98	6.6e-010	1	16793
K.YDLYQEG->M<-TGSPFIAPR.H	U	1	Oxidation (M)	980.9638	1959.9131	1959.9037	4.80	0	60	4e-006	1	16896
K.AFCNNDGD->M<-LILPQQGR.L	U	1	Oxidation (M)	982.9526	1963.8907	1963.8880	1.37	0	(50)	2.9e-005	1	16942
R.FATEAIPGTLPQGQDMPQK.N	U	1		1015.0064	2027.9983	2027.9986	-0.18	0	(10)	0.74	1	17413
R.FATEAIPGTLPQGQD->M<-PQK.N	U	1	Oxidation (M)	1023.0039	2043.9933	2043.9935	-0.14	0	20	0.062	1	17519
K.NKYDLYQEGMTGSPFIAPR.H	U	1		729.6929	2186.0568	2186.0466	4.65	1	(31)	0.0066	1	18372
K.NKYDLYQEG->M<-TGSPFIAPR.H	U	1	Oxidation (M)	1102.0295	2202.0445	2202.0415	1.36	1	68	1.2e-006	1	18449
R.DFETPVASFDIDQSPWEIVYK.L	U	1		829.3945	2485.1618	2485.1689	-2.88	0	(8)	0.69	1	19945
R.DFETPVASFDIDQSPWEIVYK.L	U	1		1243.5914	2485.1683	2485.1689	-0.25	0	75	1.4e-007	1	19946
VP3	Peroxidase OS=Pleurotus ostreatus PC15 OX=1137138 GN=VP3 PE=3 SV=1	37949	783	30(27)	9(9)	2.81	45%	A0A067NKY1_uniprot
Peptide	Unique	Matches	Modification	Observed	Mr(expt)	Mr(calc)	ppm	Miss	Score	Expect	Rank	Query
R.FAATMLK.M	U	2		391.2177	780.4209	780.4204	0.70	0	(22)	0.034	1	257
R.FAAT->M<-LK.M	U	3	Oxidation (M)	399.2161	796.4177	796.4153	3.03	0	38	0.00064	1	344
R.LQSDHLLAR.D		3		526.7952	1051.5758	1051.5774	-1.55	0	(54)	2e-005	1	3314
R.LQSDHLLAR.D		2		351.5333	1051.5780	1051.5774	0.59	0	58	9.6e-006	1	3318
R.IPFFLGRPPAK.A		2		414.9178	1241.7315	1241.7285	2.41	0	(32)	0.0031	1	6711
R.IPFFLGRPPAK.A		3		621.8737	1241.7328	1241.7285	3.47	0	45	0.00014	1	6713
R.LTFHDAIGFSPTK.G		3		717.3749	1432.7353	1432.7351	0.18	0	(56)	2.1e-005	1	10195
R.LTFHDAIGFSPTK.G		3		478.5858	1432.7356	1432.7351	0.39	0	59	1.1e-005	1	10196
R.TSCEWQSMVDNMPK.I	U	1		856.8566	1711.6987	1711.7004	-0.99	0	31	0.00086	1	14232
R.TSCEWQSMVDN->M<-PK.I	U	1	Oxidation (M)	864.8554	1727.6963	1727.6953	0.54	0	(11)	0.084	1	14415
K.AASPIGLVPEPFDTVTDILDR.M	U	1		1113.5879	2225.1612	2225.1580	1.46	0	83	3.6e-008	1	18593
K.AASPIGLVPEPFDTVTDILDR.M	U	1		742.7277	2225.1613	2225.1580	1.51	0	(81)	5.5e-008	1	18594
R.GTSFPGSGGNHGEVESPLAGEIR.L	U	1		1128.0389	2254.0633	2254.0614	0.83	0	102	2.3e-010	1	18793
R.GTSFPGSGGNHGEVESPLAGEIR.L	U	1		752.3635	2254.0686	2254.0614	3.15	0	(49)	6.2e-005	1	18794
K.MSLLGQNQADLIDCSDVIPTPPALVGK.A	U	1		1426.7299	2851.4452	2851.4460	-0.28	0	58	9.9e-006	1	21092
K.MSLLGQNQADLIDCSDVIPTPPALVGK.A	U	1		951.4908	2851.4507	2851.4460	1.66	0	(30)	0.0058	1	21093
K.GGGGADGSVLTFSDPEVNFPANLGIDEIVEAQKPFLAR.H	U	1		1296.6538	3886.9396	3886.9378	0.47	0	64	2.2e-006	1	22378
PLEOSDRAFT_1095212	Endo/exonuclease/phosphatase domain-containing protein OS=Pleurotus ostreatus PC15 OX=1137138 GN=PLEOSDRAFT_1095212 PE=4 SV=1	34803	782	25(21)	8(8)	1.48	40%	A0A067NXT9_uniprot
Peptide	Unique	Matches	Modification	Observed	Mr(expt)	Mr(calc)	ppm	Miss	Score	Expect	Rank	Query
R.FPGAGSFR.I	U	2		419.7144	837.4142	837.4133	0.98	0	49	0.00018	1	658
R.LAASLLLTR.A	U	3		479.3099	956.6052	956.6018	3.52	0	80	1.5e-008	1	1858
R.FSVPDDQLPDFK.M	U	5		704.3455	1406.6764	1406.6718	3.24	0	56	1.4e-005	1	9724
R.DDGVQAGEFSPIFYK.R	U	3		836.8980	1671.7813	1671.7781	1.97	0	58	7.5e-006	1	13726
R.ICTVAHFTLATEDGPR.N	U	2		894.4390	1786.8634	1786.8672	-2.16	0	(51)	4.2e-005	1	15063
R.ICTVAHFTLATEDGPR.N	U	3		596.6321	1786.8746	1786.8672	4.12	0	52	4.2e-005	1	15068
R.VAEHLLSEGIVLAGFQEALVR.Q	U	1		1126.1266	2250.2386	2250.2372	0.64	0	73	1.9e-007	1	18771
R.VAEHLLSEGIVLAGFQEALVR.Q	U	1		751.0877	2250.2411	2250.2372	1.74	0	(5)	1.2	1	18772
R.AVSTNFATFTGFTAPNDASHWSR.I	U	1		1243.0778	2484.1410	2484.1459	-1.97	0	101	3e-010	1	19938
R.AVSTNFATFTGFTAPNDASHWSR.I	U	2		829.0576	2484.1509	2484.1459	2.01	0	(72)	2.7e-007	1	19939
K.VDSVLADDGALASDHRPVFADINI.-	U	1		1255.6300	2509.2454	2509.2449	0.22	0	28	0.011	1	20046
K.VDSVLADDGALASDHRPVFADINI.-	U	1		837.4227	2509.2462	2509.2449	0.52	0	(1)	5.7	1	20047
PLEOSDRAFT_1032901	FAA_hydrolase domain-containing protein OS=Pleurotus ostreatus PC15 OX=1137138 GN=PLEOSDRAFT_1032901 PE=3 SV=1	33226	775	36(29)	9(9)	2.14	35%	A0A067PEA5_uniprot
Peptide	Unique	Matches	Modification	Observed	Mr(expt)	Mr(calc)	ppm	Miss	Score	Expect	Rank	Query
R.GWQIDR.G	U	1		387.6985	773.3825	773.3820	0.59	0	25	0.018	1	239
K.AVPEFLK.N	U	2		402.2368	802.4590	802.4589	0.11	0	28	0.012	1	396
K.LLAPLPSER.V	U	4		498.2993	994.5840	994.5811	2.88	0	52	1.6e-005	1	2395
K.KLLAPLPSER.V	U	1		562.3448	1122.6751	1122.6761	-0.81	1	25	0.0074	1	4511
R.GGLPQPQFSMGK.G	U	5		623.8171	1245.6197	1245.6176	1.71	0	(41)	0.00053	1	6790
R.GGLPQPQFS->M<-GK.G	U	8	Oxidation (M)	631.8129	1261.6113	1261.6125	-0.96	0	46	0.00019	1	7116
K.EYYGDAILPAGTFDAAK.S	U	4		901.4368	1800.8590	1800.8570	1.10	0	64	2e-006	1	15322
K.NGDVVEVGLENVGTCTNQIK.Y	U	2		1073.5261	2145.0377	2145.0372	0.22	0	86	1.6e-008	1	18135
R.FISTDNKEYYGDAILPAGTFDAAK.S	U	3		1304.1362	2606.2579	2606.2540	1.49	1	92	4e-009	1	20428
R.FISTDNKEYYGDAILPAGTFDAAK.S	U	4		869.7612	2606.2617	2606.2540	2.94	1	(35)	0.002	1	20432
K.HLVSFFS->M<-GTTLLPGDVIFTGTPSGTNLGK.A	U	1	Oxidation (M)	1555.7947	3109.5748	3109.5795	-1.50	0	104	2.7e-010	1	21624
K.HLVSFFS->M<-GTTLLPGDVIFTGTPSGTNLGK.A	U	1	Oxidation (M)	1037.5343	3109.5811	3109.5795	0.51	0	(65)	2.3e-006	1	21625
PLEOSDRAFT_1061171	Transaldolase OS=Pleurotus ostreatus PC15 OX=1137138 GN=PLEOSDRAFT_1061171 PE=3 SV=1	35794	770	23(21)	14(12)	2.78	39%	A0A067NZL3_uniprot
Peptide	Unique	Matches	Modification	Observed	Mr(expt)	Mr(calc)	ppm	Miss	Score	Expect	Rank	Query
R.LIDAAIK.H	U	1		372.2374	742.4602	742.4589	1.87	0	13	0.28	1	97
R.LLVEFGK.E		2		403.2449	804.4752	804.4745	0.81	0	40	0.0012	1	418
R.ILDWYK.K		1		419.2284	836.4422	836.4432	-1.19	0	36	0.0014	1	653
K.EILAIIPGR.V		2		491.3097	980.6048	980.6018	2.99	0	45	3.6e-005	1	2182
K.IASTWEGIQAAR.E	U	2		651.8435	1301.6725	1301.6728	-0.24	0	75	2.7e-007	1	7905
K.ELIALYESVGIK.K	U	1		667.8857	1333.7569	1333.7493	5.73	0	22	0.026	1	8516
K.VTYIDNEPEFR.W	U	1		691.8333	1381.6521	1381.6514	0.50	0	18	0.081	1	9300
K.GGSLEDQVNAATDR.L	U	3		716.8376	1431.6606	1431.6590	1.14	0	91	3e-009	1	10179
K.ELIALYESVGIKK.E	U	1		731.9335	1461.8524	1461.8442	5.58	1	32	0.0012	1	10743
K.TYEGDEDPGVQSVK.R		1		762.3474	1522.6803	1522.6787	1.00	0	59	2.6e-006	1	11618
K->.<-QHGYNTIVMGASFR.N		1	Gln->pyro-Glu (N-term Q)	782.3750	1562.7354	1562.7300	3.48	0	(39)	0.00062	1	12259
K.QHGYNTIVMGASFR.N		1		790.8877	1579.7608	1579.7565	2.72	0	59	6.6e-006	1	12512
K.QHGYNTIV->M<-GASFR.N		1	Oxidation (M)	798.8795	1595.7445	1595.7515	-4.37	0	(38)	0.0006	1	12733
K.DKGGSLEDQVNAATDR.L	U	2		838.3980	1674.7815	1674.7809	0.34	1	91	3.9e-009	1	13759
K.ALAGVDFLTIAPALLEELK.K		1		992.5745	1983.1344	1983.1292	2.61	0	56	3.9e-006	1	17107
K.ALAGVDFLTIAPALLEELKK.S		1		704.7483	2111.2230	2111.2242	-0.53	1	(57)	2.2e-006	1	17915
K.ALAGVDFLTIAPALLEELKK.S		1		1056.6190	2111.2235	2111.2242	-0.31	1	58	1.6e-006	1	17916
PLEOSDRAFT_1061186	Aminopeptidase OS=Pleurotus ostreatus PC15 OX=1137138 GN=PLEOSDRAFT_1061186 PE=3 SV=1	100457	754	40(27)	31(21)	1.02	38%	A0A067P2R6_uniprot
Peptide	Unique	Matches	Modification	Observed	Mr(expt)	Mr(calc)	ppm	Miss	Score	Expect	Rank	Query
K.IAYLER.S	U	1		382.7182	763.4218	763.4228	-1.25	0	39	0.00048	1	199
K.IPADLQR.I	U	2		406.7367	811.4588	811.4552	4.42	0	11	0.31	2	463
R.VLYTPER.L	U	1		439.2418	876.4690	876.4705	-1.75	0	29	0.0092	1	1017
K.IITSPLTGK.E	U	1		465.2875	928.5605	928.5593	1.29	0	9	0.7	1	1503
R.RPAAQFFK.D	U	1		482.7723	963.5301	963.5290	1.15	0	7	1	1	1965
R.ALFVPLVDK.L	U	2		501.3061	1000.5976	1000.5957	1.85	0	36	0.00096	1	2484
K.LMDNWITK.I	U	1		510.7626	1019.5106	1019.5110	-0.33	0	7	1.6	1	2778
K.LNAGTTGVYR.V	U	1		526.2804	1050.5462	1050.5458	0.42	0	52	5.3e-005	1	3296
K.EIVDFFADK.D	U	1		542.2717	1082.5289	1082.5284	0.44	0	3	2.3	1	3743
K.RFEGNFTLK.Y	U	1		556.2991	1110.5836	1110.5822	1.26	1	20	0.046	1	4274
K.ATFEIT->M<-VSR.A	U	1	Oxidation (M)	585.7933	1169.5720	1169.5751	-2.62	0	4	1.8	1	5391
R.TIALLFNPER.G	U	2		587.3367	1172.6589	1172.6553	3.05	0	40	0.00073	1	5463
R.DQDVVYFFR.G	U	2		594.7898	1187.5650	1187.5611	3.27	0	37	0.00094	1	5764
K.SSWEEEGKLK.Y	U	1		596.7964	1191.5782	1191.5771	0.92	1	23	0.045	1	5845
K.LSSALTLVSGLR.N	U	1		608.8685	1215.7225	1215.7187	3.15	0	76	8.2e-008	1	6335
R.TLAISGAAQAGEPK.V	U	1		657.3550	1312.6955	1312.6987	-2.38	0	1	6.5	1	8112
K.EIVDFFADKDK.S	U	1		663.8354	1325.6562	1325.6503	4.45	1	41	0.00033	1	8348
R.IGLVHDSMQLAR.A	U	1		670.3626	1338.7107	1338.7078	2.15	0	11	0.58	1	8601
K.VDSEFISGHLNR.A	U	2		687.3435	1372.6725	1372.6735	-0.77	0	46	0.00015	1	9139
K.SRDQDVVYFFR.G	U	1		716.3561	1430.6977	1430.6943	2.41	1	45	0.00018	1	10164
R.AVFHFPTPLPAGSK.A	U	2		734.9021	1467.7896	1467.7874	1.50	0	17	0.1	1	10819
R.MLSNYVGEDLFLK.G	U	1		764.8900	1527.7653	1527.7643	0.69	0	(66)	1.6e-006	1	11691
R.->M<-LSNYVGEDLFLK.G	U	1	Oxidation (M)	772.8893	1543.7641	1543.7592	3.18	0	68	9.6e-007	1	11965
K.YYALTQFEPTSAR.H	U	2		773.8828	1545.7511	1545.7463	3.06	0	61	6.3e-006	1	11998
K.LGFEYADDESADIR.Q	U	1		800.8630	1599.7115	1599.7053	3.92	0	11	0.16	1	12796
K.YLVE->M<-SFNSLSTEK.D	U	1	Oxidation (M)	832.3976	1662.7807	1662.7811	-0.20	0	38	0.00076	1	13601
R.DDALLQETFQYILNK.S	U	1		905.9659	1809.9172	1809.9149	1.30	0	66	1.5e-006	1	15443
K.EQFQSDQSFDATQER.A	U	1		908.3890	1814.7634	1814.7707	-4.04	0	81	7.6e-009	1	15496
K.IAEEAAKEPSPFSLNDR.I	U	1		937.4631	1872.9117	1872.9217	-5.34	1	36	0.0016	1	16121
K.IGFPVLTVTETPEGINVR.Q	U	1		971.5384	1941.0622	1941.0571	2.62	0	56	1.3e-005	1	16752
K.IGFPVLTVTETPEGINVR.Q	U	1		648.0292	1941.0657	1941.0571	4.40	0	(15)	0.17	1	16753
K.VLPIYEQVFDVAYPLPK.L	U	1		996.0499	1990.0853	1990.0815	1.89	0	103	2.5e-010	1	17164
K.VVLNTAELELGTASVYSHALQK.E	U	1		781.7605	2342.2597	2342.2482	4.92	0	28	0.0085	1	19300
PLEOSDRAFT_62138	Glycoside hydrolase family 79 protein OS=Pleurotus ostreatus PC15 OX=1137138 GN=PLEOSDRAFT_62138 PE=4 SV=1	55945	750	23(22)	11(11)	1.50	28%	A0A067NLV1_uniprot
Peptide	Unique	Matches	Modification	Observed	Mr(expt)	Mr(calc)	ppm	Miss	Score	Expect	Rank	Query
R.ALFVNFK.A	U	2		419.7455	837.4765	837.4749	1.98	0	35	0.00087	1	663
K.AFLASSAAR.G	U	1		447.2456	892.4767	892.4766	0.10	0	23	0.045	1	1127
K->.<-QITGQPPHIR.I	U	3	Gln->pyro-Glu (N-term Q)	565.3092	1128.6038	1128.6040	-0.14	0	(36)	0.0019	1	4620
K.QITGQPPHIR.I	U	1		382.8837	1145.6293	1145.6305	-1.11	0	(40)	0.00066	1	4943
K.QITGQPPHIR.I	U	1		573.8221	1145.6297	1145.6305	-0.71	0	44	0.00026	1	4944
R.VFFHEGVGFK.Y	U	1		583.8034	1165.5923	1165.5921	0.18	0	48	0.00013	1	5320
R.VFFHEGVGFK.Y	U	1		389.5381	1165.5926	1165.5921	0.49	0	(28)	0.012	1	5321
R.WTDWSGTTSR.N	U	2		598.7704	1195.5262	1195.5258	0.34	0	40	0.00029	1	5921
K.YNLIQPATLTR.S	U	3		645.3658	1288.7170	1288.7139	2.40	0	52	4.3e-005	1	7680
R.NEFFFNTLDNLK.Q	U	1		751.3711	1500.7276	1500.7249	1.83	0	51	4.1e-005	1	11349
R.APVISPSLISLSLEQDR.W	U	1		913.0082	1824.0019	1823.9993	1.47	0	94	1.9e-009	1	15588
R.APVISPSLISLSLEQDR.W	U	1		609.0083	1824.0031	1823.9993	2.09	0	(45)	0.00014	1	15589
R.YSGSFCSGSEGLLQDLMTK.A	U	1		1040.4731	2078.9317	2078.9289	1.36	0	124	7.7e-013	1	17680
R.YSGSFCSGSEGLLQDL->M<-TK.A	U	2	Oxidation (M)	1048.4702	2094.9259	2094.9238	0.98	0	(89)	2.3e-009	1	17794
K.SAGIVLDFIEIGNEPDLYR.N	U	1		1061.0491	2120.0836	2120.0790	2.18	0	121	4.9e-012	1	17977
R.LAIEHADDTSGLAWGGQSYETPNGR.K	U	1		882.4109	2644.2108	2644.2154	-1.71	0	21	0.024	1	20556
PLEOSDRAFT_1105254	Uncharacterized protein OS=Pleurotus ostreatus PC15 OX=1137138 GN=PLEOSDRAFT_1105254 PE=3 SV=1	26918	731	27(25)	12(12)	6.26	58%	A0A067NRW7_uniprot
Peptide	Unique	Matches	Modification	Observed	Mr(expt)	Mr(calc)	ppm	Miss	Score	Expect	Rank	Query
R.LYVILK.N	U	2		374.7521	747.4897	747.4894	0.30	0	28	0.0014	1	111
K.GVGPASFK.I	U	1		381.7103	761.4060	761.4072	-1.51	0	27	0.017	1	189
K.VPAIAYGGPK.T	U	3		486.7801	971.5457	971.5440	1.79	0	55	2.5e-005	1	2067
R.GEPFENLLK.G	U	2		523.7797	1045.5449	1045.5444	0.48	0	32	0.0052	1	3203
R.FFIDAFSTK.V	U	2		538.2773	1074.5400	1074.5386	1.31	0	46	0.00022	1	3614
K.SYVEALFER.E	U	2		557.2830	1112.5514	1112.5502	1.05	0	41	0.00033	1	4310
K.VSPFYMAFVAR.G	U	1		644.3335	1286.6524	1286.6482	3.33	0	(38)	0.0013	1	7643
K.VSPFY->M<-AFVAR.G	U	2	Oxidation (M)	652.3306	1302.6467	1302.6431	2.78	0	64	2.7e-006	1	7922
K.GIEALQSLLPPEGK.G	U	3		726.4114	1450.8082	1450.8031	3.51	0	59	4.7e-006	1	10522
K.TFHEDVIAEVYQK.R	U	2		789.8955	1577.7765	1577.7726	2.47	0	69	1.3e-006	1	12480
K.TFHEDVIAEVYQK.R	U	1		526.9334	1577.7784	1577.7726	3.70	0	(36)	0.0029	1	12481
R.TELALEEAHADYTR.Y	U	1		809.8887	1617.7628	1617.7634	-0.40	0	110	5.4e-011	1	13020
R.TELALEEAHADYTR.Y	U	1		540.2620	1617.7641	1617.7634	0.39	0	(33)	0.0029	1	13022
R.YEIDLSNKPEWYAPR.V	U	1		940.9637	1879.9128	1879.9104	1.27	0	84	2.6e-008	1	16171
R.YEIDLSNKPEWYAPR.V	U	1		627.6460	1879.9162	1879.9104	3.06	0	(40)	0.00072	1	16172
K.GPFALGSQFSIADAAVLPFIAR.L	U	1		1124.6093	2247.2039	2247.2052	-0.55	0	106	1.3e-010	1	18749
K.GPFALGSQFSIADAAVLPFIAR.L	U	1		750.0776	2247.2111	2247.2052	2.63	0	(25)	0.014	1	18750
PLEOSDRAFT_1063630	Ribosomal_L18e/L15P domain-containing protein OS=Pleurotus ostreatus PC15 OX=1137138 GN=PLEOSDRAFT_1063630 PE=3 SV=1	20878	721	19(18)	6(6)	2.30	37%	A0A067NZ52_uniprot
Peptide	Unique	Matches	Modification	Observed	Mr(expt)	Mr(calc)	ppm	Miss	Score	Expect	Rank	Query
K.LTIAALR.F		2		379.2502	756.4859	756.4857	0.24	0	44	0.00025	1	161
R.APTGANTVLLR.G	U	2		556.8252	1111.6358	1111.6349	0.81	0	74	1.6e-007	1	4293
K.INRPPISLSR.I	U	4		576.8451	1151.6757	1151.6775	-1.49	0	(31)	0.0024	1	5056
K.INRPPISLSR.I	U	1		384.8996	1151.6770	1151.6775	-0.42	0	33	0.0014	1	5058
K.SEDPYLLLLVK.L	U	1		645.3717	1288.7288	1288.7278	0.79	0	42	0.00038	1	7683
K.IIVTVGTVTDDIR.L	U	5		701.4044	1400.7942	1400.7875	4.75	0	82	3.3e-008	1	9621
R.ILNAGGEAITLDQLATR.A	U	1		585.9929	1754.9569	1754.9526	2.45	0	(72)	4e-007	1	14720
R.ILNAGGEAITLDQLATR.A	U	3		878.4860	1754.9574	1754.9526	2.70	0	107	1.1e-010	1	14721
PLEOSDRAFT_53399	Epimerase domain-containing protein OS=Pleurotus ostreatus PC15 OX=1137138 GN=PLEOSDRAFT_53399 PE=4 SV=1	31896	714	19(19)	11(11)	3.01	46%	A0A067N568_uniprot
Peptide	Unique	Matches	Modification	Observed	Mr(expt)	Mr(calc)	ppm	Miss	Score	Expect	Rank	Query
R.LADLTGVK.T	U	1		408.7443	815.4740	815.4753	-1.59	0	36	0.0018	1	504
R.ALLGWTPR.K	U	2		457.2674	912.5202	912.5181	2.24	0	44	0.00015	1	1378
R.RLADLTGVK.T	U	1		486.7952	971.5758	971.5764	-0.60	1	22	0.051	1	2073
R.GGSLLAPLFK.S	U	2		501.8038	1001.5930	1001.5910	2.09	0	35	0.0016	1	2501
K.VAWYGAPGGR.F	U	1		517.2653	1032.5160	1032.5141	1.80	0	29	0.0094	1	2993
R.AGHIVYGLTR.S	U	1		362.8728	1085.5967	1085.5982	-1.39	0	43	0.0005	1	3802
R.AGHIVYGLTR.S	U	1		543.8059	1085.5973	1085.5982	-0.84	0	(32)	0.0064	1	3803
R.FALVHADDLADLYVR.A	U	2		859.4482	1716.8818	1716.8835	-0.99	0	(70)	7.5e-007	1	14307
R.FALVHADDLADLYVR.A	U	2		573.3020	1716.8842	1716.8835	0.38	0	78	1.2e-007	1	14308
K.LSYIYTSGTWVQGDSR.T	U	1		916.9464	1831.8783	1831.8741	2.28	0	63	2.6e-006	1	15647
K.IFDASNDFTESVDDLLR.R	U	1		978.9639	1955.9133	1955.9113	1.05	0	114	1.5e-011	1	16867
R.TDIVSDTTPISNPVQLTSWR.I	U	2		1115.5736	2229.1327	2229.1277	2.21	0	132	4.8e-013	1	18617
R.TDIVSDTTPISNPVQLTSWR.I	U	1		744.0516	2229.1331	2229.1277	2.40	0	(44)	0.00034	1	18618
K.LAAEEIIPIVAEPTSTSWHHLIAK.L	U	1		876.1481	2625.4226	2625.4166	2.27	0	36	0.00085	1	20491
PLEOSDRAFT_1078518	Uncharacterized protein OS=Pleurotus ostreatus PC15 OX=1137138 GN=PLEOSDRAFT_1078518 PE=4 SV=1	59060	707	32(27)	11(7)	0.82	23%	A0A067NLA5_uniprot
Peptide	Unique	Matches	Modification	Observed	Mr(expt)	Mr(calc)	ppm	Miss	Score	Expect	Rank	Query
R.VFALPDGR.V	U	3		437.7434	873.4722	873.4709	1.55	0	54	3e-005	1	983
R.ALPANLFPR.V	U	5		499.7942	997.5739	997.5709	3.08	0	57	7.3e-006	1	2431
R.NILTFTTPPNGR.V	U	5		665.8616	1329.7087	1329.7041	3.46	0	47	0.00024	1	8438
K.EATTRPSAFLER.A	U	1		689.3594	1376.7043	1376.7048	-0.35	0	19	0.081	1	9216
R.LVFMDATISPFR.N	U	1		698.8687	1395.7227	1395.7221	0.49	0	80	5.9e-008	1	9539
R.LVF->M<-DATISPFR.N	U	2	Oxidation (M)	706.8674	1411.7203	1411.7170	2.36	0	(58)	1e-005	1	9833
R.ISVPISVPPSLIGR.D	U	6		717.9393	1433.8640	1433.8606	2.37	0	40	9.7e-005	1	10224
K->.<-QGWQVEHMLEGR.T	U	1	Gln->pyro-Glu (N-term Q)	726.8379	1451.6613	1451.6616	-0.17	0	10	0.33	2	10529
K.KEATTRPSAFLER.A	U	1		753.4091	1504.8036	1504.7998	2.53	1	11	0.5	1	11414
R.IFDGSL->M<-IVGGTHANTK.F	U	1	Oxidation (M)	888.9515	1775.8885	1775.8876	0.50	0	51	5.8e-005	1	14966
K.FYNIDPVNSFEFFPK.K	U	1		932.4536	1862.8927	1862.8879	2.54	0	13	0.33	1	15987
K.VSLMDLGFSTHAFHSSAR.L		1		981.9803	1961.9460	1961.9418	2.16	0	89	6.3e-009	1	16914
K.VSLMDLGFSTHAFHSSAR.L		1		654.9896	1961.9470	1961.9418	2.67	0	(47)	9.3e-005	1	16915
K.VSLMDLGFSTHAFHSSAR.L		1		491.4945	1961.9491	1961.9418	3.70	0	(45)	0.00018	1	16916
K.VSL->M<-DLGFSTHAFHSSAR.L		2	Oxidation (M)	660.3206	1977.9400	1977.9367	1.68	0	(56)	1.2e-005	1	17051
	Peroxidase OS=Pleurotus sapidus OX=98349 PE=2 SV=2	38171	687	18(16)	7(6)	1.11	24%	Q4QZ27_uniprot
Peptide	Unique	Matches	Modification	Observed	Mr(expt)	Mr(calc)	ppm	Miss	Score	Expect	Rank	Query
K.MALLGQDK.S	U	1		438.2362	874.4579	874.4582	-0.34	0	1	9.4	4	1001
R.LFPGTPDNK.G	U	2		494.7581	987.5016	987.5025	-0.93	0	32	0.0056	1	2270
R.LQSDHLLAR.D		3		526.7952	1051.5758	1051.5774	-1.55	0	(54)	2e-005	1	3314
R.LQSDHLLAR.D		2		351.5333	1051.5780	1051.5774	0.59	0	58	9.6e-006	1	3318
K.GEVQSPLQGEIR.L	U	1		656.8470	1311.6794	1311.6783	0.87	0	58	1e-005	1	8101
R.DPQTACEWQSMVNNQPK.I	U	1		1016.9473	2031.8800	2031.8779	1.05	0	35	0.00055	1	17438
R.LFPGTPDNKGEVQSPLQGEIR.L	U	3		1141.5942	2281.1739	2281.1703	1.61	1	(93)	3.6e-009	1	18940
R.LFPGTPDNKGEVQSPLQGEIR.L	U	3		761.3998	2281.1775	2281.1703	3.18	1	112	4.3e-011	1	18941
R.IPFFLGRPDAVAASPDHLVPEPFDSVDTILAR.M	U	1		1154.9402	3461.7987	3461.7984	0.11	0	52	3.1e-005	1	22088
R.IPFFLGRPDAVAASPDHLVPEPFDSVDTILAR.M	U	1		866.4604	3461.8125	3461.7984	4.07	0	(43)	0.00023	1	22089
PLEOSDRAFT_1098608	Uncharacterized protein OS=Pleurotus ostreatus PC15 OX=1137138 GN=PLEOSDRAFT_1098608 PE=4 SV=1	41835	687	19(17)	8(7)	1.14	37%	A0A067P263_uniprot
Peptide	Unique	Matches	Modification	Observed	Mr(expt)	Mr(calc)	ppm	Miss	Score	Expect	Rank	Query
R.VTATAATAAR.A		1		466.7565	931.4984	931.5087	-10.99	0	1	7.6	6	1537
K.FNTNGAQAGVFK.G	U	2		627.3176	1252.6207	1252.6200	0.53	0	83	3.3e-008	1	6947
K.TGGCCTAGMIWLNGK.C	U	1		813.3682	1624.7218	1624.7160	3.54	0	74	7.2e-008	1	13106
K.ASGLGGCCAPSLVFVGDK.A		2		897.9292	1793.8438	1793.8441	-0.12	0	69	6.7e-007	1	15191
K.FADGTQLGADHAAPTYSK.D	U	5		925.4380	1848.8614	1848.8642	-1.52	0	110	3.6e-011	1	15840
K.FADGTQLGADHAAPTYSK.D	U	1		617.2961	1848.8664	1848.8642	1.17	0	(39)	0.0005	1	15843
K.FADGTQLGADHAAPTYSKDGFFK.D	U	2		815.3846	2443.1321	2443.1445	-5.06	1	30	0.0035	1	19794
K.DLADPVCGDDDDLGIQYGHCYILK.F	U	1		1376.6126	2751.2105	2751.2157	-1.86	0	63	7.4e-007	1	20899
K.DLADPVCGDDDDLGIQYGHCYILK.F	U	2		918.0814	2751.2224	2751.2157	2.46	0	(50)	1.9e-005	1	20901
R.STTDCALGEAVPTDGTFLLQDQMGRPEDATGAVGWVDNGAGGTHIK.F	U	1		1179.8029	4715.1823	4715.1869	-0.96	0	26	0.0058	1	22549
R.STTDCALGEAVPTDGTFLLQDQ->M<-GRPEDATGAVGWVDNGAGGTHIK.F	U	1	Oxidation (M)	1183.8047	4731.1897	4731.1818	1.67	0	(20)	0.023	1	22552
PLEOSDRAFT_185948	Uncharacterized protein OS=Pleurotus ostreatus PC15 OX=1137138 GN=PLEOSDRAFT_185948 PE=4 SV=1	47832	685	30(22)	11(9)	1.08	44%	A0A067NWG0_uniprot
Peptide	Unique	Matches	Modification	Observed	Mr(expt)	Mr(calc)	ppm	Miss	Score	Expect	Rank	Query
K.ARASRVR.L	U	1		408.2530	814.4914	814.4885	3.54	2	2	5.9	5	498
K.EAAGFYASVK.D	U	3		521.7644	1041.5142	1041.5131	1.11	0	40	0.00045	1	3130
R.LPPTFVEQAR.G	U	8		579.3209	1156.6272	1156.6241	2.69	0	57	1.5e-005	1	5166
R.TVLHAIISSLER.I	U	2		446.9304	1337.7693	1337.7667	1.99	0	(44)	0.00012	1	8588
R.TVLHAIISSLER.I	U	3		669.8922	1337.7697	1337.7667	2.29	0	50	3.2e-005	1	8589
K.GISSEIVDNNEVK.V	U	2		702.3549	1402.6953	1402.6940	0.94	0	53	3.2e-005	1	9651
R.STYFSSSSPSFIK.G	U	3		719.3508	1436.6870	1436.6824	3.22	0	66	1.4e-006	1	10269
K.DHPQLNAIPDYSSALAIELR.R	U	1		1112.0741	2222.1336	2222.1331	0.25	0	(49)	8.5e-005	1	18568
K.DHPQLNAIPDYSSALAIELR.R	U	1		741.7194	2222.1364	2222.1331	1.50	0	67	1.2e-006	1	18569
K.AGGEGTVVFDSAIALLQGLFPPNPK.N	U	1		833.4534	2497.3383	2497.3217	6.65	0	2	3.5	1	19993
R.GYADWHEAGVFSDEQINGIGNIAGR.T	U	2		892.7540	2675.2403	2675.2364	1.43	0	58	7.8e-006	1	20671
R.SLESWTDCPAFQQHVAEFHASDAFK.A	U	1		727.8273	2907.2800	2907.2923	-4.22	0	(13)	0.085	1	21245
R.SLESWTDCPAFQQHVAEFHASDAFK.A	U	1		970.1056	2907.2951	2907.2923	0.99	0	68	2.9e-007	1	21246
R.TAYYQDPSTYSYSATETTALGEADSHQLGALLR.S	U	1		1194.2291	3579.6656	3579.6641	0.40	0	96	6.5e-010	1	22187
PLEOSDRAFT_31763	Beta-galactosidase OS=Pleurotus ostreatus PC15 OX=1137138 GN=PLEOSDRAFT_31763 PE=3 SV=1	113175	680	25(22)	10(8)	0.41	10%	A0A067NCX6_uniprot
Peptide	Unique	Matches	Modification	Observed	Mr(expt)	Mr(calc)	ppm	Miss	Score	Expect	Rank	Query
R.QGLFLR.S		2		367.2222	732.4298	732.4283	2.10	0	34	0.0016	1	80
R.SASISGSR.L	U	1		382.7015	763.3883	763.3824	7.77	0	3	3.4	2	198
R.SITWNGER.V	U	1		481.7381	961.4617	961.4617	-0.02	0	18	0.097	1	1928
R.LSVIAPSNVR.S		2		528.3160	1054.6175	1054.6135	3.84	0	43	0.00017	1	3371
K.FSDSLPEIR.A		4		532.2754	1062.5362	1062.5346	1.57	0	59	1.8e-005	1	3510
R.ALQPLFDAAK.D		2		537.3046	1072.5946	1072.5917	2.72	0	24	0.03	1	3597
R.GIMNEGGLFGER.Q		2		640.3105	1278.6064	1278.6027	2.95	0	(53)	2.7e-005	1	7479
R.GI->M<-NEGGLFGER.Q		4	Oxidation (M)	648.3079	1294.6012	1294.5976	2.77	0	64	2e-006	1	7772
K.VVVTDYAFGSSR.L		2		650.8312	1299.6478	1299.6459	1.44	0	64	2e-006	1	7863
R.VFIHSGEFHTFR.L		1		369.9405	1475.7329	1475.7310	1.26	0	(31)	0.0056	1	10941
R.VFIHSGEFHTFR.L		1		738.8739	1475.7332	1475.7310	1.52	0	59	9.2e-006	1	10943
R.VFIHSGEFHTFR.L		1		492.9186	1475.7340	1475.7310	2.03	0	(47)	0.00015	1	10944
K.TDWVGDTSTGATSTTSTAAFATLLR.N	U	1		844.4135	2530.2187	2530.2188	-0.02	0	(61)	5.2e-006	1	20147
K.TDWVGDTSTGATSTTSTAAFATLLR.N	U	1		1266.1173	2530.2201	2530.2188	0.51	0	99	7.9e-010	1	20148
lac6	Laccase 6 OS=Pleurotus pulmonarius OX=28995 GN=lac6 PE=2 SV=1	57689	674	29(27)	13(12)	1.71	24%	Q2VT19_uniprot
Peptide	Unique	Matches	Modification	Observed	Mr(expt)	Mr(calc)	ppm	Miss	Score	Expect	Rank	Query
K.LDFHIR.N		1		400.7251	799.4357	799.4341	2.05	0	35	0.0013	1	374
K.KLDFHIR.N		1		464.7718	927.5291	927.5290	0.14	1	22	0.047	1	1482
R.NDVVSPDGFER.R		2		617.7888	1233.5630	1233.5626	0.30	0	64	1.3e-006	1	6542
K.TINELTDPGMR.R	U	1		623.8105	1245.6064	1245.6023	3.29	0	32	0.0044	1	6787
K.TINELTDPG->M<-R.R	U	2	Oxidation (M)	631.8060	1261.5975	1261.5972	0.21	0	(26)	0.014	1	7109
R.GSFIVYDPNDPLK.H		2		732.8749	1463.7353	1463.7296	3.88	0	41	0.00079	1	10762
K.GAPAVEPTSVATTGGHK.L	U	2		790.4076	1578.8007	1578.8002	0.35	0	51	5.6e-005	1	12501
K.GAPAVEPTSVATTGGHK.L	U	1		527.2745	1578.8018	1578.8002	1.01	0	(49)	9.2e-005	1	12502
R.TLCPAYDGLAPEFQ.-		2		791.3695	1580.7243	1580.7181	3.96	0	13	0.18	1	12527
K.GGPLVPYAVINVEQGK.R		2		820.9565	1639.8984	1639.8934	3.08	0	51	4.2e-005	1	13309
R.AITVNGIFPGTPVILQK.N		1		884.5236	1767.0327	1767.0295	1.82	0	58	2.6e-006	1	14865
K.GGPLVPYAVINVEQGKR.Y		1		899.0054	1795.9962	1795.9945	0.96	1	54	1.8e-005	1	15247
K.GGPLVPYAVINVEQGKR.Y		1		599.6733	1795.9982	1795.9945	2.08	1	(35)	0.0016	1	15250
R.YKGAPAVEPTSVATTGGHK.L	U	1		935.9853	1869.9560	1869.9585	-1.31	1	(44)	0.00031	1	16078
R.YKGAPAVEPTSVATTGGHK.L	U	1		624.3271	1869.9596	1869.9585	0.61	1	75	2.8e-007	1	16079
R.FKGGPLVPYAVINVEQGK.R		1		958.5353	1915.0561	1915.0567	-0.32	1	68	7.8e-007	1	16503
R.FKGGPLVPYAVINVEQGK.R		1		639.3608	1915.0607	1915.0567	2.07	1	(54)	1.9e-005	1	16504
R.KPQDFLPSEQVIILPANK.L		3		679.7191	2036.1354	2036.1306	2.33	0	(40)	0.00039	1	17478
R.KPQDFLPSEQVIILPANK.L		3		1019.0750	2036.1355	2036.1306	2.39	0	59	5e-006	1	17479
PLEOSDRAFT_1087818	Uncharacterized protein OS=Pleurotus ostreatus PC15 OX=1137138 GN=PLEOSDRAFT_1087818 PE=3 SV=1	28587	660	23(19)	13(12)	4.21	54%	A0A067PC30_uniprot
Peptide	Unique	Matches	Modification	Observed	Mr(expt)	Mr(calc)	ppm	Miss	Score	Expect	Rank	Query
K.ILQLLR.L	U	3		378.2611	754.5077	754.5065	1.65	0	42	5.9e-005	1	151
K.VYFVIR.I	U	1		398.7389	795.4632	795.4643	-1.44	0	33	0.0012	1	333
R.KILQLLR.L	U	1		442.3087	882.6029	882.6014	1.64	1	49	1.3e-005	1	1088
K.LSNPTGGWR.T	U	2		494.2547	986.4949	986.4934	1.55	0	38	0.00094	1	2250
R.GINEIAPKPR.K	U	1		365.5487	1093.6242	1093.6244	-0.13	0	(32)	0.0018	1	3957
R.GINEIAPKPR.K	U	1		547.8200	1093.6255	1093.6244	1.01	0	32	0.0018	1	3958
K.QASNFLWPFK.L	U	1		619.3223	1236.6301	1236.6291	0.79	0	34	0.0022	1	6607
R.LLQINNGVFVK.V	U	3		622.8735	1243.7325	1243.7289	2.96	0	40	0.00023	1	6762
K.HYVQGGDFGDR.E	U	1		625.7782	1249.5418	1249.5476	-4.62	0	43	6.5e-005	1	6876
R.TSGDFYVPAQPK.V	U	1		655.3251	1308.6357	1308.6350	0.52	0	16	0.17	1	8042
K.EYLAHEKEEIR.L	U	1		708.8575	1415.7005	1415.7044	-2.76	1	52	7.3e-005	1	9884
K.EYLAHEKEEIR.L	U	1		472.9078	1415.7017	1415.7044	-1.94	1	(38)	0.0018	1	9885
R.IPLANNAVIEGALGK.Y	U	2		740.4326	1478.8506	1478.8456	3.33	0	109	3e-011	1	10994
R.LVEPYITYGEPNLK.S	U	2		818.4377	1634.8609	1634.8555	3.29	0	59	1.1e-005	1	13243
K.YDILSVEDLVHEIITAGPNFK.Q	U	1		1187.1246	2372.2347	2372.2264	3.52	0	112	3.7e-011	1	19446
K.YDILSVEDLVHEIITAGPNFK.Q	U	1		791.7537	2372.2393	2372.2264	5.47	0	(57)	1.3e-005	1	19447
PLEOSDRAFT_161080	Uncharacterized protein OS=Pleurotus ostreatus PC15 OX=1137138 GN=PLEOSDRAFT_161080 PE=4 SV=1	26227	658	18(15)	7(6)	1.94	36%	A0A067NMQ1_uniprot
Peptide	Unique	Matches	Modification	Observed	Mr(expt)	Mr(calc)	ppm	Miss	Score	Expect	Rank	Query
K.KPGWELVN.-		1		471.7569	941.4992	941.4971	2.33	0	11	0.38	1	1668
R.LNEIAQPFR.G	U	2		544.2983	1086.5820	1086.5822	-0.15	0	63	4.9e-006	1	3817
K.LAGANANLLADIK.R	U	1		642.3746	1282.7347	1282.7245	7.99	0	88	5.3e-009	1	7565
R.AFVMTENESTAR.G	U	3		678.3157	1354.6168	1354.6187	-1.41	0	67	7.1e-007	1	8891
R.AFV->M<-TENESTAR.G	U	1	Oxidation (M)	686.3139	1370.6132	1370.6136	-0.27	0	(48)	2.9e-005	1	9101
K.LAGANANLLADIKR.V	U	2		480.6179	1438.8318	1438.8256	4.30	1	(74)	1.3e-007	1	10314
K.LAGANANLLADIKR.V	U	2		720.4249	1438.8353	1438.8256	6.77	1	118	4.8e-012	1	10315
R.FVDTDGGVVYGNIADNAPK.K	U	4		976.4729	1950.9312	1950.9323	-0.56	0	97	1.1e-009	1	16823
R.FVDTDGGVVYGNIADNAPK.K	U	1		651.3199	1950.9380	1950.9323	2.91	0	(34)	0.0021	1	16828
R.GIDIIPDQGATDLISGDWFYVR.S	U	1		1226.1144	2450.2142	2450.2118	0.98	0	70	6.7e-007	1	19824
PLEOSDRAFT_162095	Glycoside hydrolase family 115 protein OS=Pleurotus ostreatus PC15 OX=1137138 GN=PLEOSDRAFT_162095 PE=4 SV=1	109727	642	30(25)	21(20)	0.91	26%	A0A067NJZ2_uniprot
Peptide	Unique	Matches	Modification	Observed	Mr(expt)	Mr(calc)	ppm	Miss	Score	Expect	Rank	Query
K.SAAVISFK.A	U	1		411.7404	821.4662	821.4647	1.87	0	25	0.013	1	545
R.NDVPSGFK.G	U	1		432.2176	862.4206	862.4185	2.48	0	7	1.8	1	848
K.LFELLLR.L	U	2		452.2878	902.5611	902.5589	2.39	0	47	2.8e-005	1	1260
R.RFPIESER.N	U	1		517.2778	1032.5411	1032.5352	5.71	1	30	0.0075	1	2999
R.GLPIVIGTLGK.S	U	1		534.3471	1066.6797	1066.6750	4.34	0	49	1.3e-005	1	3582
R.TLSAVTP->M<-PR.F	U	1	Oxidation (M)	544.7925	1087.5705	1087.5696	0.87	0	26	0.019	1	3837
R->.<-QYFLEGAQR.A	U	1	Gln->pyro-Glu (N-term Q)	547.7686	1093.5225	1093.5193	3.01	0	(33)	0.0025	1	3945
R.QYFLEGAQR.A	U	2		556.2818	1110.5490	1110.5458	2.93	0	38	0.00089	1	4270
R.AYVMIGADKR.G	U	1		562.3020	1122.5894	1122.5855	3.48	1	38	0.00083	1	4500
R.EFDLSASDAGK.V	U	1		570.2648	1138.5151	1138.5142	0.78	0	43	0.00013	1	4795
R.AYV->M<-IGADKR.G	U	1	Oxidation (M)	570.2970	1138.5794	1138.5805	-0.89	1	(8)	0.72	1	4802
K.VVVNPLPGVDR.A	U	1		582.8417	1163.6688	1163.6663	2.16	0	35	0.0011	1	5281
R.MLISAGQNNMR.A	U	1		617.8077	1233.6009	1233.5958	4.17	0	(9)	0.96	1	6544
R.MLISAGQNN->M<-R.A	U	1	Oxidation (M)	625.8032	1249.5919	1249.5907	0.95	0	(6)	1.2	1	6878
R.->M<-LISAGQNNMR.A	U	1	Oxidation (M)	625.8035	1249.5924	1249.5907	1.35	0	35	0.0017	1	6879
K.NFESVFTVGMR.G	U	2		643.8143	1285.6141	1285.6125	1.24	0	36	0.00099	1	7614
K.VYEQMSIAVDR.E	U	1		655.8217	1309.6289	1309.6336	-3.61	0	26	0.013	1	8058
R.IWMIEPAVVVQK.I	U	1		706.9026	1411.7906	1411.7897	0.63	0	38	0.00056	1	9838
K.LTGSPFNHLFYTK.L	U	1		508.9331	1523.7775	1523.7773	0.15	0	24	0.026	1	11647
R.IWIVNVGDLKPYER.E	U	1		567.9837	1700.9293	1700.9250	2.53	0	(41)	0.00035	1	14098
R.IWIVNVGDLKPYER.E	U	1		851.4724	1700.9303	1700.9250	3.11	0	59	6.4e-006	1	14099
K.GFVEGSGVIS->M<-EAAHASR.N	U	1	Oxidation (M)	910.9214	1819.8282	1819.8523	-13.22	0	43	0.00013	1	15540
K.ATPQGQPSSTVTVNVAATR.N	U	1		942.9904	1883.9662	1883.9701	-2.10	0	44	0.0003	1	16223
R.GAGDEPLSEDTNIALLQR.I	U	2		949.9793	1897.9441	1897.9381	3.14	0	110	8e-011	1	16339
R.WNPNNLDTFVTSWAQR.E	U	1		974.9698	1947.9250	1947.9228	1.16	0	68	9.3e-007	1	16799
R.SSPIEFNLFETGPWDYNTNSEVIR.Q	U	1		1408.1591	2814.3036	2814.3137	-3.59	0	46	8.5e-005	1	21027
faea	Carboxylic ester hydrolase OS=Pleurotus eryngii OX=5323 GN=faea PE=2 SV=1	59482	635	25(21)	10(10)	0.81	21%	V6BP73_uniprot
Peptide	Unique	Matches	Modification	Observed	Mr(expt)	Mr(calc)	ppm	Miss	Score	Expect	Rank	Query
R.LSNPVLK.T		2		385.7428	769.4710	769.4698	1.66	0	33	0.0017	1	228
R.GALNLGLK.D		2		393.2481	784.4817	784.4807	1.28	0	36	0.0014	1	271
R.FWIQTLSK.A		1		511.7882	1021.5619	1021.5597	2.16	0	37	0.00094	1	2822
K.FITTEDQIR.Q		4		561.7936	1121.5727	1121.5717	0.93	0	53	3.6e-005	1	4473
R.SDSIDEATLLK.A		3		596.3096	1190.6046	1190.6030	1.31	0	48	0.00011	1	5824
R.GTPVVFVSLNYR.L		2		676.3716	1350.7287	1350.7296	-0.64	0	50	5.5e-005	1	8836
R.LGPLGFPQGVEAQK.R		3		720.8975	1439.7805	1439.7773	2.24	0	54	2.6e-005	1	10324
R.AAAIFGDVSFQSQR.R		4		748.8805	1495.7464	1495.7419	3.00	0	69	7.5e-007	1	11239
R.LPFIAGTVLDEGTTFTPK.F	U	2		954.0126	1906.0106	1906.0088	0.94	0	82	7.5e-008	1	16410
R.LPFIAGTVLDEGTTFTPK.F	U	1		636.3444	1906.0114	1906.0088	1.38	0	(32)	0.0089	1	16412
K.DQLAALEWVQANIGLFGGDK.S		1		1073.0520	2144.0894	2144.0902	-0.36	0	128	1.2e-012	1	18129
PLEOSDRAFT_1064157	5-methyltetrahydropteroyltriglutamate--homocysteine S-methyltransferase OS=Pleurotus ostreatus PC15 OX=1137138 GN=PLEOSDRAFT_1064157 PE=3 SV=1	84564	632	29(21)	22(16)	1.14	33%	A0A067P0J4_uniprot
Peptide	Unique	Matches	Modification	Observed	Mr(expt)	Mr(calc)	ppm	Miss	Score	Expect	Rank	Query
K.LLPVYK.T	U	1		366.7375	731.4605	731.4581	3.20	0	7	0.46	1	73
R.ASPFAVR.Q	U	1		374.2115	746.4085	746.4075	1.38	0	14	0.35	1	106
K.TLLADLK.A	U	1		387.2427	772.4707	772.4694	1.70	0	20	0.044	1	237
K.WAVDSFK.L	U	1		426.7177	851.4209	851.4178	3.73	0	40	0.00043	1	804
K.ISAEDLTK.A	U	1		438.7382	875.4619	875.4600	2.17	0	53	3.7e-005	1	1007
K.TDFEAAIK.L	U	1		447.7320	893.4495	893.4494	0.09	0	13	0.28	1	1133
K.AIDALGQDR.V	U	1		479.7517	957.4888	957.4879	0.90	0	42	0.00033	1	1861
M.VSSSVLGFPR.I	U	1		524.7927	1047.5708	1047.5713	-0.51	0	5	2.2	1	3238
K.ILLATYFGR.L	U	2		527.3105	1052.6064	1052.6019	4.35	0	65	1.1e-006	1	3338
R.LDSNLGFVSK.L	U	1		540.2916	1078.5687	1078.5659	2.63	0	77	1.1e-007	1	3695
K.DWFSFALEK.A	U	1		571.7802	1141.5459	1141.5444	1.28	0	26	0.0097	1	4867
R.LDADVISIEASK.S	U	1		630.8396	1259.6646	1259.6609	3.00	0	52	6e-005	1	7077
K.LPVAGLHIDLDR.A	U	1		440.2552	1317.7437	1317.7405	2.48	0	(45)	0.00017	1	8231
K.LPVAGLHIDLDR.A	U	1		659.8793	1317.7441	1317.7405	2.75	0	72	3.5e-007	1	8232
K.FPTTTIGSFPQTK.E	U	2		712.8773	1423.7401	1423.7348	3.75	0	43	0.00029	1	10030
K.VGLDLLVHGEPER.N	U	1		478.5984	1432.7733	1432.7674	4.07	0	15	0.23	1	10203
K.AGISAIQVDEPAIR.E	U	1		720.3992	1438.7838	1438.7780	4.04	0	40	0.00067	1	10309
K.SAKPGFEPISLLPK.L	U	2		742.4292	1482.8438	1482.8446	-0.50	0	31	0.0034	1	11057
K.SAKPGFEPISLLPK.L	U	2		495.2896	1482.8471	1482.8446	1.69	0	(23)	0.02	1	11060
R.YVRPPIIVSDVSR.S	U	1		750.9354	1499.8562	1499.8460	6.77	0	8	0.56	1	11343
K.GEITQDEYDEFIKK.E	U	1		857.9132	1713.8119	1713.8097	1.25	1	24	0.021	1	14266
K.AAEVATIAAVLSGSQDASVK.A	U	1		944.5073	1887.0000	1886.9949	2.68	0	63	4e-006	1	16259
K.AAGVEWVQIDEPILVLDK.A	U	1		998.0438	1994.0730	1994.0724	0.27	0	96	2.7e-009	1	17194
K.ASTLEQAYATAYAELAPVAPK.I	U	1		1083.0597	2164.1048	2164.1051	-0.15	0	98	9.6e-010	1	18263
K.ASTLEQAYATAYAELAPVAPK.I	U	1		722.3776	2164.1109	2164.1051	2.64	0	(27)	0.013	1	18266
PLEOSDRAFT_1045574	Uncharacterized protein OS=Pleurotus ostreatus PC15 OX=1137138 GN=PLEOSDRAFT_1045574 PE=4 SV=1	60918	632	25(19)	11(11)	0.98	26%	A0A067NCD9_uniprot
Peptide	Unique	Matches	Modification	Observed	Mr(expt)	Mr(calc)	ppm	Miss	Score	Expect	Rank	Query
R.YWVNSR.H	U	1		412.7066	823.3987	823.3977	1.25	0	29	0.0053	1	560
R.IVDTILTTR.V	U	5		516.3095	1030.6045	1030.6023	2.14	0	64	1.5e-006	1	2964
K.LLTLDYESK.I	U	2		541.2933	1080.5720	1080.5703	1.59	0	30	0.005	1	3715
K.NWNPAIGSTR.F	U	1		558.2842	1114.5538	1114.5519	1.68	0	44	0.00022	1	4347
K.ATGGLGVVLEHR.Y	U	1		403.5634	1207.6685	1207.6673	0.99	0	(43)	0.00023	1	6188
K.ATGGLGVVLEHR.Y	U	1		604.8416	1207.6687	1207.6673	1.11	0	80	3.8e-008	1	6189
K.FEGIKDDLTAPK.T	U	2		667.3544	1332.6943	1332.6925	1.34	1	42	0.00051	1	8501
R.LQFLDTGIVEILAK.A	U	1		780.4577	1558.9008	1558.8970	2.45	0	54	8.9e-006	1	12214
K.TPWIYYGGSYAGAR.A	U	1		781.3768	1560.7390	1560.7361	1.84	0	25	0.016	1	12233
R.YYGESIPVPDFSTDNLR.F	U	4		986.9691	1971.9237	1971.9214	1.15	0	92	2.2e-009	1	17010
R.FLSNEQAAADSANFMANVK.F	U	1		1014.4789	2026.9433	2026.9418	0.75	0	69	6.9e-007	1	17403
R.FLSNEQAAADSANF->M<-ANVK.F	U	2	Oxidation (M)	1022.4758	2042.9371	2042.9367	0.19	0	(40)	0.00032	1	17511
R.HFTSGGPVIVLDGGETSGEDR.L	U	3		1065.5094	2129.0042	2129.0026	0.79	0	94	1.7e-009	1	18030
PLEOSDRAFT_1075615	Uncharacterized protein OS=Pleurotus ostreatus PC15 OX=1137138 GN=PLEOSDRAFT_1075615 PE=4 SV=1	24861	628	16(13)	6(5)	1.42	44%	A0A067NWR5_uniprot
Peptide	Unique	Matches	Modification	Observed	Mr(expt)	Mr(calc)	ppm	Miss	Score	Expect	Rank	Query
K.WDFTSR.G	U	2		406.1907	810.3668	810.3661	0.97	0	18	0.032	1	449
R.VQGSLADEVFR.V	U	2		610.8185	1219.6225	1219.6197	2.31	0	63	4.2e-006	1	6359
R.GGQPPASCTPGSPLITVK.Y	U	4		883.9601	1765.9057	1765.9033	1.38	0	64	4.1e-006	1	14852
R.AGGLPAPTGPQDIDWLQLTR.V	U	1		702.7057	2105.0952	2105.0906	2.22	0	(71)	4.8e-007	1	17881
R.AGGLPAPTGPQDIDWLQLTR.V	U	1		1053.5595	2105.1043	2105.0906	6.55	0	110	6.5e-011	1	17882
R.TLTNVGEHYFITNPITGSGLSPK.W	U	2		1223.6356	2445.2567	2445.2540	1.10	0	112	3.8e-011	1	19803
R.TLTNVGEHYFITNPITGSGLSPK.W	U	3		816.0935	2445.2587	2445.2540	1.92	0	(64)	2.9e-006	1	19804
R.FFTIWSQLPNNVPASSVVTLFGLDR.T	U	1		936.8304	2807.4695	2807.4647	1.72	0	11	0.42	1	21018
PLEOSDRAFT_1090677	Inosine-5'-monophosphate dehydrogenase OS=Pleurotus ostreatus PC15 OX=1137138 GN=PLEOSDRAFT_1090677 PE=3 SV=1	59152	617	19(17)	11(9)	0.91	23%	A0A067NAX7_uniprot
Peptide	Unique	Matches	Modification	Observed	Mr(expt)	Mr(calc)	ppm	Miss	Score	Expect	Rank	Query
R.VRFEIR.S	U	1		410.2456	818.4767	818.4763	0.50	1	25	0.016	1	527
K.GSVFSFIK.Y	U	1		442.7483	883.4820	883.4804	1.89	0	7	0.8	1	1094
K->.<-QLIAAAAVGTR.E	U	2	Gln->pyro-Glu (N-term Q)	527.3084	1052.6023	1052.5978	4.21	0	45	9.7e-005	1	3334
K.VNSTK->M<-GGIGGTPK.N	U	1	Oxidation (M)	681.8651	1361.7157	1361.6973	13.5	1	4	2.9	1	9051
K.NLNELTEGVEGGR.V	U	1		694.3467	1386.6789	1386.6739	3.62	0	60	1.2e-005	1	9394
R.EQAASLIAAGADGLR.V	U	3		721.8840	1441.7535	1441.7525	0.72	0	82	4.9e-008	1	10362
R.EQAASLIAAGADGLR.V	U	1		481.5936	1441.7590	1441.7525	4.51	0	(45)	0.00023	1	10365
K.IDFPASEVVTESR.I	U	2		725.3673	1448.7199	1448.7147	3.61	0	77	2.1e-007	1	10487
K.STFPSLEVIAGNVVTR.E	U	1		563.9786	1688.9139	1688.9097	2.47	0	(63)	2.6e-006	1	13941
K.STFPSLEVIAGNVVTR.E	U	1		845.4648	1688.9150	1688.9097	3.12	0	73	2.9e-007	1	13942
R.SGSAQVEGGVHGLNSYTK.R	U	1		895.9322	1789.8499	1789.8595	-5.34	0	28	0.0085	1	15098
K.FGVPVVADGGIGNVGHVVK.A	U	2		911.0048	1819.9950	1819.9945	0.25	0	(49)	6.1e-005	1	15548
K.FGVPVVADGGIGNVGHVVK.A	U	1		607.6724	1819.9953	1819.9945	0.40	0	69	6.3e-007	1	15549
K.KFGVPVVADGGIGNVGHVVK.A	U	1		650.3730	1948.0971	1948.0895	3.93	1	30	0.0025	1	16807
PLEOSDRAFT_1062901	CN hydrolase domain-containing protein OS=Pleurotus ostreatus PC15 OX=1137138 GN=PLEOSDRAFT_1062901 PE=3 SV=1	33431	589	21(20)	5(5)	1.35	22%	A0A067NS80_uniprot
Peptide	Unique	Matches	Modification	Observed	Mr(expt)	Mr(calc)	ppm	Miss	Score	Expect	Rank	Query
K.MTGFPWFK.F	U	2		507.2502	1012.4858	1012.4841	1.72	0	40	0.0007	1	2642
K.->M<-TGFPWFK.F	U	3	Oxidation (M)	515.2474	1028.4803	1028.4790	1.30	0	(29)	0.007	1	2914
M.PLTLNPSNSDTR.K	U	3		657.8362	1313.6579	1313.6575	0.30	0	55	1.7e-005	1	8125
K.VAAIQAEPVWMDLK.G	U	2		785.9196	1569.8247	1569.8225	1.41	0	45	0.00025	1	12365
K.VAAIQAEPVW->M<-DLK.G	U	2	Oxidation (M)	793.9157	1585.8169	1585.8174	-0.33	0	(27)	0.017	1	12596
K.EYQANALAVHSPEMK.E	U	2		844.4086	1686.8026	1686.8035	-0.55	0	(59)	6.6e-006	1	13912
K.EYQANALAVHSPE->M<-K.E	U	3	Oxidation (M)	852.4066	1702.7986	1702.7984	0.08	0	67	1.1e-006	1	14118
K.TIFGDGSAPSIHNVVQTEWGR.V	U	2		1136.0613	2270.1080	2270.1080	-0.00	0	134	2.9e-013	1	18877
K.TIFGDGSAPSIHNVVQTEWGR.V	U	2		757.7105	2270.1095	2270.1080	0.66	0	(60)	6.6e-006	1	18878
PLEOSDRAFT_1053017	Aldo_ket_red domain-containing protein OS=Pleurotus ostreatus PC15 OX=1137138 GN=PLEOSDRAFT_1053017 PE=4 SV=1	34198	583	23(15)	13(9)	1.52	51%	A0A067NXH2_uniprot
Peptide	Unique	Matches	Modification	Observed	Mr(expt)	Mr(calc)	ppm	Miss	Score	Expect	Rank	Query
K.GMVVLPK.S	U	1		372.2280	742.4415	742.4411	0.51	0	10	1	1	94
K.G->M<-VVLPK.S	U	1	Oxidation (M)	380.2252	380.2252	758.4358	-0.29	0	(1)	9.9	3	175
K.LVEYLR.S	U	2		396.7348	791.4550	791.4541	1.18	0	38	0.00096	1	311
R.SDIFITSK.L	U	1		455.7478	909.4811	909.4807	0.40	0	17	0.093	1	1333
K.LWGTYHSR.V	U	1		510.2571	1018.4997	1018.4985	1.19	0	13	0.36	1	2758
K.SIGVSNFSQK.K	U	4		533.7802	1065.5459	1065.5455	0.37	0	11	0.49	2	3561
R.IASNLSGAVNASTK.L	U	3		666.8594	1331.7042	1331.7045	-0.20	0	72	5.2e-007	1	8482
K.SNEVTAAVEFALK.E	U	3		689.8668	1377.7191	1377.7140	3.71	0	60	8.3e-006	1	9237
R.HIDCAWGYGNEK.E	U	1		725.3144	1448.6142	1448.6143	-0.04	0	42	5.9e-005	1	10483
K.LESGDIEKLDGLAAAGK.Q	U	1		843.9523	1685.8900	1685.8835	3.82	1	66	2.1e-006	1	13903
K.HSLQAADVLVGYLLAK.G	U	1		566.6587	1696.9542	1696.9512	1.80	0	(72)	2.9e-007	1	14041
K.HSLQAADVLVGYLLAK.G	U	1		849.4849	1696.9553	1696.9512	2.42	0	94	1.9e-009	1	14042
K.LNNGLEIPAIGLGTWQSK.S	U	1		956.0208	1910.0269	1910.0261	0.42	0	78	7.7e-008	1	16464
K.DIVPEAYSPLGSAGSPLLSDETVLDIAK.K	U	1		953.1651	2856.4735	2856.4644	3.17	0	40	0.00054	1	21102
R.SKDIVPEAYSPLGSAGSPLLSDETVLDIAK.K	U	1		1024.8706	3071.5900	3071.5914	-0.46	1	69	8e-007	1	21553
PLEOSDRAFT_1055405	Peptidase A1 domain-containing protein (Fragment) OS=Pleurotus ostreatus PC15 OX=1137138 GN=PLEOSDRAFT_1055405 PE=3 SV=1	43578	577	14(13)	8(8)	0.93	23%	A0A067NMW5_uniprot
Peptide	Unique	Matches	Modification	Observed	Mr(expt)	Mr(calc)	ppm	Miss	Score	Expect	Rank	Query
K.LNYVPVR.R		2		430.7527	859.4908	859.4916	-0.87	0	41	0.0006	1	835
R.YYTVYDK.G		1		476.2268	950.4391	950.4385	0.62	0	43	0.00016	1	1778
K.EPGLAFAFGK.F		2		518.7779	1035.5412	1035.5389	2.22	0	34	0.003	1	3054
K.SWNGQYTVDCSK.V		1		722.8108	1443.6071	1443.6089	-1.20	0	23	0.0046	1	10387
K.VPDLPDLTFTFGGQK.Y		1		817.9253	1633.8361	1633.8352	0.58	0	62	4.4e-006	1	13219
K.VILDTGSSNLWVPSTK.C		2		858.9633	1715.9120	1715.9094	1.49	0	95	4.3e-009	1	14296
R.QDFAEATKEPGLAFAFGK.F	U	1		963.9832	1925.9517	1925.9523	-0.29	1	85	2.2e-008	1	16609
R.QDFAEATKEPGLAFAFGK.F	U	1		642.9930	1925.9571	1925.9523	2.49	1	(36)	0.0019	1	16610
K.SEGDGGEAIFGGIDTSAFTGK.L	U	3		1008.4654	2014.9162	2014.9120	2.10	0	110	2.5e-011	1	17313
PLEOSDRAFT_1091817	Oxidored_FMN domain-containing protein OS=Pleurotus ostreatus PC15 OX=1137138 GN=PLEOSDRAFT_1091817 PE=4 SV=1	45162	577	23(16)	12(10)	1.02	38%	A0A067NXK1_uniprot
Peptide	Unique	Matches	Modification	Observed	Mr(expt)	Mr(calc)	ppm	Miss	Score	Expect	Rank	Query
R.NVVNAFAK.A	U	1		431.7431	861.4716	861.4708	0.94	0	17	0.19	1	844
R.AHLGGIFTR.G		3		486.2751	970.5355	970.5349	0.72	0	12	0.38	1	2051
K.IAIQLAHAGR.K	U	1		525.3140	1048.6134	1048.6141	-0.73	0	63	2.1e-006	1	3272
R.LTLEIVDAVR.A	U	5		564.8352	1127.6559	1127.6550	0.76	0	70	6.2e-007	1	4603
R.TDEYGGSFENR.T		1		637.7661	1273.5177	1273.5211	-2.70	0	56	2.3e-006	1	7368
R.AVIPPTMPLFLR.I	U	2		677.9005	1353.7865	1353.7843	1.63	0	45	0.00012	1	8887
K.ALPANSPLLVGAVGSIK.D	U	1		803.9818	1605.9491	1605.9454	2.30	0	65	3.4e-007	1	12877
R.ISGSDWLEES->M<-PDR.A	U	3	Oxidation (M)	819.3554	1636.6961	1636.7039	-4.73	0	53	6.2e-006	1	13259
R.GPGLTFVEATAVVPEGR.I	U	1		850.4569	1698.8991	1698.8941	2.97	0	69	7e-007	1	14079
R.GVDLLDVSSGGLHPSQK.I	U	2		854.9494	1707.8842	1707.8792	2.97	0	37	0.0013	1	14186
R.TAQSVLEAGQADVIFVGR.Q	U	1		930.9981	1859.9815	1859.9741	3.99	0	88	1.2e-008	1	15966
K.ININPSQPYQVHFSEAVK.K	U	1		691.0267	2070.0584	2070.0534	2.39	0	(6)	1.9	1	17647
K.ININPSQPYQVHFSEAVK.K	U	1		1036.0372	2070.0599	2070.0534	3.13	0	35	0.0023	1	17648
PLEOSDRAFT_1067024	Isocitrate lyase OS=Pleurotus ostreatus PC15 OX=1137138 GN=PLEOSDRAFT_1067024 PE=3 SV=1	59961	571	20(19)	13(12)	1.48	33%	A0A067NPK7_uniprot
Peptide	Unique	Matches	Modification	Observed	Mr(expt)	Mr(calc)	ppm	Miss	Score	Expect	Rank	Query
R.FTDTIGHQLR.A	U	1		396.5440	1186.6102	1186.6095	0.61	0	(40)	0.00063	1	5748
R.FTDTIGHQLR.A	U	1		594.3130	1186.6114	1186.6095	1.64	0	70	8.1e-007	1	5749
K.VLVPIQEHINR.L	U	1		659.3874	1316.7603	1316.7565	2.96	0	47	7.6e-005	1	8218
K.VLVPIQEHINR.L	U	1		439.9275	1316.7606	1316.7565	3.11	0	(41)	0.00028	1	8219
K.TVPYWDWDAPR.T	U	2		703.3307	1404.6469	1404.6463	0.49	0	56	1.1e-005	1	9684
R.AAHVAHYQAIAIAK.A	U	1		488.6094	1462.8064	1462.8044	1.34	0	(21)	0.044	1	10756
R.AAHVAHYQAIAIAK.A	U	1		732.4109	1462.8073	1462.8044	1.99	0	27	0.011	1	10757
R.GTIPIQYPSNVQGK.K	U	1		751.4065	1500.7984	1500.7936	3.19	0	29	0.01	1	11355
K.GAAGIHVEDQAPGTKK.C	U	1		526.9453	1577.8141	1577.8162	-1.31	1	27	0.019	1	12487
K.VEQLFMAQLFHDR.K	U	1		817.4147	1632.8149	1632.8082	4.08	0	(30)	0.0082	1	13203
K.VEQLF->M<-AQLFHDR.K	U	1	Oxidation (M)	825.4100	1648.8055	1648.8032	1.42	0	58	1.1e-005	1	13419
K.RGTIPIQYPSNVQGK.K	U	1		829.4533	1656.8921	1656.8947	-1.62	1	23	0.034	1	13534
R.LQYDIMGVENLVIAR.T	U	1		867.4689	1732.9232	1732.9182	2.90	0	72	3.3e-007	1	14477
R.TDSEAATLITSNIDER.D	U	2		868.4234	1734.8322	1734.8272	2.93	0	78	1.2e-007	1	14494
R.AIAFGPYADLLWMETK.K	U	1		913.4651	1824.9157	1824.9120	2.04	0	74	2.7e-007	1	15593
R.AIAFGPYADLLW->M<-ETK.K	U	1	Oxidation (M)	921.4614	1840.9083	1840.9069	0.74	0	(31)	0.0059	1	15748
K.SGDELQAIEDQWIVAAR.L	U	1		950.9755	1899.9364	1899.9326	1.97	0	104	2.3e-010	1	16362
R.ETPYVDYLRPIVADADTGHGGLTAI->M<-K.L	U	1	Oxidation (M)	973.8269	2918.4589	2918.4484	3.58	0	2	4.5	1	21276
PLEOSDRAFT_1078405	Carboxypeptidase OS=Pleurotus ostreatus PC15 OX=1137138 GN=PLEOSDRAFT_1078405 PE=3 SV=1	52057	566	21(19)	10(9)	1.22	25%	A0A067NE93_uniprot
Peptide	Unique	Matches	Modification	Observed	Mr(expt)	Mr(calc)	ppm	Miss	Score	Expect	Rank	Query
K.FTSLYK.Q	U	1		379.7072	757.3998	757.4010	-1.61	0	25	0.023	1	167
R.FASLQKR.D	U	1		425.2510	848.4875	848.4868	0.77	1	2	3.7	1	787
K.NAGTFSYLR.I	U	1		514.7628	1027.5110	1027.5087	2.22	0	34	0.0021	1	2902
K->.<-QQAFQPFAVGGK.T	U	2	Gln->pyro-Glu (N-term Q)	630.8225	1259.6303	1259.6299	0.36	0	(29)	0.0091	1	7067
K.QQAFQPFAVGGK.T	U	2		639.3377	1276.6609	1276.6564	3.47	0	56	2e-005	1	7439
R.ATTAWTQSGGCR.D	U	1		648.2919	1294.5692	1294.5724	-2.52	0	52	1.6e-005	1	7767
R.IYGAGHEVPAYK.F	U	2		652.8341	1303.6535	1303.6561	-1.93	0	81	6.3e-008	1	7943
R.IYGAGHEVPAYK.F	U	1		435.5593	1303.6561	1303.6561	0.00	0	(30)	0.0076	1	7944
K.IGGEVTYTTSSNK.V	U	2		678.8359	1355.6572	1355.6569	0.24	0	58	1.1e-005	1	8912
K.VYSNFAATGDWMR.N	U	1		759.3451	1516.6757	1516.6769	-0.76	0	43	8.9e-005	1	11548
R.NSRPDLETVINAGVR.T	U	2		820.9396	1639.8647	1639.8642	0.34	0	65	1.9e-006	1	13304
R.NSRPDLETVINAGVR.T	U	3		547.6303	1639.8691	1639.8642	3.01	0	(51)	4.9e-005	1	13307
R.IVENHGVCETTPGVYQASGYGDLTSTK.S	U	1		1442.1760	2882.3375	2882.3393	-0.61	0	(67)	7.1e-007	1	21173
R.IVENHGVCETTPGVYQASGYGDLTSTK.S	U	1		961.7870	2882.3391	2882.3393	-0.05	0	68	7.3e-007	1	21174
PLEOSDRAFT_1061253	Aldo_ket_red domain-containing protein OS=Pleurotus ostreatus PC15 OX=1137138 GN=PLEOSDRAFT_1061253 PE=4 SV=1	43181	560	32(23)	12(11)	2.50	37%	A0A067PCH8_uniprot
Peptide	Unique	Matches	Modification	Observed	Mr(expt)	Mr(calc)	ppm	Miss	Score	Expect	Rank	Query
R.DIIPMAR.A		2		408.2257	814.4369	814.4371	-0.20	0	(15)	0.2	1	490
R.DIIP->M<-AR.A		3	Oxidation (M)	416.2237	830.4329	830.4320	1.06	0	18	0.14	1	612
K.INFAGNNVK.S	U	1		488.7642	975.5138	975.5138	0.07	0	50	8.2e-005	1	2120
K.LLDAYYEK.G	U	4		507.7651	1013.5156	1013.5069	8.57	0	35	0.0015	1	2679
R.GNRDEIVVATK.Y	U	1		601.3290	1200.6435	1200.6462	-2.26	1	41	0.00086	1	6040
K.S->M<-HLSVEASLK.K	U	1	Oxidation (M)	609.3143	1216.6140	1216.6122	1.51	0	52	5.7e-005	1	6338
K.S->M<-HLSVEASLK.K	U	1	Oxidation (M)	406.5456	1216.6149	1216.6122	2.29	0	(22)	0.057	1	6339
K.TPYVFPIIGGR.K	U	2		610.3467	1218.6788	1218.6761	2.22	0	39	0.00071	1	6352
K.SMHLSVEASLKK.L	U	2		665.3663	1328.7181	1328.7122	4.45	1	(8)	1.4	1	8414
K.S->M<-HLSVEASLKK.L	U	1	Oxidation (M)	673.3612	1344.7079	1344.7071	0.57	1	46	0.0002	1	8726
K.HITSVAIAYLMHK.T	U	1		742.4102	1482.8058	1482.8017	2.76	0	(51)	4.5e-005	1	11054
K.HITSVAIAYLMHK.T	U	2		495.2763	1482.8070	1482.8017	3.59	0	54	2.3e-005	1	11056
K.HITSVAIAYL->M<-HK.T	U	1	Oxidation (M)	750.4065	1498.7984	1498.7966	1.22	0	(34)	0.005	1	11289
K.HITSVAIAYL->M<-HK.T	U	3	Oxidation (M)	500.6068	1498.7987	1498.7966	1.40	0	(41)	0.001	1	11290
R.AEGLALAPWNVLAAGK.L	U	1		790.9440	1579.8734	1579.8722	0.76	0	50	5e-005	1	12522
K.VLYLGISDTPAWVVSR.A	U	1		592.6619	1774.9640	1774.9618	1.23	0	53	2.9e-005	1	14963
K.TPFSIYQGAWNVMER.S	U	1		600.2921	1797.8545	1797.8508	2.04	0	(21)	0.039	1	15276
K.TPFSIYQGAWNVMER.S	U	1		899.9349	1797.8553	1797.8508	2.50	0	75	1.6e-007	1	15277
K.TPFSIYQGAWNV->M<-ER.S	U	2	Oxidation (M)	907.9323	1813.8501	1813.8457	2.38	0	(71)	4.5e-007	1	15485
K.GGNFIDTANNYQDESSEEIIGEWMESR.G	U	1		1546.1626	3090.3106	3090.3149	-1.36	0	23	0.005	1	21589
PLEOSDRAFT_1105014	Uncharacterized protein OS=Pleurotus ostreatus PC15 OX=1137138 GN=PLEOSDRAFT_1105014 PE=3 SV=1	62400	557	18(15)	11(10)	0.95	26%	A0A067NMZ3_uniprot
Peptide	Unique	Matches	Modification	Observed	Mr(expt)	Mr(calc)	ppm	Miss	Score	Expect	Rank	Query
R.YFEPIR.Q		2		412.7194	823.4243	823.4228	1.85	0	36	0.00093	1	561
R.FCDALEVK.D		2		491.2394	980.4641	980.4637	0.44	0	31	0.0044	1	2174
R.QCALMFPK.A	U	1		497.7458	993.4770	993.4776	-0.62	0	3	3.3	1	2369
R.LVQPNADLR.Q	U	2		513.2903	1024.5660	1024.5665	-0.51	0	38	0.00054	1	2855
R.EATVSAQGLNIK.S	U	1		615.8391	1229.6637	1229.6615	1.73	0	47	0.00015	1	6479
K.LPMPNGDNLAPGK.A	U	1		662.3417	1322.6688	1322.6653	2.67	0	65	2.2e-006	1	8301
R.AASDATIAAVQTHALASMK.T	U	2		928.9822	1855.9498	1855.9462	1.96	0	(34)	0.0055	1	15923
R.AASDATIAAVQTHALAS->M<-K.T	U	1	Oxidation (M)	936.9791	1871.9437	1871.9411	1.40	0	58	1.2e-005	1	16109
R.LHTIQQAIDDLEYFAK.T	U	1		635.6643	1903.9709	1903.9680	1.56	0	64	3.3e-006	1	16391
R.FYGLSNPKPDLTVDSLR.L	U	1		961.5040	1920.9934	1920.9945	-0.59	0	84	3.8e-008	1	16568
K.DTFGLTAMTHLDDVAGALR.N	U	1		1002.4981	2002.9815	2002.9782	1.65	0	151	5.3e-015	1	17249
K.DTFGLTAMTHLDDVAGALR.N	U	1		668.6679	2002.9819	2002.9782	1.83	0	(60)	6.4e-006	1	17250
K.STDLQPIAVGDGFHCSDLSAR.A	U	1		749.3566	2245.0481	2245.0434	2.09	0	55	1.4e-005	1	18730
K.STDLQPIAVGDGFHCSDLSAR.A	U	1		1123.5322	2245.0499	2245.0434	2.91	0	(54)	2.1e-005	1	18731
PLEOSDRAFT_1065295	Uncharacterized protein OS=Pleurotus ostreatus PC15 OX=1137138 GN=PLEOSDRAFT_1065295 PE=4 SV=1	59890	551	23(22)	8(8)	0.80	19%	A0A067NV22_uniprot
Peptide	Unique	Matches	Modification	Observed	Mr(expt)	Mr(calc)	ppm	Miss	Score	Expect	Rank	Query
K.GMPTTNIAR.L	U	1		480.7509	959.4873	959.4858	1.51	0	24	0.026	1	1903
R.VSVPISIPR.S	U	2		484.3023	966.5901	966.5862	3.99	0	45	5.3e-005	1	2003
K.G->M<-PTTNIAR.L	U	1	Oxidation (M)	488.7472	975.4799	975.4808	-0.89	0	(3)	3.5	2	2117
R.SLPSNLFPR.I	U	5		515.7880	1029.5614	1029.5607	0.63	0	51	8.2e-005	1	2936
R.LVFMDATISPGR.N	U	1		653.8456	1305.6767	1305.6751	1.24	0	74	3.6e-007	1	7990
R.NLLTFTTPPNGR.V	U	5		665.8616	1329.7087	1329.7041	3.46	0	47	0.00024	1	8438
R.GNPVIQPGNQALR.I	U	2		682.3760	1362.7375	1362.7368	0.54	0	53	3.1e-005	1	9062
K.VSLMDLGFSTHAFHSSAR.L		1		981.9803	1961.9460	1961.9418	2.16	0	89	6.3e-009	1	16914
K.VSLMDLGFSTHAFHSSAR.L		1		654.9896	1961.9470	1961.9418	2.67	0	(47)	9.3e-005	1	16915
K.VSLMDLGFSTHAFHSSAR.L		1		491.4945	1961.9491	1961.9418	3.70	0	(45)	0.00018	1	16916
K.VSL->M<-DLGFSTHAFHSSAR.L		2	Oxidation (M)	660.3206	1977.9400	1977.9367	1.68	0	(56)	1.2e-005	1	17051
R.IFEPCASPTGEGCTLFENPDTHHLLEK.R	U	1		1033.8125	3098.4157	3098.4114	1.39	0	36	0.00078	1	21604
PLEOSDRAFT_1060558	Uncharacterized protein OS=Pleurotus ostreatus PC15 OX=1137138 GN=PLEOSDRAFT_1060558 PE=4 SV=1	71313	536	24(22)	15(13)	1.15	32%	A0A067P0X3_uniprot
Peptide	Unique	Matches	Modification	Observed	Mr(expt)	Mr(calc)	ppm	Miss	Score	Expect	Rank	Query
K.SFILPDSK.T	U	1		453.7505	905.4865	905.4858	0.73	0	29	0.0083	1	1282
R.ISGNAFSQR.I	U	1		490.2558	978.4971	978.4883	9.02	0	14	0.23	1	2153
R.VNSAFSSYR.I	U	1		515.7523	1029.4901	1029.4879	2.08	0	58	4.9e-006	1	2932
R.LPRADIIDK.G	U	1		520.8126	1039.6106	1039.6026	7.69	1	0	3.6	2	3109
K.IGYPGFVSTTR.G	U	3		599.3177	1196.6208	1196.6190	1.54	0	39	0.00063	1	5966
K.TVSGNYLDHGVR.V	U	1		439.8894	1316.6463	1316.6473	-0.79	0	(33)	0.0029	1	8209
K.TVSGNYLDHGVR.V	U	2		659.3308	1316.6471	1316.6473	-0.19	0	71	5e-007	1	8210
K.SFILPTDALACQK.A	U	1		732.3832	1462.7518	1462.7490	1.92	0	72	8e-007	1	10752
K.SPPPFQESTVDIR.A	U	2		736.8735	1471.7325	1471.7307	1.23	0	40	0.00068	1	10877
R.IGDMAGPTGSVQTSLK.L	U	1		781.3972	1560.7798	1560.7818	-1.28	0	55	2.6e-005	1	12237
R.IGD->M<-AGPTGSVQTSLK.L	U	2	Oxidation (M)	789.3959	1576.7773	1576.7767	0.41	0	(42)	0.00054	1	12468
K.IAVFGGRPGQSIEFK.G	U	1		803.4457	1604.8768	1604.8675	5.81	0	36	0.0014	1	12857
K.DTYNNPQNLWTFAASK.L	U	1		935.4438	1868.8730	1868.8693	1.99	0	64	1.6e-006	1	16064
K.GMSGNQVLEWFDLDSEIK.T	U	1		1034.4862	2066.9579	2066.9619	-1.95	0	25	0.013	1	17621
K.VVQIEDQDPYDYADFVAK.T	U	1		1057.9983	2113.9820	2113.9844	-1.13	0	47	8.1e-005	1	17938
K.TGGVKDDPLAPPDLLVSANMR.V	U	1		1083.5636	2165.1126	2165.1151	-1.11	1	(31)	0.0063	1	18275
K.TGGVKDDPLAPPDLLVSANMR.V	U	1		722.7137	2165.1192	2165.1151	1.92	1	42	0.00042	1	18276
R.AETVSVPFLTNFLGSPFTDK.A	U	1		1085.5605	2169.1065	2169.0994	3.29	0	86	1.9e-008	1	18297
K.TGGVKDDPLAPPDLLVSAN->M<-R.V	U	1	Oxidation (M)	728.0475	2181.1206	2181.1100	4.89	1	(21)	0.05	1	18348
PLEOSDRAFT_50455	3-isopropylmalate dehydrogenase OS=Pleurotus ostreatus PC15 OX=1137138 GN=PLEOSDRAFT_50455 PE=3 SV=1	40794	535	20(18)	14(13)	1.97	42%	A0A067NR73_uniprot
Peptide	Unique	Matches	Modification	Observed	Mr(expt)	Mr(calc)	ppm	Miss	Score	Expect	Rank	Query
K.GVDIIVIR.E	U	2		442.7827	883.5509	883.5491	2.00	0	47	8.5e-005	1	1101
K.QATDVETAVR.K	U	1		545.2794	1088.5442	1088.5462	-1.87	0	51	5.9e-005	1	3853
R.ELIGGIYFGK.R	U	2		548.8079	1095.6013	1095.5964	4.43	0	38	0.0007	1	3996
K.IVEVLQGLLK.A	U	1		556.3582	1110.7017	1110.7012	0.46	0	62	7.8e-007	1	4284
K.VRPEQGLLQLR.K	U	1		436.9299	1307.7680	1307.7673	0.47	0	34	0.00093	1	8034
K.VRPEQGLLQLR.K	U	1		654.8914	1307.7682	1307.7673	0.63	0	(12)	0.14	1	8035
K.VLDDTESGGHGLR.T	U	1		678.3295	1354.6444	1354.6477	-2.46	0	60	4.7e-006	1	8894
K.EADAILMGSIGGPK.W	U	1		679.8554	1357.6961	1357.6911	3.69	0	35	0.0027	1	8969
K.FASDSLLENTPLK.S	U	2		717.8791	1433.7437	1433.7402	2.48	0	93	3.8e-009	1	10213
R.KVLDDTESGGHGLR.T	U	1		495.2541	1482.7404	1482.7427	-1.57	1	4	2.2	1	11050
R.VLQTVSDASQDVDLR.L	U	1		823.4249	1644.8353	1644.8319	2.08	0	70	6.6e-007	1	13370
K.VVTETIQNEFPQLK.L	U	1		823.4485	1644.8825	1644.8723	6.24	0	27	0.015	1	13372
K.GIANPIGTILSAAMLLR.Y	U	1		856.0067	1709.9989	1709.9862	7.42	0	(39)	0.00016	1	14216
K.GIANPIGTILSAA->M<-LLR.Y	U	1	Oxidation (M)	863.9977	1725.9808	1725.9811	-0.17	0	50	3.3e-005	1	14396
R.KVVTETIQNEFPQLK.L	U	2		887.4941	1772.9737	1772.9672	3.66	1	34	0.002	1	14929
K.ELGVAPDEDVAWDTMPYSVHEVQR.I	U	1		915.0982	2742.2728	2742.2596	4.83	0	50	3.8e-005	1	20871
sspoxa3a	POXA3a laccase small subunit OS=Pleurotus ostreatus OX=5322 GN=sspoxa3a PE=4 SV=1	19661	529	12(11)	4(4)	2.54	38%	A0AQZ5_uniprot
Peptide	Unique	Matches	Modification	Observed	Mr(expt)	Mr(calc)	ppm	Miss	Score	Expect	Rank	Query
R.TLPNSINLVR.V	U	3		563.8347	1125.6549	1125.6506	3.82	0	44	0.00013	1	4555
R->.<-QSSNTNPAIYQAISVLSR.Q	U	1	Gln->pyro-Glu (N-term Q)	966.4952	1930.9759	1930.9748	0.56	0	86	1.7e-008	1	16645
R.VMMLDAQQFLTQAGLTQSR.A	U	1		1069.5418	2137.0689	2137.0660	1.38	0	134	2.6e-013	1	18082
R.VMMLDAQQFLTQAGLTQSR.A	U	1		713.3639	2137.0698	2137.0660	1.80	0	(81)	5.5e-008	1	18083
R.VM->M<-LDAQQFLTQAGLTQSR.A	U	2	Oxidation (M)	1077.5380	2153.0614	2153.0609	0.21	0	(112)	5.1e-011	1	18175
R.VM->M<-LDAQQFLTQAGLTQSR.A	U	1	Oxidation (M)	718.6959	2153.0659	2153.0609	2.33	0	(67)	1.7e-006	1	18177
R.V->M<-->M<-LDAQQFLTQAGLTQSR.A	U	1	2 Oxidation (M)	724.0272	2169.0598	2169.0558	1.84	0	(27)	0.016	1	18293
R.QIHVNIPELNTLQASGGATDLTVR.N	U	2		849.7893	2546.3459	2546.3453	0.26	0	51	5.2e-005	1	20198
PLEOSDRAFT_1052656	Pyridoxal 5'-phosphate synthase (glutamine hydrolyzing) OS=Pleurotus ostreatus PC15 OX=1137138 GN=PLEOSDRAFT_1052656 PE=3 SV=1	30034	528	16(13)	8(8)	2.17	32%	A0A067PBT5_uniprot
Peptide	Unique	Matches	Modification	Observed	Mr(expt)	Mr(calc)	ppm	Miss	Score	Expect	Rank	Query
R.ISEGAAFIR.T	U	4		482.2677	962.5209	962.5185	2.49	0	59	1.2e-005	1	1949
K.DIQAPFHLLK.E	U	2		591.3383	1180.6620	1180.6604	1.30	0	32	0.0022	1	5631
K.GEAGTGNVVEAVR.H	U	1		629.8206	1257.6266	1257.6313	-3.79	0	78	9.4e-008	1	7036
K.EIVEAVTIPVMAK.V	U	1		700.3961	1398.7777	1398.7792	-1.10	0	(43)	0.00031	1	9581
K.EIVEAVTIPV->M<-AK.V	U	1	Oxidation (M)	708.3967	1414.7788	1414.7741	3.29	0	60	6.4e-006	1	9881
K.GGVIMDVVNAEQAK.I	U	1		715.8718	1429.7290	1429.7235	3.83	0	54	2.3e-005	1	10150
K.GGVI->M<-DVVNAEQAK.I	U	1	Oxidation (M)	723.8680	1445.7215	1445.7184	2.14	0	(35)	0.0016	1	10437
R.TKGEAGTGNVVEAVR.H	U	1		744.3951	1486.7756	1486.7740	1.10	1	77	1.7e-007	1	11105
K.IAEDAGACAVMALER.V	U	1		788.8781	1575.7417	1575.7385	2.02	0	91	3.6e-009	1	12455
R.ASVMNEEELYAFAK.D	U	1		801.3784	1600.7422	1600.7443	-1.31	0	78	7.2e-008	1	12814
R.ASV->M<-NEEELYAFAK.D	U	2	Oxidation (M)	809.3765	1616.7384	1616.7392	-0.50	0	(54)	1.3e-005	1	13012
PLEOSDRAFT_1095040	Glycoside hydrolase family 5 protein OS=Pleurotus ostreatus PC15 OX=1137138 GN=PLEOSDRAFT_1095040 PE=3 SV=1	55508	528	19(17)	16(16)	1.51	37%	A0A067N481_uniprot
Peptide	Unique	Matches	Modification	Observed	Mr(expt)	Mr(calc)	ppm	Miss	Score	Expect	Rank	Query
R.LPFNYR.H	U	1		405.2188	808.4231	808.4232	-0.11	0	28	0.0071	1	437
R.GLGLNCIR.L	U	2		451.7481	901.4817	901.4804	1.45	0	41	0.0008	1	1238
R.HFEDDLNPR.V	U	1		571.7648	1141.5151	1141.5152	-0.11	0	39	0.00019	1	4863
R.NLLVSEFLVK.E	U	1		581.3486	1160.6826	1160.6805	1.80	0	32	0.0016	1	5230
R.EALAETIGQEK.S	U	1		594.8078	1187.6010	1187.6033	-1.94	0	34	0.0033	1	5765
R.SIWLWEELAK.H	U	1		637.8431	1273.6716	1273.6706	0.76	0	28	0.014	1	7381
K.DQLEIYNHDR.L	U	1		651.8078	1301.6010	1301.6000	0.80	0	50	3.8e-005	1	7892
K.IVDEGGKEVILR.G	U	1		664.3829	1326.7512	1326.7507	0.37	1	61	3.7e-006	1	8375
K.SEEELDSIAASFK.F	U	2		713.3412	1424.6679	1424.6671	0.62	0	73	2.9e-007	1	10037
K.FLEYFFLEDDAK.F	U	1		768.8673	1535.7199	1535.7184	1.01	0	56	9.1e-006	1	11834
R.LAVDAWGADDQHVR.R	U	1		776.8801	1551.7457	1551.7430	1.74	0	55	1.9e-005	1	12099
R.NLYPYPVWTLSGR.V	U	2		783.4103	1564.8061	1564.8038	1.49	0	44	0.00032	1	12290
K.QYEGEATDQINEIR.Y	U	1		833.3872	1664.7597	1664.7642	-2.65	0	68	5.1e-007	1	13623
R.KQYEGEATDQINEIR.Y	U	1		897.4368	1792.8591	1792.8591	-0.00	1	51	5.2e-005	1	15174
K.WIAGYNPLNEPTDPTQTR.V	U	1		1037.0060	2071.9974	2071.9963	0.53	0	63	3.3e-006	1	17656
R.IYQPLIDHIIEEVPQEFR.N	U	1		747.0642	2238.1706	2238.1684	0.97	0	70	5.5e-007	1	18693
PLEOSDRAFT_1080147	Uncharacterized protein OS=Pleurotus ostreatus PC15 OX=1137138 GN=PLEOSDRAFT_1080147 PE=4 SV=1	39001	527	14(12)	5(4)	0.39	21%	A0A067P9L0_uniprot
Peptide	Unique	Matches	Modification	Observed	Mr(expt)	Mr(calc)	ppm	Miss	Score	Expect	Rank	Query
R.VTATAATAAR.A		1		466.7565	466.7565	931.4984	-10.99	0	1	7.6	6	1537
K.FNTDGAQAGVFK.G	U	5		627.8111	1253.6076	1253.6041	2.86	0	100	6.1e-010	1	6970
K.ASGLGGCCAPSLVFVGDK.A		2		897.9292	1793.8438	1793.8441	-0.12	0	69	6.7e-007	1	15191
K.FTDGTQLGADHAGPTYSK.D	U	1		622.6263	1864.8572	1864.8592	-1.06	0	(12)	0.24	1	16016
K.FTDGTQLGADHAGPTYSK.D	U	4		933.4374	1864.8602	1864.8592	0.55	0	88	6.2e-009	1	16018
K.DLADPVCGDEDDLGIQYGHCYILK.F	U	1		922.7511	2765.2315	2765.2313	0.06	0	40	0.00017	1	20930
PLEOSDRAFT_1054562	S4 RNA-binding domain-containing protein OS=Pleurotus ostreatus PC15 OX=1137138 GN=PLEOSDRAFT_1054562 PE=3 SV=1	22262	525	26(21)	12(10)	3.05	39%	A0A067NUA5_uniprot
Peptide	Unique	Matches	Modification	Observed	Mr(expt)	Mr(calc)	ppm	Miss	Score	Expect	Rank	Query
R.IALILSK.I	U	2		379.2635	756.5124	756.5109	2.03	0	51	8.2e-006	1	164
R.LQTQVFK.S	U	1		432.2549	862.4953	862.4913	4.65	0	28	0.0087	1	854
K.LAGEYGLR.N	U	1		439.7399	877.4652	877.4657	-0.57	0	51	6.1e-005	1	1031
R.IGVLDETR.M	U	7		451.7501	901.4856	901.4869	-1.40	0	66	2.7e-006	1	1240
K.IEDFLER.R	U	2		461.2384	920.4622	920.4603	2.02	0	38	0.0014	1	1446
R.LDYVLALK.I	U	2		467.7854	933.5562	933.5535	2.95	0	46	5.4e-005	1	1556
K.LDEKDPKR.L	U	1		500.7751	999.5355	999.5349	0.67	2	1	6	2	2462
R.IALILSKIR.R	U	1		513.8556	1025.6966	1025.6961	0.55	1	20	0.0092	1	2880
R.LFEGNALIR.R	U	4		516.7957	1031.5767	1031.5764	0.38	0	59	8.5e-006	1	2981
K.RLFEGNALIR.R	U	1		594.8477	1187.6808	1187.6775	2.79	1	8	0.52	2	5770
R.->M<-RLDYVLALK.I	U	2	Oxidation (M)	619.3534	1236.6923	1236.6900	1.90	1	34	0.0015	1	6612
K.QIVNVPSFVVR.L	U	2		629.3700	1256.7254	1256.7241	1.06	0	42	0.00036	1	7030
PLEOSDRAFT_1065994	Uncharacterized protein OS=Pleurotus ostreatus PC15 OX=1137138 GN=PLEOSDRAFT_1065994 PE=4 SV=1	112298	524	27(22)	19(16)	0.78	22%	A0A067NF66_uniprot
Peptide	Unique	Matches	Modification	Observed	Mr(expt)	Mr(calc)	ppm	Miss	Score	Expect	Rank	Query
K.VAPEEVVTK.N	U	1		486.2736	970.5327	970.5335	-0.78	0	22	0.043	1	2049
R.LFTRTLPR.H	U	1		502.3027	1002.5908	1002.5974	-6.64	1	9	0.43	5	2518
R.KLLEINER.G	U	1		507.8005	1013.5865	1013.5869	-0.37	1	24	0.03	1	2691
R.GIFAQTNIR.R	U	2		510.2865	1018.5584	1018.5560	2.37	0	31	0.0049	1	2766
R.YLGNDGLYR.A	U	1		535.7673	1069.5200	1069.5192	0.70	0	30	0.0048	1	3591
R.QYLGLKPYK.T	U	1		555.3229	1108.6313	1108.6281	2.96	0	30	0.0031	1	4246
R.AILSDAIALTR.G	U	2		572.3405	1142.6663	1142.6659	0.40	0	63	2.6e-006	1	4895
R.AWGVCSLNDFR.Q	U	1		662.8108	1323.6070	1323.6030	3.03	0	37	0.00076	1	8308
R.WHATTSEVDER.W	U	1		665.8043	1329.5941	1329.5949	-0.64	0	33	0.00086	1	8422
R.DPNAFGFGSTLGR.L	U	1		669.8269	1337.6392	1337.6364	2.11	0	25	0.017	1	8570
R.LHEI->M<-GIEQNR.A	U	1	Oxidation (M)	678.3398	1354.6650	1354.6663	-0.96	0	39	0.0008	1	8896
R.GLLHPDVFAEDR.L	U	2		684.8498	1367.6851	1367.6834	1.30	0	(23)	0.035	1	9094
R.GLLHPDVFAEDR.L	U	1		456.9024	1367.6855	1367.6834	1.56	0	36	0.0017	1	9095
-.->M<-LLEHALTFVSR.W	U	1	Oxidation (M)	716.8870	1431.7594	1431.7544	3.46	0	15	0.29	1	10188
R.TGNTWSLLPFGEMR.M	U	1		804.8966	1607.7787	1607.7766	1.28	0	56	1.9e-005	1	12905
K.LLEQEEEIFQIAR.L	U	2		809.4284	1616.8423	1616.8409	0.82	0	89	1e-008	1	13018
R.TGNTWSLLPFGE->M<-R.M	U	1	Oxidation (M)	812.8929	1623.7712	1623.7715	-0.20	0	(33)	0.0024	1	13097
K.NQLPDASLVFDTLLK.R	U	1		837.4522	1672.8899	1672.9036	-8.20	0	22	0.054	2	13739
R.TADGSYNNIQAPDMGK.A	U	1		841.3779	1680.7413	1680.7413	-0.01	0	33	0.001	1	13829
R.TADGSYNNIQAPD->M<-GK.A	U	1	Oxidation (M)	849.3731	1696.7317	1696.7363	-2.70	0	(31)	0.0016	1	14035
K.VVPTLWAATDVGGIHVK.V	U	1		881.9982	1761.9818	1761.9778	2.27	0	78	5.6e-008	1	14776
K.VVPTLWAATDVGGIHVK.V	U	1		588.3355	1761.9847	1761.9778	3.93	0	(46)	8.9e-005	1	14777
K.TFLEWNSNPEIADAAEK.L	U	1		967.9600	1933.9054	1933.9057	-0.19	0	87	9.7e-009	1	16679
PLEOSDRAFT_52279	Uncharacterized protein OS=Pleurotus ostreatus PC15 OX=1137138 GN=PLEOSDRAFT_52279 PE=4 SV=1	43482	519	20(18)	10(10)	2.00	48%	A0A067N9Z0_uniprot
Peptide	Unique	Matches	Modification	Observed	Mr(expt)	Mr(calc)	ppm	Miss	Score	Expect	Rank	Query
R.CYFPVFVK.G	U	1		530.2710	1058.5274	1058.5259	1.42	0	38	0.00076	1	3432
K->.<-QYNMDATVAYK.Q	U	1	Gln->pyro-Glu (N-term Q)	643.7894	1285.5642	1285.5649	-0.54	0	(37)	0.00044	1	7611
K->.<-QAALNAIAYLQK.L	U	1	Gln->pyro-Glu (N-term Q)	643.8593	1285.7041	1285.7030	0.83	0	(63)	3.5e-006	1	7623
K.QYNMDATVAYK.Q	U	2		652.3035	1302.5925	1302.5914	0.84	0	57	5.1e-006	1	7916
K.QAALNAIAYLQK.L	U	2		652.3735	1302.7325	1302.7295	2.30	0	64	4.9e-006	1	7932
K.QYN->M<-DATVAYK.Q	U	1	Oxidation (M)	660.2997	1318.5849	1318.5863	-1.07	0	(56)	4.7e-006	1	8233
K.LIFEGISVDLHGDGK.Q	U	2		800.4247	1598.8349	1598.8304	2.81	0	48	0.00019	1	12788
K.LIFEGISVDLHGDGK.Q	U	2		533.9523	1598.8350	1598.8304	2.85	0	(38)	0.002	1	12789
K->.<-QPIFLPSPIDPLYSSK.L	U	1	Gln->pyro-Glu (N-term Q)	892.9797	1783.9449	1783.9396	2.97	0	(29)	0.008	1	15028
K.QPIFLPSPIDPLYSSK.L	U	1		901.4925	1800.9704	1800.9662	2.36	0	50	7.5e-005	1	15330
R.WHPDIPPYATVKPGEVFK.V	U	1		694.3693	2080.0861	2080.0782	3.81	0	27	0.012	1	17684
K.VECVDWTGAQIGNNDNSDDIK.N	U	1		1175.5198	2349.0250	2349.0179	3.01	0	27	0.004	1	19330
K.VECVDWTGAQIGNNDNSDDIK.N	U	1		784.0158	2349.0254	2349.0179	3.19	0	(6)	0.4	1	19331
R.FAGVSHPGLIGTAPSAELLATWNER.E	U	1		865.4517	2593.3332	2593.3289	1.65	0	50	5.5e-005	1	20398
K.IHNLSGPIAVEGAEPGDCLVVDILDVGPFDK.M	U	1		1082.8905	3245.6497	3245.6279	6.72	0	117	1.1e-011	1	21793
R.ECGLIAEHANSVPPVAYAPNPTGTYVGQDLDSAVLK.K	U	1		1251.9550	3752.8431	3752.8356	1.99	0	33	0.0024	1	22296
PLEOSDRAFT_1091773	Uncharacterized protein OS=Pleurotus ostreatus PC15 OX=1137138 GN=PLEOSDRAFT_1091773 PE=3 SV=1	39136	518	21(14)	12(7)	1.65	40%	A0A067P1I6_uniprot
Peptide	Unique	Matches	Modification	Observed	Mr(expt)	Mr(calc)	ppm	Miss	Score	Expect	Rank	Query
K.FFTDSEK.A	U	1		437.2032	872.3919	872.3916	0.33	0	13	0.083	1	967
R->.<-QGDILLLR.V	U	2	Gln->pyro-Glu (N-term Q)	455.7723	909.5300	909.5284	1.81	0	45	7.9e-005	1	1334
R.QGDILLLR.V	U	2		464.2860	926.5575	926.5549	2.84	0	(40)	0.00039	1	1475
K.FTYPDPLK.V	U	1		490.7614	979.5082	979.5015	6.87	0	17	0.1	1	2168
K.LGIQNWAQHGICGR.G	U	1		805.4056	1608.7966	1608.7943	1.42	0	71	5e-007	1	12912
K.ALPYDPWTTHGISVK.D	U	1		842.9409	1683.8672	1683.8621	3.03	0	7	1.6	1	13871
R.DDEIHINTQSGTQWDGLK.H	U	1		1028.9785	2055.9425	2055.9498	-3.54	0	63	1.7e-006	1	17571
K.DALANKPETFAGIEQSTEMK.R	U	1		1090.5310	2179.0475	2179.0467	0.37	0	(63)	3.3e-006	1	18337
K.DALANKPETFAGIEQSTEMK.R	U	1		727.3578	2179.0517	2179.0467	2.32	0	71	5.1e-007	1	18338
K.DALANKPETFAGIEQSTE->M<-K.R	U	1	Oxidation (M)	1098.5205	2195.0265	2195.0416	-6.88	0	(27)	0.0098	1	18402
K.DALANKPETFAGIEQSTE->M<-K.R	U	1	Oxidation (M)	732.6872	2195.0397	2195.0416	-0.84	0	(22)	0.033	1	18403
R.FLWDNHFAAIASDQPALER.W	U	1		1101.0414	2200.0682	2200.0701	-0.87	0	(85)	1.7e-008	1	18440
R.FLWDNHFAAIASDQPALER.W	U	1		734.3640	2200.0702	2200.0701	0.03	0	94	1.8e-009	1	18441
K.DALANKPETFAGIEQSTE->M<-KR.F	U	1	Oxidation (M)	784.7225	2351.1456	2351.1427	1.23	1	59	7.3e-006	1	19347
K.HFGLIEHGVFYNNTPATELPIGK.F	U	1		852.1085	2553.3037	2553.3016	0.83	0	16	0.15	1	20219
R.STQAEKDALANKPETFAGIEQSTEMK.R	U	1		942.1269	2823.3590	2823.3596	-0.21	1	63	3.5e-006	1	21038
R.STQAEKDALANKPETFAGIEQSTEMKR.F	U	1		745.8760	2979.4751	2979.4607	4.82	2	(12)	0.37	1	21404
R.STQAEKDALANKPETFAGIEQSTE->M<-KR.F	U	1	Oxidation (M)	999.4917	2995.4533	2995.4556	-0.79	2	14	0.2	1	21430
R.STQAEKDALANKPETFAGIEQSTE->M<-KR.F	U	1	Oxidation (M)	749.8707	2995.4536	2995.4556	-0.68	2	(12)	0.32	1	21431
PLEOSDRAFT_1097837	Uncharacterized protein OS=Pleurotus ostreatus PC15 OX=1137138 GN=PLEOSDRAFT_1097837 PE=4 SV=1	26528	515	17(14)	10(8)	1.90	45%	A0A067NAA2_uniprot
Peptide	Unique	Matches	Modification	Observed	Mr(expt)	Mr(calc)	ppm	Miss	Score	Expect	Rank	Query
R.TMFSVVAK.N	U	2		441.7409	881.4673	881.4681	-0.92	0	(34)	0.0025	1	1074
R.T->M<-FSVVAK.N	U	1	Oxidation (M)	449.7395	897.4644	897.4630	1.62	0	36	0.0013	1	1183
K.KPGWELVN.-		1		471.7569	941.4992	941.4971	2.33	0	11	0.38	1	1668
R.VTELAKPFR.G	U	1		530.8118	1059.6091	1059.6077	1.36	0	41	0.00038	1	3459
R.MFITLQNDR.G	U	2		569.2913	1136.5680	1136.5648	2.77	0	55	2.2e-005	1	4759
K.TAAGAPANLLADIR.R	U	3		677.3789	1352.7433	1352.7412	1.54	0	80	5e-008	1	8870
R.SDTVALSAWPHNR.A	U	2		727.3634	1452.7122	1452.7110	0.88	0	72	3.8e-007	1	10550
K.TAAGAPANLLADIRR.I	U	1		503.9558	1508.8457	1508.8423	2.26	1	18	0.064	1	11474
K.TAAGAPANLLADIRR.I	U	1		755.4315	1508.8485	1508.8423	4.11	1	(6)	1	1	11475
K.VTDLVSGDWFYIR.S	U	1		785.8997	1569.7849	1569.7828	1.35	0	84	2.7e-008	1	12360
R.LVLTFSDPATADEWWR.A	U	1		953.9742	1905.9339	1905.9261	4.10	0	79	9.3e-008	1	16408
M.GVFHAYISEINNDTVWR.L	U	1		674.3356	2019.9851	2019.9803	2.37	0	41	0.0006	1	17346
PLEOSDRAFT_30410	Uncharacterized protein OS=Pleurotus ostreatus PC15 OX=1137138 GN=PLEOSDRAFT_30410 PE=4 SV=1	47072	515	19(14)	11(9)	1.11	33%	A0A067NES4_uniprot
Peptide	Unique	Matches	Modification	Observed	Mr(expt)	Mr(calc)	ppm	Miss	Score	Expect	Rank	Query
R.IVEILK.E		1		357.7416	713.4686	713.4687	-0.13	0	41	0.00015	1	10
K.LDTADGVVR.I	U	2		473.2534	944.4923	944.4927	-0.40	0	66	2.4e-006	1	1708
R.VASGPDIAVK.L	U	1		478.7743	955.5340	955.5338	0.19	0	47	9e-005	1	1830
R.IVEILKEALL.-	U	2		570.8602	1139.7059	1139.7165	-9.31	1	1	2.6	3	4833
R.IVGTEHSGLHR.V	U	3		603.3315	1204.6484	1204.6313	14.2	0	7	1.2	1	6122
R.IEDLLPLISAR.T	U	2		620.3704	1238.7262	1238.7234	2.23	0	46	6.9e-005	1	6645
R.VPTVSFVVVGPQAK.R	U	2		714.4180	1426.8215	1426.8184	2.15	0	62	2.5e-006	1	10084
R.ISLVHYNTVAEVQR.I	U	1		814.9415	1627.8685	1627.8682	0.19	0	(35)	0.0024	1	13153
R.ISLVHYNTVAEVQR.I	U	1		543.6304	1627.8695	1627.8682	0.78	0	42	0.00046	1	13154
K.FWHAVPTSPDNPYSVATR.I	U	1		1022.9964	2043.9782	2043.9803	-1.00	0	23	0.025	1	17518
K.LFNASSPSEIVYGSSSTLNLENLAR.G	U	1		890.4529	2668.3368	2668.3344	0.91	0	(83)	2.7e-008	1	20644
K.LFNASSPSEIVYGSSSTLNLENLAR.G	U	1		1335.1764	2668.3382	2668.3344	1.44	0	106	1.6e-010	1	20645
R.GLEPTIEAGDEFIVTGEHEANTGPWK.K	U	1		933.1158	2796.3257	2796.3242	0.52	0	73	2.4e-007	1	20993
PLEOSDRAFT_1065698	Neutral ceramidase OS=Pleurotus ostreatus PC15 OX=1137138 GN=PLEOSDRAFT_1065698 PE=3 SV=1	69698	509	16(15)	12(11)	0.74	27%	A0A067NWG4_uniprot
Peptide	Unique	Matches	Modification	Observed	Mr(expt)	Mr(calc)	ppm	Miss	Score	Expect	Rank	Query
R.MREALRAK.L	U	1		487.7758	973.5371	973.5491	-12.25	2	2	5.2	8	2096
K->.<-QSADAIVAGTVR.A	U	1	Gln->pyro-Glu (N-term Q)	585.8108	1169.6071	1169.6041	2.64	0	26	0.014	1	5393
K.GAITPLPSAEQK.A	U	1		606.3357	1210.6568	1210.6557	0.91	0	31	0.0038	1	6248
R.IIGDAQFQGASR.L	U	2		631.8293	1261.6441	1261.6415	2.10	0	81	6.8e-008	1	7126
R.AFIVADAAKPSDR.V	U	1		680.8641	1359.7137	1359.7146	-0.67	0	48	0.00015	1	9013
R.SPSAYLANPAEER.A	U	2		702.8405	1403.6663	1403.6681	-1.22	0	60	4.2e-006	1	9667
R.LMSSTLAPVHGAVK.S	U	2		705.8909	1409.7673	1409.7701	-1.96	0	(35)	0.0027	1	9788
R.L->M<-SSTLAPVHGAVK.S	U	1	Oxidation (M)	713.8898	1425.7650	1425.7650	0.00	0	53	3.7e-005	1	10063
R.FGQVLTNVNTTPYR.A	U	1		805.4216	1608.8287	1608.8260	1.67	0	84	4.7e-008	1	12913
R.VVFINADIA->M<-GDSGVR.R	U	1	Oxidation (M)	840.4256	1678.8366	1678.8349	1.06	0	60	7.4e-006	1	13808
R.IGNFVILVMPGELTTMAGR.R	U	1		1010.0433	2018.0721	2018.0693	1.40	0	55	1.9e-005	1	17340
R.LESTFLTVEQQVNGQWR.A	U	1		1018.0184	2034.0223	2034.0171	2.58	0	96	1.6e-009	1	17462
K.LISSGVIGSDAYVVVAGPANTYAHYVTTK.E	U	1		985.1843	2952.5312	2952.5233	2.66	0	34	0.0023	1	21355
PLEOSDRAFT_1045048	Polysaccharide lyase family 1 protein OS=Pleurotus ostreatus PC15 OX=1137138 GN=PLEOSDRAFT_1045048 PE=3 SV=1	33028	506	14(13)	5(5)	0.95	27%	A0A067NBK3_uniprot
Peptide	Unique	Matches	Modification	Observed	Mr(expt)	Mr(calc)	ppm	Miss	Score	Expect	Rank	Query
R.VLNVTNVIIR.N	U	2		570.8602	1139.7059	1139.7026	2.87	0	41	0.00028	1	4833
K.KPIFSTDEGFAVQR.G	U	1		532.2795	1593.8166	1593.8151	0.94	0	(53)	3.6e-005	1	12712
K.KPIFSTDEGFAVQR.G	U	2		797.9208	1593.8271	1593.8151	7.54	0	65	2.1e-006	1	12715
R.DGAQLLIENNVWSASK.K	U	4		872.9484	1743.8823	1743.8791	1.82	0	69	9.6e-007	1	14592
R.FGTGHLFNNVFDNNGDGINTR.D	U	2		770.3632	2308.0677	2308.0621	2.39	0	(36)	0.00089	1	19104
R.FGTGHLFNNVFDNNGDGINTR.D	U	2		1155.0418	2308.0689	2308.0621	2.95	0	107	6.9e-011	1	19106
K.VLAPGDNIGIQSAHQVWVDHVDLSSDR.D	U	1		976.8252	2927.4538	2927.4526	0.40	0	42	0.00034	1	21300
DyP4	DyP-type peroxidase OS=Pleurotus ostreatus PC15 OX=1137138 GN=DyP4 PE=1 SV=1	55021	506	19(18)	12(12)	1.13	28%	A0A067N4E7_uniprot
Peptide	Unique	Matches	Modification	Observed	Mr(expt)	Mr(calc)	ppm	Miss	Score	Expect	Rank	Query
K.EGSELLGAR.I		1		466.2459	930.4773	930.4770	0.31	0	65	2.7e-006	1	1527
K.DGSFLTFR.Y		3		471.7388	941.4630	941.4607	2.44	0	44	0.00014	1	1665
K.CPFAAHIR.K		1		486.2486	970.4827	970.4807	2.07	0	54	1.8e-005	1	2044
R.NDLEGPPLK.A	U	1		491.7638	981.5130	981.5131	-0.07	0	43	0.00024	1	2187
K.FDFGDSLVR.G	U	2		528.2629	1054.5113	1054.5084	2.80	0	29	0.0052	1	3357
K.DAEILGDPGSK.N	U	1		551.2753	1100.5360	1100.5350	0.94	0	24	0.015	1	4083
R.NNKFDFGDSLVR.G	U	1		706.3511	1410.6876	1410.6892	-1.13	1	46	0.00013	1	9803
R.GGEYFFSPSITALK.T	U	1		758.8892	1515.7638	1515.7609	1.87	0	32	0.0072	1	11541
K.SGAPIEITPLKDDPK.L		1		790.9302	1579.8458	1579.8457	0.06	1	32	0.0042	1	12519
K.SGAPIEITPLKDDPK.L		1		527.6235	1579.8486	1579.8457	1.81	1	(7)	1.3	1	12520
K.LGITDDLSDNAFTTGQR.K	U	3		912.4444	1822.8742	1822.8697	2.48	0	115	1.7e-011	1	15578
R.GIQFGPEVTSQEHHDKK.T		1		646.3217	1935.9433	1935.9439	-0.29	1	23	0.033	1	16699
R.YLFQMVPEFDDFLESNPIVLPGLSR.K		1		1463.7401	2925.4657	2925.4623	1.16	0	(31)	0.0046	1	21296
R.YLFQ->M<-VPEFDDFLESNPIVLPGLSR.K		1	Oxidation (M)	981.4953	2941.4641	2941.4572	2.34	0	51	4.4e-005	1	21328
PLEOSDRAFT_1036297	Polysaccharide lyase family 8 protein OS=Pleurotus ostreatus PC15 OX=1137138 GN=PLEOSDRAFT_1036297 PE=3 SV=1	77527	504	17(16)	12(12)	0.86	22%	A0A067NRR9_uniprot
Peptide	Unique	Matches	Modification	Observed	Mr(expt)	Mr(calc)	ppm	Miss	Score	Expect	Rank	Query
R.IGVAAMR.Y	U	1		359.2076	716.4007	716.4003	0.58	0	48	0.00025	1	15
R.ELVIQNAIK.A	U	1		514.3126	1026.6106	1026.6073	3.17	0	24	0.017	1	2897
K.SSGNVALVFNR.R	U	1		582.3138	1162.6131	1162.6095	3.15	0	63	4.1e-006	1	5255
R.NFWDFAALGR.F	U	1		598.7977	1195.5809	1195.5774	2.90	0	44	0.00028	1	5927
R.ANWPAQEHWQR.I	U	1		711.8388	1421.6629	1421.6589	2.88	0	47	7.5e-005	1	10001
R.MFYANDYMVHR.G		1		723.8212	1445.6278	1445.6220	4.00	0	72	7.7e-008	1	10425
R.->M<-FYANDYMVHR.G		1	Oxidation (M)	731.8156	1461.6167	1461.6169	-0.18	0	(24)	0.0041	1	10727
R.->M<-FYANDY->M<-VHR.G		1	2 Oxidation (M)	739.8140	1477.6135	1477.6118	1.12	0	(11)	0.08	1	10970
K.SNANTPLHIQVGNK.K	U	1		746.8964	1491.7782	1491.7794	-0.81	0	65	2.4e-006	1	11178
R.LHVGEVSIDSVSLR.E	U	1		755.9166	1509.8187	1509.8151	2.38	0	60	4.1e-006	1	11491
R.LHVGEVSIDSVSLR.E	U	1		504.2809	1509.8208	1509.8151	3.78	0	(55)	1.3e-005	1	11492
R.NPTFLTGANTLDVAK.V	U	1		781.4163	1560.8181	1560.8148	2.12	0	64	3.1e-006	1	12239
R.TGFTGIEAFVGGASTGR.I	U	2		814.4098	1626.8050	1626.8002	2.96	0	62	4.3e-006	1	13137
R.TGFTGIEAFVGGASTGR.I	U	1		543.2761	1626.8064	1626.8002	3.77	0	(41)	0.00066	1	13138
R.ADGSFGQHAGILYNGNYGK.D	U	1		984.9654	1967.9162	1967.9126	1.85	0	38	0.00061	1	16974
R.IVVMAGAFHGGLDGTSQFVK.N	U	1		1017.5328	2033.0510	2033.0405	5.19	0	36	0.0022	1	17448
MnP2	Peroxidase OS=Pleurotus ostreatus PC15 OX=1137138 GN=MnP2 PE=3 SV=1	38322	501	20(20)	6(6)	0.79	17%	A0A067NVU8_uniprot
Peptide	Unique	Matches	Modification	Observed	Mr(expt)	Mr(calc)	ppm	Miss	Score	Expect	Rank	Query
R.LEFLAGR.S	U	2		403.2321	804.4497	804.4494	0.47	0	41	0.0015	1	409
R.IQSDFLLAR.D	U	10		531.8033	1061.5920	1061.5869	4.78	0	58	1.3e-005	1	3504
R.WQSFIANER.L	U	1		575.7877	1149.5609	1149.5567	3.66	0	27	0.017	1	5008
R.LTKPVTIPAGR.S	U	2		576.8582	1151.7017	1151.7026	-0.77	0	48	1.4e-005	1	5061
R.LTKPVTIPAGR.S	U	1		384.9083	1151.7030	1151.7026	0.35	0	(31)	0.00079	1	5062
R.LTFHDAIGFSPK.L		2		666.8522	1331.6899	1331.6874	1.89	0	66	2.4e-006	1	8476
R.LTDCSDVIPVPQVR.L	U	2		799.9165	1597.8184	1597.8134	3.15	0	59	9.4e-006	1	12763
PLEOSDRAFT_1035257	Aldedh domain-containing protein OS=Pleurotus ostreatus PC15 OX=1137138 GN=PLEOSDRAFT_1035257 PE=3 SV=1	54836	497	19(14)	10(8)	0.79	24%	A0A067NVX0_uniprot
Peptide	Unique	Matches	Modification	Observed	Mr(expt)	Mr(calc)	ppm	Miss	Score	Expect	Rank	Query
K.AVQVGLQR.R	U	2		435.7608	869.5071	869.5083	-1.37	0	48	7.4e-005	1	934
K.YYSGWADK.I	U	2		495.2220	988.4294	988.4290	0.38	0	12	0.093	1	2277
K.VAFTGSTLVGR.K		4		554.3122	1106.6098	1106.6084	1.26	0	75	1.6e-007	1	4212
K.FTDEDDMIR.Q	U	2		571.2447	1140.4748	1140.4757	-0.80	0	(44)	3.7e-005	1	4837
K.FTDEDD->M<-IR.Q	U	1	Oxidation (M)	579.2432	1156.4719	1156.4707	1.08	0	47	2.2e-005	1	5147
K.IMQAASQSNIK.G	U	1		595.8128	1189.6111	1189.6125	-1.18	0	5	2.8	1	5809
K.VAEGTAQDVDVAVK.A	U	1		701.3632	1400.7118	1400.7147	-2.12	0	60	8e-006	1	9605
K.AFDTTWGLNASGAAR.A	U	1		769.3754	1536.7363	1536.7321	2.74	0	37	0.0012	1	11856
R.DLGEYALHNYTNIK.A	U	2		825.9115	1649.8084	1649.8049	2.15	0	77	1.1e-007	1	13432
R.IFVQAGVYDEFLER.F	U	1		843.4281	1684.8416	1684.8461	-2.62	0	35	0.0022	1	13884
R.QANNTIYGLAALVFSQNINR.A	U	1		736.3918	2206.1535	2206.1494	1.85	0	(54)	3e-005	1	18475
R.QANNTIYGLAALVFSQNINR.A	U	1		1104.0841	2206.1537	2206.1494	1.92	0	62	3.9e-006	1	18476
PLEOSDRAFT_175915	Uncharacterized protein OS=Pleurotus ostreatus PC15 OX=1137138 GN=PLEOSDRAFT_175915 PE=3 SV=1	58035	494	20(20)	10(10)	0.83	27%	A0A067NXA1_uniprot
Peptide	Unique	Matches	Modification	Observed	Mr(expt)	Mr(calc)	ppm	Miss	Score	Expect	Rank	Query
K.GLLPLPGR.S	U	3		411.7643	821.5139	821.5123	1.99	0	33	0.00047	1	547
R.VNPAFNIYR.I	U	2		547.2941	1092.5736	1092.5716	1.81	0	52	4.2e-005	1	3929
K.AAFQS->M<-QYLLGFR.D	U	2	Oxidation (M)	774.3884	1546.7622	1546.7602	1.27	0	59	8.8e-006	1	12018
R.GCDVWDTIFDAALR.V	U	1		819.8845	1637.7545	1637.7508	2.25	0	76	9.3e-008	1	13272
R.GDGSLPSALSVLPSVIEK.G	U	2		884.9899	1767.9652	1767.9618	1.90	0	59	7.6e-006	1	14870
R.TVIVHGLADFILIAEGTR.I	U	1		642.3683	1924.0830	1924.0782	2.52	0	49	4.2e-005	1	16598
R.CNYANYIAEHVTYPPK.G	U	5		970.4575	1938.9004	1938.8934	3.59	0	36	0.0011	1	16714
R.AIHAPIDVSWSECSNVR.V	U	1		970.9704	1939.9262	1939.9210	2.69	0	(37)	0.001	1	16721
R.AIHAPIDVSWSECSNVR.V	U	1		647.6499	1939.9279	1939.9210	3.52	0	39	0.00067	1	16722
R.GDGSLPSALSVLPSVIEKGER.T	U	1		704.3842	2110.1308	2110.1270	1.82	1	38	0.00085	1	17904
K.GIWIADPSLSWDVVQEQIPAVNFVHK.Y	U	1		983.5208	2947.5404	2947.5232	5.83	0	64	1.9e-006	1	21344
MnP3	Peroxidase OS=Pleurotus ostreatus PC15 OX=1137138 GN=MnP3 PE=3 SV=1	37790	488	17(12)	6(5)	0.66	30%	A0A067NJE0_uniprot
Peptide	Unique	Matches	Modification	Observed	Mr(expt)	Mr(calc)	ppm	Miss	Score	Expect	Rank	Query
K.LATLGQDRSK.L	U	2		544.8117	1087.6089	1087.5986	9.48	1	1	12	2	3845
R.LTFHDAIGFSPTK.G		3		717.3749	1432.7353	1432.7351	0.18	0	(56)	2.1e-005	1	10195
R.LTFHDAIGFSPTK.G		3		478.5858	1432.7356	1432.7351	0.39	0	59	1.1e-005	1	10196
R.TACEWQSFVNNQAK.L	U	2		841.8836	1681.7527	1681.7518	0.49	0	30	0.0034	1	13841
K.LIDCSDVIPVPKPLQSK.A	U	2		955.0285	1908.0424	1908.0390	1.79	0	52	3e-005	1	16439
K.LIDCSDVIPVPKPLQSK.A	U	1		637.0219	1908.0439	1908.0390	2.55	0	(10)	0.57	1	16440
R.GTAFPGVGGNQGEVESPLAGEIR.I	U	1		748.0411	2241.1016	2241.1026	-0.44	0	(20)	0.073	1	18710
R.GTAFPGVGGNQGEVESPLAGEIR.I	U	2		1121.5597	2241.1048	2241.1026	1.00	0	135	2.4e-013	1	18711
R.LNFLLGRPPATAASPNGLIPEPFDTVTDILAR.M	U	1		1126.2805	3375.8197	3375.8191	0.20	0	54	1.1e-005	1	22018
PLEOSDRAFT_1078540	Beta-xylanase OS=Pleurotus ostreatus PC15 OX=1137138 GN=PLEOSDRAFT_1078540 PE=3 SV=1	35984	484	15(13)	8(7)	1.41	28%	A0A067NJY6_uniprot
Peptide	Unique	Matches	Modification	Observed	Mr(expt)	Mr(calc)	ppm	Miss	Score	Expect	Rank	Query
K.STAMVNLVK.S	U	1		481.7714	961.5282	961.5266	1.65	0	19	0.078	1	1932
R.TEFGQITAANVMK.W	U	2		705.3616	1408.7087	1408.7020	4.73	0	73	3.9e-007	1	9775
R.TEFGQITAANV->M<-K.W	U	1	Oxidation (M)	713.3469	1424.6792	1424.6970	-12.49	0	(14)	0.22	1	10041
R.DYQTVISACQAVK.G	U	1		741.8669	1481.7192	1481.7184	0.53	0	27	0.011	1	11030
K.GCIGVTVWDFSDK.Y	U	1		742.3494	1482.6843	1482.6814	1.99	0	29	0.0053	1	11044
R.MTLPVTAALLAQQR.R	U	2		756.9321	1511.8497	1511.8494	0.23	0	(66)	1.1e-006	1	11517
R.MTLPVTAALLAQQR.R	U	1		504.9579	1511.8519	1511.8494	1.70	0	(70)	3.9e-007	1	11518
R.->M<-TLPVTAALLAQQR.R	U	1	Oxidation (M)	510.2903	1527.8490	1527.8443	3.09	0	(48)	9.2e-005	1	11697
R.->M<-TLPVTAALLAQQR.R	U	1	Oxidation (M)	764.9338	1527.8531	1527.8443	5.79	0	72	3e-007	1	11698
R.GVFTFGAGDQIAALAK.K	U	1		783.4196	1564.8246	1564.8250	-0.24	0	78	9.6e-008	1	12293
K.LYINDFNIEGQGPK.S	U	2		804.4081	1606.8017	1606.7991	1.63	0	66	1.9e-006	1	12890
R.RDYQTVISACQAVK.G	U	1		819.9172	1637.8199	1637.8195	0.24	1	27	0.014	1	13274
PLEOSDRAFT_21100	Glycoside hydrolase family 31 protein OS=Pleurotus ostreatus PC15 OX=1137138 GN=PLEOSDRAFT_21100 PE=3 SV=1	82714	483	25(20)	15(14)	0.72	24%	A0A067P149_uniprot
Peptide	Unique	Matches	Modification	Observed	Mr(expt)	Mr(calc)	ppm	Miss	Score	Expect	Rank	Query
R.EFLWR.R		1		375.7009	749.3873	749.3860	1.68	0	30	0.0051	1	117
R.MEFSPLR.T	U	2		440.2241	878.4337	878.4320	1.91	0	40	0.00049	1	1039
R.YYIQDFR.A	U	2		502.7477	1003.4809	1003.4763	4.53	0	44	0.00018	1	2522
R.YQLIPYVK.Q	U	2		512.2991	1022.5836	1022.5800	3.46	0	29	0.0049	1	2837
R.TLLTAEYTDTK.A	U	1		628.3254	1254.6363	1254.6343	1.59	0	32	0.0044	1	6993
R.VFIQPFGNHG->M<-R.V	U	1	Oxidation (M)	709.8550	1417.6954	1417.6925	2.05	0	10	0.71	1	9925
R.LLVAPVGIPNTLVK.E	U	1		717.4591	1432.9035	1432.9017	1.27	0	45	3e-005	1	10207
R.WLSMGVFLPF->M<-R.V	U	1	Oxidation (M)	750.3838	1498.7530	1498.7465	4.35	0	43	0.00026	1	11285
R.FCSYLWSGDTASR.F	U	2		775.3408	1548.6670	1548.6667	0.15	0	49	1.9e-005	1	12045
R.DGPGVQDSFAGVYTR.L	U	4		784.8710	1567.7274	1567.7267	0.43	0	59	6.3e-006	1	12331
K.GYLHFFN->M<-PSQGR.M	U	1	Oxidation (M)	785.3669	1568.7193	1568.7194	-0.07	0	22	0.016	1	12346
R.SFAQYFIGTQEGAGK.M	U	2		802.3923	1602.7700	1602.7678	1.35	0	59	6.6e-006	1	12838
R.QPTPPDFLLGYQQSK.L		1		573.6294	1717.8663	1717.8675	-0.70	0	(6)	1.9	1	14321
R.QPTPPDFLLGYQQSK.L		2		859.9434	1717.8722	1717.8675	2.70	0	44	0.00035	1	14324
K.MYPWLHQQAIDEGFR.N	U	1		945.9540	1889.8935	1889.8883	2.78	0	66	1.4e-006	1	16288
K.GQVVDLINYNSHVTLPVYMSNK.G	U	1		831.0960	2490.2660	2490.2577	3.35	0	50	6.2e-005	1	19967
PLEOSDRAFT_1071241	Formate dehydrogenase OS=Pleurotus ostreatus PC15 OX=1137138 GN=PLEOSDRAFT_1071241 PE=3 SV=1	39687	478	27(23)	12(12)	2.89	43%	A0A067NII7_uniprot
Peptide	Unique	Matches	Modification	Observed	Mr(expt)	Mr(calc)	ppm	Miss	Score	Expect	Rank	Query
R.LVPFDCK.E	U	5		439.7256	877.4367	877.4368	-0.04	0	35	0.0022	1	1025
R.NAFDLEGK.V	U	2		447.2224	892.4303	892.4290	1.39	0	32	0.0057	1	1124
R.LLGTVENR.L	U	1		451.2580	900.5014	900.5029	-1.58	0	47	0.00024	1	1224
K.GAWLVNTAR.G	U	2		494.2738	986.5330	986.5298	3.28	0	37	0.0017	1	2257
R.GDWQVSDIAR.N	U	2		573.7814	1145.5482	1145.5465	1.44	0	27	0.0095	1	4932
K.ILAILYNGFK.A	U	1		576.3458	1150.6771	1150.6750	1.83	0	50	1.8e-005	1	5039
R.NFVPAHEMIER.G	U	1		671.8317	1341.6488	1341.6499	-0.85	0	(33)	0.0025	1	8643
R.NFVPAHEMIER.G	U	1		448.2240	1341.6503	1341.6499	0.25	0	(23)	0.027	1	8644
R.NFVPAHE->M<-IER.G	U	1	Oxidation (M)	453.5556	1357.6451	1357.6449	0.15	0	(24)	0.014	1	8951
R.NFVPAHE->M<-IER.G	U	3	Oxidation (M)	679.8300	1357.6454	1357.6449	0.38	0	34	0.0016	1	8952
K.GLVNEELLSHFKK.G	U	1		505.2860	1512.8360	1512.8300	3.98	1	23	0.028	1	11525
K.SGHLSGYAGDVWNVQPAPK.D	U	1		991.9901	1981.9655	1981.9646	0.46	0	(31)	0.005	1	17096
K.SGHLSGYAGDVWNVQPAPK.D	U	1		661.6636	1981.9691	1981.9646	2.25	0	50	6e-005	1	17097
K.ELLYYDYAALPQAAADAVK.A	U	1		1043.0314	2084.0482	2084.0466	0.78	0	60	7.5e-006	1	17736
R.LGLQEWLTSQGHEFIVSSSK.E	U	1		749.3868	2245.1385	2245.1379	0.28	0	(85)	2.6e-008	1	18735
R.LGLQEWLTSQGHEFIVSSSK.E	U	1		1123.5772	2245.1397	2245.1379	0.83	0	111	6.1e-011	1	18736
K.EFVSQCDVVTVNCPLHEGTK.G	U	1		1160.0400	2318.0655	2318.0672	-0.70	0	63	2.1e-006	1	19174
K.EFVSQCDVVTVNCPLHEGTK.G	U	1		773.6982	2318.0727	2318.0672	2.40	0	(15)	0.14	1	19175
PLEOSDRAFT_1032791	Uncharacterized protein (Fragment) OS=Pleurotus ostreatus PC15 OX=1137138 GN=PLEOSDRAFT_1032791 PE=4 SV=1	51385	476	18(16)	9(9)	1.11	25%	A0A067P234_uniprot
Peptide	Unique	Matches	Modification	Observed	Mr(expt)	Mr(calc)	ppm	Miss	Score	Expect	Rank	Query
R.YTPLFAK.S	U	2		420.2363	838.4581	838.4589	-0.92	0	35	0.0014	1	669
K.SVFDHSYDR.V	U	1		375.8371	1124.4896	1124.4887	0.77	0	(21)	0.013	1	4526
K.SVFDHSYDR.V	U	1		563.2523	1124.4901	1124.4887	1.24	0	28	0.0024	1	4527
R.GDGIIWTYVK.D	U	3		576.3102	1150.6058	1150.6023	3.08	0	42	0.00039	1	5035
R.EVNAALNIITLDK.Q	U	3		707.4022	1412.7899	1412.7875	1.72	0	69	9.4e-007	1	9860
R.NIHIEADVTSGSGK.T	U	1		714.3598	1426.7050	1426.7052	-0.12	0	57	1.1e-005	1	10078
R.VLLPAPFILGSTIR.E	U	1		748.9648	1495.9150	1495.9126	1.59	0	69	1.3e-007	1	11248
R.VLLPAPFILGSTIR.E	U	1		499.6458	1495.9154	1495.9126	1.87	0	(59)	1.4e-006	1	11249
R.TSTPEPTRGDGIIWTYVK.D	U	1		1011.0183	2020.0219	2020.0266	-2.29	1	22	0.043	1	17349
R.TSTPEPTRGDGIIWTYVK.D	U	1		674.3515	2020.0327	2020.0266	3.02	1	(4)	2.4	1	17350
R.ITSYSADSFAEVSNDASIASNR.D	U	1		769.0270	2304.0591	2304.0506	3.71	0	(37)	0.00071	1	19078
R.ITSYSADSFAEVSNDASIASNR.D	U	1		1153.0380	2304.0614	2304.0506	4.69	0	84	1.6e-008	1	19079
R.TTLQNWFVSGLLQVVTDSSSKPTTGR.I	U	1		941.4907	2821.4502	2821.4611	-3.87	0	105	2e-010	1	21035
PLEOSDRAFT_1114640	Uncharacterized protein OS=Pleurotus ostreatus PC15 OX=1137138 GN=PLEOSDRAFT_1114640 PE=4 SV=1	111932	474	20(16)	12(10)	0.45	16%	A0A067N3M1_uniprot
Peptide	Unique	Matches	Modification	Observed	Mr(expt)	Mr(calc)	ppm	Miss	Score	Expect	Rank	Query
K.VTFLEK.T		1		368.7155	735.4165	735.4167	-0.27	0	23	0.011	1	84
R.LNVFWSGK.Q	U	1		475.7596	949.5047	949.5022	2.71	0	52	3.9e-005	1	1772
K.DTDLPGQWK.S	U	1		530.2606	1058.5067	1058.5033	3.22	0	5	1.4	1	3431
R.LTAYNLTDR.A	U	1		533.7808	533.7808	1065.5471	1.53	0	1	4.4	3	3563
R.ILEPVGFQTIK.E	U	2		622.8676	1243.7207	1243.7176	2.45	0	35	0.0013	1	6759
K.SAGCLQEPGAQR.V	U	1		637.3005	1272.5865	1272.5881	-1.21	0	48	3.8e-005	1	7342
R.LYHSEAILLPDGR.V	U	1		742.3997	1482.7848	1482.7831	1.16	0	67	1.3e-006	1	11053
R.VSLVAAVSSTHGNTMGSR.T	U	2		887.4440	1772.8734	1772.8839	-5.95	0	59	9.1e-006	1	14918
R.VSLVAAVSSTHGNTMGSR.T	U	1		591.9704	1772.8894	1772.8839	3.06	0	(38)	0.0012	1	14919
R.VSLVAAVSSTHGNT->M<-GSR.T	U	3	Oxidation (M)	895.4475	1788.8803	1788.8789	0.83	0	(36)	0.0014	1	15090
K.VGNWDTLGCVLEADGAR.T	U	2		916.9342	1831.8538	1831.8523	0.84	0	115	1.5e-011	1	15645
R.LSVYTSNPGDVVALPVPVIK.D	U	1		1034.5874	2067.1602	2067.1616	-0.66	0	75	8.6e-008	1	17625
R.YEFFVPGVVVPLIATVGINNK.V	U	1		1138.6376	2275.2606	2275.2617	-0.47	0	67	5.8e-007	1	18916
R.YEFFVPGVVVPLIATVGINNK.V	U	1		759.4302	2275.2689	2275.2617	3.18	0	(20)	0.022	1	18917
R.TYPLEGAAVLFPQHAPYNDPLR.I	U	1		823.7588	2468.2545	2468.2488	2.32	0	22	0.047	1	19884
PLEOSDRAFT_1067505	Glycoside hydrolase family 5 protein OS=Pleurotus ostreatus PC15 OX=1137138 GN=PLEOSDRAFT_1067505 PE=3 SV=1	41225	464	15(13)	9(8)	1.34	40%	A0A067NCJ9_uniprot
Peptide	Unique	Matches	Modification	Observed	Mr(expt)	Mr(calc)	ppm	Miss	Score	Expect	Rank	Query
K.STVSYITGK.G	U	1		478.2587	954.5029	954.5022	0.73	0	38	0.00066	1	1818
R.ILPEALQPFL.-	U	1		570.8381	1139.6617	1139.6590	2.35	0	15	0.25	1	4829
K.GAFAIIEPHNYAR.Y	U	1		486.9224	1457.7453	1457.7415	2.56	0	(26)	0.018	1	10650
K.GAFAIIEPHNYAR.Y	U	2		729.8804	1457.7462	1457.7415	3.20	0	61	6.1e-006	1	10652
K.LFGVNQSGAEFGETK.I	U	1		792.3897	1582.7649	1582.7627	1.34	0	74	2.2e-007	1	12548
R.LQAATAWLQQHGFK.G	U	1		533.6201	1597.8385	1597.8365	1.27	0	(45)	0.00022	1	12770
R.LQAATAWLQQHGFK.G	U	1		799.9268	1597.8391	1597.8365	1.62	0	67	1.3e-006	1	12771
K.GVLGEIGAGSNDVCIAAVK.G	U	1		915.4760	1828.9373	1828.9353	1.12	0	25	0.022	1	15626
R.LSPPAGGLTSPNFDSAYLASLK.S	U	2		1103.5726	2205.1307	2205.1317	-0.46	0	81	6.2e-008	1	18462
R.LSPPAGGLTSPNFDSAYLASLK.S	U	2		736.0524	2205.1353	2205.1317	1.61	0	(56)	1.8e-005	1	18464
R.YVDNVITSTSDFATWWGNVANQFK.S	U	1		1382.1533	2762.2921	2762.2977	-2.02	0	55	1.3e-005	1	20921
K.SNDHVVFDIINEPYGIPATDAFALNQAAVNAIR.A	U	1		1185.9345	3554.7815	3554.7794	0.60	0	90	6.1e-009	1	22172
	Aspartic protease OS=Pleurotus ostreatus OX=5322 PE=2 SV=1	43562	457	15(13)	9(9)	1.41	25%	U6A6W7_uniprot
Peptide	Unique	Matches	Modification	Observed	Mr(expt)	Mr(calc)	ppm	Miss	Score	Expect	Rank	Query
K.LNYVPVR.R		2		430.7527	859.4908	859.4916	-0.87	0	41	0.0006	1	835
R.YYTVYDK.G		1		476.2268	950.4391	950.4385	0.62	0	43	0.00016	1	1778
K.EPGLAFAFGK.F		2		518.7779	1035.5412	1035.5389	2.22	0	34	0.003	1	3054
K.IPHQDFAEATK.E	U	1		419.5471	1255.6196	1255.6197	-0.05	0	(28)	0.0099	1	7010
K.IPHQDFAEATK.E	U	1		628.8174	1255.6202	1255.6197	0.41	0	60	5.9e-006	1	7011
K.SWNGQYTVDCSK.V		1		722.8108	1443.6071	1443.6089	-1.20	0	23	0.0046	1	10387
K.VPDLPDLTFTFGGQK.Y		1		817.9253	1633.8361	1633.8352	0.58	0	62	4.4e-006	1	13219
K.VILDTGSSNLWVPSTK.C		2		858.9633	1715.9120	1715.9094	1.49	0	95	4.3e-009	1	14296
K.IPHQDFAEATKEPGLAFAFGK.F	U	1		569.2948	2273.1501	2273.1481	0.90	1	(17)	0.17	1	18907
K.IPHQDFAEATKEPGLAFAFGK.F	U	1		758.7249	2273.1529	2273.1481	2.13	1	28	0.013	1	18908
R.IGTSEDDGGEAIFGGIDTSAFTGK.L	U	1		1173.0430	2344.0714	2344.0707	0.30	0	123	1.1e-012	1	19305
R.IGTSEDDGGEAIFGGIDTSAFTGK.L	U	1		782.3663	2344.0772	2344.0707	2.76	0	(48)	4.4e-005	1	19306
PLEOSDRAFT_1063873	Uncharacterized protein OS=Pleurotus ostreatus PC15 OX=1137138 GN=PLEOSDRAFT_1063873 PE=3 SV=1	50566	456	11(10)	7(7)	0.76	24%	A0A067NY71_uniprot
Peptide	Unique	Matches	Modification	Observed	Mr(expt)	Mr(calc)	ppm	Miss	Score	Expect	Rank	Query
R.FIASSDATNIR.T	U	2		597.8091	1193.6036	1193.6040	-0.36	0	69	9.2e-007	1	5900
R.VPVSNLVLGWGK.G	U	1		634.8727	1267.7308	1267.7289	1.53	0	66	7.9e-007	1	7260
K.FVVPTMALGVIDR.A	U	1		709.3981	1416.7817	1416.7799	1.26	0	(79)	6.1e-008	1	9916
K.FVVPT->M<-ALGVIDR.A	U	2	Oxidation (M)	717.3969	1432.7793	1432.7748	3.09	0	80	6.1e-008	1	10205
R.SIGAASAALDLMLQR.V	U	1		758.9122	1515.8099	1515.8079	1.34	0	75	2.3e-007	1	11545
R.SIGAASAALDL->M<-LQR.V	U	1	Oxidation (M)	766.9114	1531.8082	1531.8028	3.53	0	(44)	0.0003	1	11784
R.IADGPDAVHLQQVGQR.E	U	1		852.4452	1702.8759	1702.8751	0.50	0	107	1.8e-010	1	14131
R.AIQAFGAEGVCQDQPLAK.S	U	1		951.9715	1901.9284	1901.9305	-1.10	0	33	0.0028	1	16378
K.SDASNPNTHEQQSVVLVPADAPGVK.V	U	1		854.0956	2559.2651	2559.2565	3.35	0	25	0.017	1	20236
PLEOSDRAFT_41613	Glycoside hydrolase family 3 protein OS=Pleurotus ostreatus PC15 OX=1137138 GN=PLEOSDRAFT_41613 PE=3 SV=1	76753	454	27(17)	11(10)	0.72	14%	A0A067N9V0_uniprot
Peptide	Unique	Matches	Modification	Observed	Mr(expt)	Mr(calc)	ppm	Miss	Score	Expect	Rank	Query
R.LPYTIAK.R	U	2		403.2440	804.4734	804.4745	-1.43	0	24	0.037	1	415
K.MLNDVLK.R	U	1		416.7333	831.4521	831.4524	-0.34	0	29	0.014	1	630
K.->M<-LNDVLK.R	U	1	Oxidation (M)	424.7292	847.4439	847.4473	-3.99	0	(4)	3.9	4	771
R.TVTINLSR.Y	U	1		452.2669	902.5193	902.5185	0.89	0	30	0.0066	1	1256
K.MLNDVLKR.E	U	1		494.7842	987.5538	987.5535	0.30	1	50	7.5e-005	1	2276
K.->M<-LNDVLKR.E	U	1	Oxidation (M)	502.7830	1003.5514	1003.5484	2.93	1	(22)	0.055	1	2528
R.RTVTINLSR.Y	U	1		530.3114	1058.6082	1058.6196	-10.75	1	2	4.3	5	3441
R.EMGAASTVLLK.N	U	2		560.3079	1118.6013	1118.6005	0.68	0	26	0.018	1	4415
R.E->M<-GAASTVLLK.N	U	4	Oxidation (M)	568.3060	1134.5975	1134.5954	1.82	0	(25)	0.023	1	4729
R.GLFMGQEHVGK.G	U	1		601.8037	1201.5929	1201.5914	1.23	0	(23)	0.03	1	6047
R.GLFMGQEHVGK.G	U	1		401.5384	1201.5933	1201.5914	1.55	0	(9)	0.88	1	6048
R.GLF->M<-GQEHVGK.G	U	1	Oxidation (M)	609.8012	1217.5877	1217.5863	1.19	0	36	0.0014	1	6343
K.GFTNIELSPNER.R	U	2		688.8443	1375.6740	1375.6732	0.64	0	60	6e-006	1	9188
K.GVNVALGPMMNMGR.V	U	1		723.8567	1445.6988	1445.6941	3.24	0	(21)	0.046	1	10433
K.GVNVALGP->M<-MNMGR.V	U	2	Oxidation (M)	731.8512	1461.6878	1461.6891	-0.83	0	31	0.0037	1	10732
K.GVNVALGPMMN->M<-GR.V	U	1	Oxidation (M)	731.8543	1461.6941	1461.6891	3.43	0	(15)	0.13	1	10734
K.IDSPDHVQSDLER.A	U	3		755.8588	1509.7030	1509.7059	-1.97	0	90	4.6e-009	1	11481
R.FGDFSTAFPTAINAAATWNR.R	U	1		1079.5219	2157.0291	2157.0280	0.55	0	120	6.7e-012	1	18205
PLEOSDRAFT_1097340	Pyruvate carboxylase OS=Pleurotus ostreatus PC15 OX=1137138 GN=PLEOSDRAFT_1097340 PE=4 SV=1	131542	452	27(20)	18(13)	0.45	16%	A0A067NS53_uniprot
Peptide	Unique	Matches	Modification	Observed	Mr(expt)	Mr(calc)	ppm	Miss	Score	Expect	Rank	Query
R.ALVEFR.I	U	1		367.7138	733.4130	733.4123	1.02	0	18	0.094	1	81
K.LLIGAIR.E	U	3		378.2608	754.5070	754.5065	0.67	0	46	2.8e-005	1	149
R.QAILADAIK.L	U	1		471.7850	941.5554	941.5545	0.95	0	14	0.21	1	1673
K.TNIPFLFR.L	U	3		504.2884	1006.5622	1006.5600	2.16	0	27	0.0078	1	2573
K.EYGFPVIIK.A	U	1		533.3045	1064.5944	1064.5906	3.59	0	14	0.18	1	3545
R.DAHQSLLATR.M	U	1		556.2954	1110.5763	1110.5782	-1.70	0	15	0.17	1	4273
K.AVENGLDIFR.V	U	2		567.3015	1132.5885	1132.5877	0.71	0	41	0.0011	1	4685
R.LLTHDIFIGGK.T	U	1		405.2360	1212.6861	1212.6867	-0.43	0	(11)	0.41	1	6301
R.LLTHDIFIGGK.T	U	1		607.3514	1212.6882	1212.6867	1.28	0	45	0.00015	1	6303
K.DMAGLLKPEAAK.L	U	1		622.3413	1242.6681	1242.6642	3.14	0	(27)	0.015	1	6731
R.FLYEDPWER.L	U	1		627.7944	1253.5742	1253.5717	2.01	0	26	0.0092	1	6963
K.D->M<-AGLLKPEAAK.L	U	1	Oxidation (M)	630.3366	1258.6587	1258.6591	-0.33	0	47	0.00019	1	7056
K.SAFGDGTVFIER.F	U	1		649.8236	1297.6327	1297.6303	1.84	0	67	9.1e-007	1	7817
K.CTVSGTTYEVAR.R	U	1		672.3166	1342.6186	1342.6187	-0.08	0	20	0.035	1	8671
K.IEVYRSAGGNGVR.L	U	1		689.3594	689.3594	1376.7043	-8.51	1	3	3	2	9216
R.NIIVEHGPEAFAK.A	U	1		712.8821	1423.7496	1423.7459	2.58	0	55	1.5e-005	1	10031
R.NAGTAEFLVDQ->M<-GR.H	U	1	Oxidation (M)	762.8594	1523.7042	1523.7038	0.24	0	45	0.00012	1	11643
R.VFDSLNYFENMR.L	U	1		767.8553	1533.6960	1533.6922	2.50	0	80	3.3e-008	1	11805
R.VFDSLNYFEN->M<-R.L	U	1	Oxidation (M)	775.8540	1549.6934	1549.6871	4.08	0	(32)	0.0017	1	12061
K.VVEVAPATHLPEEVR.Q	U	2		823.4497	1644.8847	1644.8835	0.75	0	42	0.00047	1	13373
R.YEDIQALNSYWSQVR.M	U	1		936.4477	1870.8808	1870.8849	-2.20	0	64	2.4e-006	1	16084
PLEOSDRAFT_61779	Beta-mannosidase OS=Pleurotus ostreatus PC15 OX=1137138 GN=PLEOSDRAFT_61779 PE=4 SV=1	106972	449	24(21)	15(15)	0.62	17%	A0A067NTH1_uniprot
Peptide	Unique	Matches	Modification	Observed	Mr(expt)	Mr(calc)	ppm	Miss	Score	Expect	Rank	Query
R.IPDSIPK.R	U	2		385.2264	768.4382	768.4381	0.09	0	21	0.03	1	217
K.AEAFVVR.S	U	1		396.2242	790.4339	790.4337	0.25	0	46	0.00019	1	304
R.WVLESAK.A	U	2		416.7322	831.4499	831.4490	1.07	0	31	0.0079	1	628
R.LSFPELR.L	U	2		431.2460	860.4774	860.4756	2.09	0	45	0.00029	1	837
K.FIVNQSLSK.N	U	1		518.2963	1034.5780	1034.5760	1.87	0	50	5.7e-005	1	3036
K.GVLSLDPYVLR.F	U	2		616.3572	1230.6998	1230.6972	2.10	0	40	0.00054	1	6499
R.TIQLVQSPYSK.E	U	1		632.3507	1262.6869	1262.6870	-0.14	0	20	0.052	1	7155
R.GITPGDNWHFK.I	U	1		636.3117	1270.6089	1270.6095	-0.48	0	24	0.018	1	7318
K.VGQSFSVPPNEK.A	U	3		644.8317	1287.6488	1287.6459	2.23	0	24	0.029	1	7665
R->.<-QYTYDVTEFVR.S	U	1	Gln->pyro-Glu (N-term Q)	702.3279	1402.6413	1402.6405	0.58	0	(19)	0.038	1	9645
R.QYTYDVTEFVR.S	U	2		710.8432	1419.6718	1419.6671	3.38	0	63	2.5e-006	1	9964
R.AVISEQYFTPTTLAK.A	U	2		834.9460	1667.8774	1667.8770	0.23	0	58	1.3e-005	1	13686
K.AGIITEPLLGINDFTER.W	U	1		930.0005	1857.9864	1857.9836	1.52	0	85	2.6e-008	1	15938
R.TIQLVQSPYSKEEVER.R	U	1		953.5011	1904.9876	1904.9843	1.74	1	34	0.0031	1	16400
K.AFYSLGTNIIPFDPFYAR.T	U	1		1046.5327	2091.0509	2091.0466	2.06	0	52	4.5e-005	1	17773
R.YNYDAAVAFDYHTFPLSR.F	U	1		717.3372	2148.9898	2148.9905	-0.31	0	49	4.8e-005	1	18158
MnP6	Peroxidase OS=Pleurotus ostreatus PC15 OX=1137138 GN=MnP6 PE=3 SV=1	38523	448	20(16)	9(9)	1.48	26%	A0A067NJL7_uniprot
Peptide	Unique	Matches	Modification	Observed	Mr(expt)	Mr(calc)	ppm	Miss	Score	Expect	Rank	Query
K.LFLQGK.F	U	1		353.2178	704.4210	704.4221	-1.58	0	21	0.025	1	5
K.TPTLPAGR.S	U	2		406.7346	811.4547	811.4552	-0.63	0	27	0.0079	1	457
K.MSTLGQIR.A	U	1		453.2470	904.4793	904.4800	-0.75	0	38	0.0014	1	1269
R.LTSDFLLAR.D	U	3		518.2971	1034.5796	1034.5760	3.41	0	64	2.4e-006	1	3040
R.SLADIEAACR.A	U	2		553.2700	1104.5255	1104.5233	1.95	0	44	0.00022	1	4156
R.GQSLSPIPGEFR.L	U	3		644.3386	1286.6627	1286.6619	0.62	0	59	1.2e-005	1	7646
R.LTFHDAIGFSPK.L		2		666.8522	1331.6899	1331.6874	1.89	0	66	2.4e-006	1	8476
R.ALLTDCSDVIPVPK.V	U	2		764.4089	1526.8033	1526.8014	1.24	0	100	8e-010	1	11681
R.TACEWQSFITDHASMVSK.F	U	1		1049.4761	2096.9376	2096.9296	3.83	0	45	8.4e-005	1	17811
R.TACEWQSFITDHAS->M<-VSK.F	U	2	Oxidation (M)	705.3147	2112.9223	2112.9245	-1.05	0	(18)	0.031	1	17928
R.TACEWQSFITDHAS->M<-VSK.F	U	1	Oxidation (M)	1057.4691	2112.9237	2112.9245	-0.38	0	(26)	0.0041	1	17929
PLEOSDRAFT_1058547	ATP-citrate synthase OS=Pleurotus ostreatus PC15 OX=1137138 GN=PLEOSDRAFT_1058547 PE=3 SV=1	126057	445	17(13)	11(8)	0.26	11%	A0A067NLR3_uniprot
Peptide	Unique	Matches	Modification	Observed	Mr(expt)	Mr(calc)	ppm	Miss	Score	Expect	Rank	Query
R.LPPWATK.F	U	1		406.7367	811.4588	811.4592	-0.55	0	14	0.14	1	463
K.TIIDLITR.G	U	2		472.7937	943.5728	943.5702	2.78	0	32	0.0027	1	1705
R.ETLVDFLVR.L	U	1		546.3094	1090.6043	1090.6023	1.91	0	33	0.0035	1	3905
R.GQELIYAGMR.I	U	1		569.2907	1136.5669	1136.5648	1.82	0	3	4	1	4758
K.SIALIAEGVPER.H	U	1		627.8585	1253.7025	1253.6979	3.64	0	28	0.0062	1	6982
K.IGTLNGLFVLGR.S	U	1		630.3787	1258.7429	1258.7398	2.48	0	76	6.9e-008	1	7063
R.SIGFIGHHLDQK.R	U	2		676.3596	1350.7046	1350.7044	0.10	0	16	0.15	1	8830
R.FGGALDEAAAMFSSAR.D	U	1		800.8763	1599.7380	1599.7351	1.80	0	80	3.1e-008	1	12798
K.DLISSLASGLLTIGSR.F	U	1		801.9573	1601.9001	1601.8988	0.82	0	111	3.8e-011	1	12835
R.FGGALDEAAA->M<-FSSAR.D	U	2	Oxidation (M)	808.8713	1615.7281	1615.7300	-1.18	0	(58)	3.5e-006	1	12999
R.DSGAFTPEEADEYIK.I	U	2		836.3748	1670.7351	1670.7311	2.36	0	49	1.7e-005	1	13713
K.NFPSHSLLDYALAVEK.V	U	2		601.9818	1802.9236	1802.9203	1.85	0	72	5.6e-007	1	15362
PLEOSDRAFT_156657	DJ-1_PfpI domain-containing protein OS=Pleurotus ostreatus PC15 OX=1137138 GN=PLEOSDRAFT_156657 PE=4 SV=1	24170	433	17(15)	9(8)	2.65	43%	A0A067P227_uniprot
Peptide	Unique	Matches	Modification	Observed	Mr(expt)	Mr(calc)	ppm	Miss	Score	Expect	Rank	Query
R.VLFVFTSASK.T	U	2		549.8142	1097.6139	1097.6121	1.61	0	39	0.00045	1	4031
K.LASGFWQADK.I	U	2		561.7843	1121.5540	1121.5506	3.12	0	52	3.9e-005	1	4467
K.ITELGGIYEK.A	U	1		561.8066	1121.5987	1121.5968	1.70	0	56	1.6e-005	1	4479
K.FLNDPAVQNK.L	U	1		573.3013	1144.5881	1144.5877	0.39	0	37	0.0017	1	4920
K.VAAIPFLLETK.I	U	2		601.3635	1200.7125	1200.7118	0.60	0	52	1.9e-005	1	6042
K.ASEPWGVQVSVDGK.L	U	3		729.8665	1457.7184	1457.7151	2.26	0	43	0.00025	1	10648
K.FTGFSNKEEEIVNK.V	U	1		821.4085	1640.8025	1640.8046	-1.29	1	47	0.00011	1	13325
K.FTGFSNKEEEIVNK.V	U	1		547.9427	1640.8062	1640.8046	1.01	1	(33)	0.0031	1	13328
K.KFTGFSNKEEEIVNK.V	U	1		885.4518	1768.8890	1768.8995	-5.95	2	13	0.29	1	14878
K.LLTGQNPASAGPLGEELLK.A	U	2		954.5270	1907.0394	1907.0364	1.60	0	77	9.1e-008	1	16420
K.LLTGQNPASAGPLGEELLK.A	U	1		636.6876	1907.0409	1907.0364	2.35	0	(30)	0.0043	1	16421
PLEOSDRAFT_1111045	TSPc domain-containing protein OS=Pleurotus ostreatus PC15 OX=1137138 GN=PLEOSDRAFT_1111045 PE=4 SV=1	74795	431	20(16)	10(9)	0.60	18%	A0A067NVS1_uniprot
Peptide	Unique	Matches	Modification	Observed	Mr(expt)	Mr(calc)	ppm	Miss	Score	Expect	Rank	Query
R.LGFGIQNK.E	U	1		438.7505	875.4865	875.4865	-0.01	0	31	0.0055	1	1009
R.AGPLAQLIVK.Q	U	3		505.3250	1008.6355	1008.6331	2.36	0	44	3.7e-005	1	2598
R.TVAQFYMLK.D	U	2		550.7963	1099.5781	1099.5736	4.11	0	(24)	0.026	1	4071
R.TVAQFY->M<-LK.D	U	1	Oxidation (M)	558.7922	1115.5698	1115.5685	1.16	0	32	0.0047	1	4360
R.ISATAVPFTDK.A	U	1		575.3135	1148.6124	1148.6077	4.06	0	59	8.2e-006	1	4997
K.DSTVPQAGLDTK.T	U	2		616.3127	1230.6109	1230.6092	1.40	0	29	0.0083	1	6492
R->.<-QNSFFSSYNR.A	U	1	Gln->pyro-Glu (N-term Q)	616.7718	1231.5291	1231.5258	2.72	0	(12)	0.09	1	6503
R.QNSFFSSYNR.A	U	2		625.2838	1248.5531	1248.5523	0.58	0	40	0.00025	1	6850
K.ILPETFVLPYR.S	U	2		674.3882	1346.7618	1346.7598	1.48	0	52	3.3e-005	1	8770
R.YASDYDLHIDLSR.T	U	2		784.3743	1566.7340	1566.7314	1.64	0	88	5.5e-009	1	12314
R.YASDYDLHIDLSR.T	U	1		523.2524	1566.7353	1566.7314	2.49	0	(32)	0.0022	1	12315
R.CFDSFYTNFLPIPLVLLTEK.D	U	1		1209.1312	2416.2479	2416.2389	3.74	0	1	6	2	19665
K.QITEQNLDPQGQLLFNPIQWR.N	U	1		846.7763	2537.3069	2537.3027	1.68	0	35	0.0022	1	20167
PLEOSDRAFT_1046178	Glycoside hydrolase family 78 protein OS=Pleurotus ostreatus PC15 OX=1137138 GN=PLEOSDRAFT_1046178 PE=4 SV=1	72827	427	19(14)	14(12)	0.70	31%	A0A067NNC4_uniprot
Peptide	Unique	Matches	Modification	Observed	Mr(expt)	Mr(calc)	ppm	Miss	Score	Expect	Rank	Query
R.LSLHIDK.A	U	1		413.2444	824.4743	824.4756	-1.57	0	32	0.0013	1	577
R.VRLPGLGK.V	U	1		420.2711	420.2711	838.5277	-13.26	1	6	0.25	2	673
R.FTQTIGQQR.G	U	1		539.7852	1077.5558	1077.5567	-0.88	0	41	0.00055	1	3666
R.VFVLQISTPR.G	U	2		580.3460	1158.6773	1158.6761	1.08	0	66	1.1e-006	1	5201
R.VLWDSEAGMFR.D	U	1		655.8153	1309.6161	1309.6125	2.72	0	18	0.06	1	8056
K.GATWSVAPVLGDLK.A	U	2		707.3915	1412.7685	1412.7664	1.53	0	47	0.00015	1	9856
K.AAEGGFETALGWFGVK.W	U	1		820.4099	1638.8051	1638.8042	0.57	0	84	2.6e-008	1	13285
R.SIVGDVSQAGHLVTHGK.G	U	1		568.9725	1703.8958	1703.8955	0.15	0	44	0.00037	1	14140
R.APFGPWDTFNYAPPSK.T	U	1		897.9266	1793.8386	1793.8413	-1.53	0	53	2.7e-005	1	15190
R.DYSGYFSAEDPSFHDK.D	U	1		932.8861	1863.7577	1863.7588	-0.59	0	57	2e-006	1	15994
R.DYSGYFSAEDPSFHDKDFLTK.L	U	1		823.7015	2468.0828	2468.0808	0.79	1	18	0.028	1	19881
R.NIWPGD->M<-GISTHTEFVSTNDMLPTK.N	U	1	Oxidation (M)	936.4368	2806.2887	2806.2942	-1.99	0	24	0.013	1	21012
R.SDDSCHSIPTMDGDGVQSLPQPLTAGR.F	U	1		947.7665	2840.2776	2840.2706	2.48	0	(4)	0.95	1	21069
R.SDDSCHSIPT->M<-DGDGVQSLPQPLTAGR.F	U	3	Oxidation (M)	953.0954	2856.2644	2856.2655	-0.39	0	50	2e-005	1	21100
K.ALDFLQSHVDELGLMNVPVEFQNDWGR.D	U	1		1043.8404	3128.4995	3128.5026	-0.98	0	70	5e-007	1	21645
PLEOSDRAFT_62237	Endoplasmic reticulum chaperone BiP OS=Pleurotus ostreatus PC15 OX=1137138 GN=PLEOSDRAFT_62237 PE=3 SV=1	73366	425	19(16)	13(12)	0.69	25%	A0A067N792_uniprot
Peptide	Unique	Matches	Modification	Observed	Mr(expt)	Mr(calc)	ppm	Miss	Score	Expect	Rank	Query
K.LGKPVITVK.Y	U	1		477.8222	953.6299	953.6273	2.70	0	9	0.13	1	1814
K.FELSGIPPAPR.G		7		592.3272	1182.6399	1182.6397	0.15	0	45	0.00017	1	5657
K.DAGTIAGLQVLR.I	U	1		607.3511	1212.6876	1212.6826	4.09	0	51	3.8e-005	1	6302
R.VEIIANDQGHR.I	U	1		626.3250	1250.6355	1250.6367	-1.01	0	48	0.00011	1	6908
K.FEELNMDLFR.K	U	1		657.3129	1312.6112	1312.6122	-0.73	0	36	0.001	1	8108
K.LAEVQAIVNPITTK.I	U	1		748.9398	1495.8651	1495.8610	2.75	0	64	1.2e-006	1	11247
R.ITPSWVSFADDER.L	U	1		761.8635	1521.7124	1521.7100	1.57	0	23	0.024	1	11604
K.KEDVDEVVLVGGSTR.I	U	1		801.9204	1601.8263	1601.8261	0.12	1	76	1.7e-007	1	12831
R.IINEPTAAAIAYGLNK.K	U	1		829.9622	1657.9098	1657.9039	3.56	0	100	7.3e-010	1	13553
R.IINEPTAAAIAYGLNKK.A	U	1		894.0065	1785.9984	1785.9988	-0.24	1	41	0.00031	1	15054
K.VTHAVVTVPAYFNDAQR.Q	U	1		629.9974	1886.9703	1886.9639	3.39	0	37	0.0016	1	16258
R.IEIESFEDGNDFSETLTR.A	U	1		1051.4828	2100.9510	2100.9487	1.09	0	23	0.015	1	17844
K.SQIFSTAADNQPTVLIQVFEGER.S	U	1		850.7681	2549.2824	2549.2762	2.43	0	47	0.00014	1	20209
PLEOSDRAFT_1066595	Transaldolase OS=Pleurotus ostreatus PC15 OX=1137138 GN=PLEOSDRAFT_1066595 PE=3 SV=1	35732	421	14(13)	9(8)	1.65	29%	A0A067NCD3_uniprot
Peptide	Unique	Matches	Modification	Observed	Mr(expt)	Mr(calc)	ppm	Miss	Score	Expect	Rank	Query
R.LLVEFGK.E		2		403.2449	804.4752	804.4745	0.81	0	40	0.0012	1	418
R.ILDWYK.K		1		419.2284	836.4422	836.4432	-1.19	0	36	0.0014	1	653
K.EILAIIPGR.V		2		491.3097	980.6048	980.6018	2.99	0	45	3.6e-005	1	2182
K.ELIALYESLGIK.K	U	1		674.8909	1347.7672	1347.7649	1.68	0	13	0.19	1	8783
K.GGSLEDQTNAA->M<-DR.L	U	1	Oxidation (M)	740.8196	1479.6246	1479.6260	-0.93	0	56	3.3e-006	1	10997
K.TYEGDEDPGVQSVK.R		1		762.3474	1522.6803	1522.6787	1.00	0	59	2.6e-006	1	11618
K->.<-QHGYNTIVMGASFR.N		1	Gln->pyro-Glu (N-term Q)	782.3750	1562.7354	1562.7300	3.48	0	(39)	0.00062	1	12259
K.QHGYNTIVMGASFR.N		1		790.8877	1579.7608	1579.7565	2.72	0	59	6.6e-006	1	12512
K.QHGYNTIV->M<-GASFR.N		1	Oxidation (M)	798.8795	1595.7445	1595.7515	-4.37	0	(38)	0.0006	1	12733
K.ALAGVDFLTIAPALLEELK.K		1		992.5745	1983.1344	1983.1292	2.61	0	56	3.9e-006	1	17107
K.ALAGVDFLTIAPALLEELKK.S		1		704.7483	2111.2230	2111.2242	-0.53	1	(57)	2.2e-006	1	17915
K.ALAGVDFLTIAPALLEELKK.S		1		1056.6190	2111.2235	2111.2242	-0.31	1	58	1.6e-006	1	17916
PLEOSDRAFT_1091412	Dipeptidyl peptidase 3 OS=Pleurotus ostreatus PC15 OX=1137138 GN=PLEOSDRAFT_1091412 PE=3 SV=1	76599	417	15(12)	12(11)	0.65	21%	A0A067NZF0_uniprot
Peptide	Unique	Matches	Modification	Observed	Mr(expt)	Mr(calc)	ppm	Miss	Score	Expect	Rank	Query
K.LLVELQVR.K	U	3		485.3102	968.6059	968.6019	4.15	0	66	5.3e-007	1	2033
K.LKTDVLNTR.V	U	1		530.3114	1058.6082	1058.6084	-0.14	1	36	0.0016	1	3441
K.ALLLWDNLK.D	U	1		543.3228	1084.6311	1084.6281	2.78	0	26	0.013	1	3788
K.NVSLANILAAK.A	U	1		557.3362	1112.6578	1112.6553	2.24	0	30	0.0051	1	4320
K.LGDLTQLQSR.S	U	1		565.8120	1129.6093	1129.6091	0.19	0	68	1.3e-006	1	4643
K.VEYGDFSDALGK.A	U	1		650.8080	1299.6015	1299.5983	2.49	0	50	3.2e-005	1	7854
K.NGPGDFTLLVASAR.K	U	1		709.3761	1416.7376	1416.7361	1.07	0	78	1.3e-007	1	9912
R.KDGEPLTAELESGK.G	U	1		737.3763	1472.7380	1472.7358	1.48	1	75	2e-007	1	10891
K.YAHYLGQASWAGAR.I	U	1		775.8804	1549.7462	1549.7426	2.33	0	10	0.54	1	12068
R.LGITQFLINHGIAR.L	U	1		776.9518	1551.8890	1551.8885	0.30	0	(50)	3.3e-005	1	12109
R.LGITQFLINHGIAR.L	U	1		518.3041	1551.8904	1551.8885	1.21	0	52	2e-005	1	12110
R.AETVACYLVSNSDILK.I	U	1		891.9516	1781.8886	1781.8869	0.96	0	54	2.3e-005	1	15010
K.EYPLTPAGVIESFIER.S	U	1		910.9777	1819.9408	1819.9356	2.84	0	43	0.00041	1	15546
PLEOSDRAFT_1064904	Glycoside hydrolase family 76 protein OS=Pleurotus ostreatus PC15 OX=1137138 GN=PLEOSDRAFT_1064904 PE=4 SV=1	38748	415	18(14)	11(8)	1.46	37%	A0A067NIA2_uniprot
Peptide	Unique	Matches	Modification	Observed	Mr(expt)	Mr(calc)	ppm	Miss	Score	Expect	Rank	Query
R.VWNWLK.N	U	1		423.2374	844.4602	844.4595	0.83	0	15	0.4	1	749
K.IADFKGAR.G	U	1		439.2483	876.4821	876.4817	0.40	1	2	5	5	1019
R.HLSTNNILR.E	U	1		534.3024	1066.5902	1066.5883	1.75	0	58	6.5e-006	1	3577
R->.<-QLTNYLDNAK.R	U	2	Gln->pyro-Glu (N-term Q)	581.7924	1161.5702	1161.5666	3.08	0	(32)	0.0039	1	5239
R.QLTNYLDNAK.R	U	3		590.3049	1178.5952	1178.5931	1.75	0	44	0.00045	1	5593
K.TSASGLAAHVAAAK.Y	U	1		627.8441	1253.6737	1253.6728	0.73	0	69	7.2e-007	1	6979
K.TSASGLAAHVAAAK.Y	U	1		418.8986	1253.6740	1253.6728	1.00	0	(53)	2.4e-005	1	6980
R->.<-QLTNYLDNAKR.V	U	1	Gln->pyro-Glu (N-term Q)	659.8400	1317.6655	1317.6677	-1.66	1	15	0.21	1	8227
R->.<-QCAATLDLASVVAHR.L	U	1	Gln->pyro-Glu (N-term Q)	797.9053	1593.7960	1593.7933	1.66	0	75	2e-007	1	12711
K.HLQYYLDTANDAGR.T	U	2		818.8888	1635.7630	1635.7641	-0.66	0	64	1.7e-006	1	13247
R.TLLDEAEITLDATIR.H	U	1		837.4522	1672.8899	1672.8883	0.93	0	55	2.4e-005	1	13739
K.DVGSVWYAPDQGGSIFTPK.T	U	1		1012.4920	2022.9694	2022.9687	0.35	0	42	0.00031	1	17375
R.ESCDNAASGGPVCNQDQQIFK.G	U	1		1162.9970	2323.9793	2323.9798	-0.18	0	68	1.7e-007	1	19208
R.ESCDNAASGGPVCNQDQQIFK.G	U	1		775.6681	2323.9824	2323.9798	1.15	0	(23)	0.0048	1	19209
PLEOSDRAFT_1096735	Uncharacterized protein OS=Pleurotus ostreatus PC15 OX=1137138 GN=PLEOSDRAFT_1096735 PE=4 SV=1	44929	413	24(19)	8(8)	1.03	23%	A0A067NS75_uniprot
Peptide	Unique	Matches	Modification	Observed	Mr(expt)	Mr(calc)	ppm	Miss	Score	Expect	Rank	Query
K.IAMNNLLPK.I	U	3		507.2963	1012.5780	1012.5739	4.02	0	41	0.00036	1	2664
K.IA->M<-NNLLPK.I	U	4	Oxidation (M)	515.2922	1028.5699	1028.5688	1.08	0	(27)	0.012	1	2923
K.SITDAVTSLK.S	U	1		517.7916	1033.5686	1033.5655	2.93	0	48	0.00027	1	3022
K.AIGGSPTLYPK.K	U	2		552.3086	1102.6026	1102.6022	0.34	0	34	0.0032	1	4122
K.KGHLEYFPK.Y	U	1		373.5369	1117.5890	1117.5920	-2.73	1	(14)	0.3	1	4394
K.KGHLEYFPK.Y	U	1		559.8026	1117.5907	1117.5920	-1.20	1	46	0.00017	1	4395
K.LLQAPPPAVIK.T	U	4		573.8679	1145.7213	1145.7172	3.56	0	26	0.0023	1	4952
R.VEDGVAHIDDVK.T	U	2		648.8264	1295.6383	1295.6358	1.95	0	86	1.5e-008	1	7790
R.VEDGVAHIDDVK.T	U	1		432.8869	1295.6388	1295.6358	2.33	0	(15)	0.2	1	7791
R.TRPSGGIIQVVDIK.T	U	1		494.9612	1481.8619	1481.8566	3.58	0	(31)	0.0027	1	11038
R.TRPSGGIIQVVDIK.T	U	3		741.9384	1481.8623	1481.8566	3.85	0	64	1.4e-006	1	11039
K.IPDLIDPTSADFQFSSDDK.I	U	1		1055.9950	2109.9754	2109.9743	0.56	0	71	3.1e-007	1	17894
PLEOSDRAFT_1112600	Uncharacterized protein OS=Pleurotus ostreatus PC15 OX=1137138 GN=PLEOSDRAFT_1112600 PE=3 SV=1	93536	411	14(13)	6(6)	0.27	10%	A0A067NTV2_uniprot
Peptide	Unique	Matches	Modification	Observed	Mr(expt)	Mr(calc)	ppm	Miss	Score	Expect	Rank	Query
R.LAFGSPK.V	U	1		360.2080	718.4015	718.4014	0.14	0	39	0.00082	1	20
K.FTLAPGK.T	U	2		367.2153	732.4160	732.4170	-1.33	0	36	0.0014	1	74
R.TLFETTAQR.V	U	4		533.7803	1065.5461	1065.5455	0.60	0	41	0.0005	1	3562
K.LHAQGITGAGIK.I	U	1		389.2274	1164.6604	1164.6615	-0.92	0	(17)	0.07	1	5304
K.LHAQGITGAGIK.I	U	1		583.3385	1164.6624	1164.6615	0.81	0	61	2.5e-006	1	5305
K.IGILDTGIDYTHPTLGGAFGPGNK.V	U	2		1207.6216	2413.2286	2413.2278	0.34	0	101	4.9e-010	1	19651
K.IGILDTGIDYTHPTLGGAFGPGNK.V	U	2		805.4175	2413.2308	2413.2278	1.24	0	(68)	1.1e-006	1	19653
R.HIPAGTAVTVTPGTIFPADGPVPLSTDFASVSLSTSK.F	U	1		1213.6392	3637.8957	3637.8880	2.10	0	56	1.1e-005	1	22226
PLEOSDRAFT_1035282	alpha-1,2-Mannosidase OS=Pleurotus ostreatus PC15 OX=1137138 GN=PLEOSDRAFT_1035282 PE=3 SV=1	58922	410	14(11)	7(6)	0.46	18%	A0A067NUL1_uniprot
Peptide	Unique	Matches	Modification	Observed	Mr(expt)	Mr(calc)	ppm	Miss	Score	Expect	Rank	Query
K.MAFAWVGDNK.I		2		569.7731	1137.5317	1137.5277	3.51	0	49	5.5e-005	1	4776
K.->M<-AFAWVGDNK.I		1	Oxidation (M)	577.7704	1153.5262	1153.5226	3.12	0	(16)	0.064	1	5082
K.IFVDSYEAYR.T	U	3		631.8074	1261.6002	1261.5979	1.83	0	75	2e-007	1	7112
R.TFAFGHDDLSPQSK.S	U	2		775.3703	1548.7260	1548.7209	3.33	0	71	3.9e-007	1	12051
R.YLGGLLSAYELSGQK.F		2		799.9258	1597.8370	1597.8351	1.17	0	97	1.3e-009	1	12768
K.SQTSATVSLFETTIR.Y	U	1		820.9270	1639.8394	1639.8417	-1.39	0	91	5.5e-009	1	13301
[truncated: 4,743 more rows]

## Sheet: Table S3
Table S3 Fusant D1-P secreted proteins
Gene Name	Description	Mass	Score	Matches	Sequences	emPAI	Coverage
PLEOSDRAFT_1038048	Glucanase OS=Pleurotus ostreatus PC15 OX=1137138 GN=PLEOSDRAFT_1038048 PE=3 SV=1	49855	330	9(9)	2(2)	0.21	6%	A0A067NZC2_uniprot
Peptide	Unique	Matches	Modification	Observed	Mr(expt)	Mr(calc)	ppm	Miss	Score	Expect	Rank	Query
R.LYVQNGQVIQNSK.V	U	2		745.9024	1489.7902	1489.7889	0.92	0	69	9.8e-007	1	9358
K.YGTGYCDSQCPHDIK.F	U	2		600.9142	1799.7207	1799.7243	-2.01	0	(50)	9.9e-006	1	13612
K.YGTGYCDSQCPHDIK.F	U	5		900.8680	1799.7215	1799.7243	-1.56	0	60	1e-006	1	13613
PLEOSDRAFT_1084743	Glucanase OS=Pleurotus ostreatus PC15 OX=1137138 GN=PLEOSDRAFT_1084743 PE=3 SV=1	56791	263	10(7)	3(2)	0.18	7%	A0A067NSL9_uniprot
Peptide	Unique	Matches	Modification	Observed	Mr(expt)	Mr(calc)	ppm	Miss	Score	Expect	Rank	Query
K.DGCDFNSYR.M		5		567.2194	1132.4242	1132.4244	-0.18	0	41	8.8e-005	1	3774
R.FVTNGQYSENIGSR.V	U	1		786.3798	1570.7450	1570.7376	4.70	0	7	0.89	1	10507
K.YGTGYCDAQCPHDIK.W	U	2		892.8711	1783.7276	1783.7294	-1.00	0	80	1.4e-008	1	13338
K.YGTGYCDAQCPHDIK.W	U	2		595.5839	1783.7299	1783.7294	0.29	0	(50)	1.4e-005	1	13340
PLEOSDRAFT_1035704	Uncharacterized protein OS=Pleurotus ostreatus PC15 OX=1137138 GN=PLEOSDRAFT_1035704 PE=3 SV=1	43399	242	5(5)	2(2)	0.25	5%	A0A067NT59_uniprot
Peptide	Unique	Matches	Modification	Observed	Mr(expt)	Mr(calc)	ppm	Miss	Score	Expect	Rank	Query
R.FGPYAIR.S	U	1		412.2260	822.4375	822.4388	-1.63	0	40	0.00052	1	367
R.IISLGGDHTIVLPILR.S	U	2		573.0174	1716.0304	1716.0298	0.34	0	(58)	1.5e-006	1	12477
R.IISLGGDHTIVLPILR.S	U	2		859.0232	1716.0318	1716.0298	1.19	0	73	5.6e-008	1	12479
PLEOSDRAFT_1109346	Rhamnogalacturonan endolyase OS=Pleurotus ostreatus PC15 OX=1137138 GN=PLEOSDRAFT_1109346 PE=3 SV=1	54684	230	4(4)	1(1)	0.26	3%	A0A067NEL9_uniprot
Peptide	Unique	Matches	Modification	Observed	Mr(expt)	Mr(calc)	ppm	Miss	Score	Expect	Rank	Query
R.GFLNADKIETMHPSDSR.M	U	1		959.4586	1916.9026	1916.9050	-1.29	1	98	7.1e-010	1	14974
R.GFLNADKIETMHPSDSR.M	U	1		639.9758	1916.9055	1916.9050	0.23	1	(60)	4.3e-006	1	14975
R.GFLNADKIET->M<-HPSDSR.M	U	1	Oxidation (M)	645.3066	1932.8979	1932.9000	-1.06	1	(41)	0.00032	1	15147
R.GFLNADKIET->M<-HPSDSR.M	U	1	Oxidation (M)	967.4567	1932.8989	1932.9000	-0.55	1	(87)	9.5e-009	1	15148
Spr	Serine proteinase OS=Pleurotus eryngii OX=5323 GN=Spr PE=2 SV=1	38705	196	6(4)	4(3)	0.39	20%	A0A097IYG6_uniprot
Peptide	Unique	Matches	Modification	Observed	Mr(expt)	Mr(calc)	ppm	Miss	Score	Expect	Rank	Query
K.SVNLVAVK.V	U	2		415.2615	828.5085	828.5069	1.97	0	5	2.2	5	408
R.APSAITVGASTITDAR.A	U	1		765.9105	1529.8065	1529.8049	1.02	0	69	1e-006	1	9945
K.VLSDAGSGTVADIVSGLNFVLSSAR.S	U	1		1218.1444	2434.2743	2434.2704	1.59	0	88	1e-008	1	18970
K.VLSDAGSGTVADIVSGLNFVLSSAR.S	U	1		812.4327	2434.2764	2434.2704	2.47	0	(62)	4.1e-006	1	18971
R.ASFSNFGSVVDVFAPGQDVISSWIGSTTATNR.I		1		1106.5421	3316.6045	3316.6001	1.33	0	39	0.00069	1	21974
PLEOSDRAFT_1105441	Beta-galactosidase OS=Pleurotus ostreatus PC15 OX=1137138 GN=PLEOSDRAFT_1105441 PE=3 SV=1	110709	189	4(4)	2(2)	0.06	1%	A0A067NSC5_uniprot
Peptide	Unique	Matches	Modification	Observed	Mr(expt)	Mr(calc)	ppm	Miss	Score	Expect	Rank	Query
R.LQGLFLR.V	U	2		423.7638	845.5130	845.5123	0.77	0	53	1.5e-005	1	527
R.GYLNEGGLYAER.V	U	2		671.3244	1340.6342	1340.6360	-1.34	0	74	1.8e-007	1	7105
PLEOSDRAFT_1091692	Beta-xylanase OS=Pleurotus ostreatus PC15 OX=1137138 GN=PLEOSDRAFT_1091692 PE=3 SV=1	33914	152	3(3)	1(1)	0.10	4%	A0A067P3W7_uniprot
Peptide	Unique	Matches	Modification	Observed	Mr(expt)	Mr(calc)	ppm	Miss	Score	Expect	Rank	Query
K.LYINDYNLDSNNAK.V	U	3		828.8981	1655.7816	1655.7791	1.52	0	66	1e-006	1	11680
PLEOSDRAFT_1061735	Glycoside hydrolase family 31 protein OS=Pleurotus ostreatus PC15 OX=1137138 GN=PLEOSDRAFT_1061735 PE=3 SV=1	106815	146	4(4)	1(1)	0.09	1%	A0A067PE74_uniprot
Peptide	Unique	Matches	Modification	Observed	Mr(expt)	Mr(calc)	ppm	Miss	Score	Expect	Rank	Query
R.WAMLGAFYPFMR.N	U	1		745.3616	1488.7086	1488.7046	2.67	0	61	4.4e-006	1	9334
R.WA->M<-LGAFYPFMR.N	U	1	Oxidation (M)	753.3556	1504.6967	1504.6995	-1.85	0	(51)	3.2e-005	1	9582
R.WAMLGAFYPF->M<-R.N	U	1	Oxidation (M)	753.3558	1504.6970	1504.6995	-1.70	0	(56)	1e-005	1	9584
R.WA->M<-LGAFYPF->M<-R.N	U	1	2 Oxidation (M)	761.3550	1520.6955	1520.6945	0.70	0	(36)	0.0011	1	9792
PLEOSDRAFT_46151	Carboxylic ester hydrolase OS=Pleurotus ostreatus PC15 OX=1137138 GN=PLEOSDRAFT_46151 PE=3 SV=1	59747	135	2(2)	1(1)	0.06	2%	A0A067NDV5_uniprot
Peptide	Unique	Matches	Modification	Observed	Mr(expt)	Mr(calc)	ppm	Miss	Score	Expect	Rank	Query
K.DAGVGNLGLQDQR.E	U	2		671.8414	1341.6682	1341.6637	3.35	0	81	5.2e-008	1	7128
PLEOSDRAFT_1084879	Beta-galactosidase OS=Pleurotus ostreatus PC15 OX=1137138 GN=PLEOSDRAFT_1084879 PE=4 SV=1	33022	128	3(3)	1(1)	0.10	4%	A0A067NBM6_uniprot
Peptide	Unique	Matches	Modification	Observed	Mr(expt)	Mr(calc)	ppm	Miss	Score	Expect	Rank	Query
R.GPYNEGGWWFER.A	U	3		749.3321	1496.6496	1496.6473	1.55	0	65	4e-007	1	9462
PLEOSDRAFT_1083326	Glycoside hydrolase family 61 protein OS=Pleurotus ostreatus PC15 OX=1137138 GN=PLEOSDRAFT_1083326 PE=3 SV=1	24504	120	4(4)	1(1)	0.29	7%	A0A067P022_uniprot
Peptide	Unique	Matches	Modification	Observed	Mr(expt)	Mr(calc)	ppm	Miss	Score	Expect	Rank	Query
K.HSVVIPSSLPAGEYLLR.A	U	2		919.5124	1837.0102	1837.0098	0.25	0	62	3.4e-006	1	14069
K.HSVVIPSSLPAGEYLLR.A	U	2		613.3444	1837.0113	1837.0098	0.81	0	(36)	0.0012	1	14070
PLEOSDRAFT_50812	Chitinase OS=Pleurotus ostreatus PC15 OX=1137138 GN=PLEOSDRAFT_50812 PE=3 SV=1	48746	107	4(4)	1(1)	0.14	2%	A0A067NX24_uniprot
Peptide	Unique	Matches	Modification	Observed	Mr(expt)	Mr(calc)	ppm	Miss	Score	Expect	Rank	Query
K.MVLGIPLYGR.S	U	2		559.8243	1117.6340	1117.6318	2.00	0	45	0.00017	1	3551
K.->M<-VLGIPLYGR.S	U	2	Oxidation (M)	567.8214	1133.6281	1133.6267	1.28	0	(43)	0.00036	1	3798
PLEOSDRAFT_1025030	Uncharacterized protein (Fragment) OS=Pleurotus ostreatus PC15 OX=1137138 GN=PLEOSDRAFT_1025030 PE=4 SV=1	16629	106	8(3)	3(2)	0.45	10%	A0A067NTK5_uniprot
Peptide	Unique	Matches	Modification	Observed	Mr(expt)	Mr(calc)	ppm	Miss	Score	Expect	Rank	Query
K.LQRIER.Q	U	3		407.7433	813.4720	813.4821	-12.40	1	11	0.46	2	331
R.YWDNIYGGK.L	U	2		558.2624	1114.5103	1114.5083	1.80	0	40	0.00028	1	3495
R.RYWDNIYGGK.L	U	1		424.5440	1270.6100	1270.6095	0.45	1	(14)	0.16	1	5958
R.RYWDNIYGGK.L	U	2		636.3125	1270.6104	1270.6095	0.78	1	65	1.5e-006	1	5959
PLEOSDRAFT_1113129	Ubiquitin-like domain-containing protein OS=Pleurotus ostreatus PC15 OX=1137138 GN=PLEOSDRAFT_1113129 PE=3 SV=1	18364	102	5(3)	4(3)	0.66	23%	A0A067NR75_uniprot
Peptide	Unique	Matches	Modification	Observed	Mr(expt)	Mr(calc)	ppm	Miss	Score	Expect	Rank	Query
-.MQIFVK.T	U	1		383.2205	764.4264	764.4255	1.17	0	22	0.058	1	146
K.ESTLHLVLR.L	U	1		534.3138	1066.6130	1066.6135	-0.44	0	70	4.8e-007	1	2853
R.TLSDYNIQK.E	U	1		541.2794	1080.5443	1080.5451	-0.77	0	25	0.019	1	2970
K.IQDKEGIPPDQQR.L	U	1		762.3928	1522.7711	1522.7740	-1.88	1	47	0.00018	1	9835
K.IQDKEGIPPDQQR.L	U	1		508.5980	1522.7722	1522.7740	-1.13	1	(14)	0.33	1	9836
PLEOSDRAFT_1063312	Phosphopyruvate hydratase OS=Pleurotus ostreatus PC15 OX=1137138 GN=PLEOSDRAFT_1063312 PE=3 SV=1	47184	101	3(3)	3(3)	0.22	6%	A0A067P4U9_uniprot
Peptide	Unique	Matches	Modification	Observed	Mr(expt)	Mr(calc)	ppm	Miss	Score	Expect	Rank	Query
K.YNALLR.I	U	1		375.2183	748.4220	748.4231	-1.49	0	24	0.024	1	70
K.IGTETYHTLK.K	U	1		581.8085	1161.6024	1161.6030	-0.51	0	45	0.00031	1	4223
K.IALDVASSEFYK.E	U	1		671.8497	1341.6848	1341.6816	2.37	0	75	2.7e-007	1	7129
PLEOSDRAFT_61715	Uncharacterized protein OS=Pleurotus ostreatus PC15 OX=1137138 GN=PLEOSDRAFT_61715 PE=3 SV=1	53626	95	4(3)	4(3)	0.20	9%	A0A067NIL8_uniprot
Peptide	Unique	Matches	Modification	Observed	Mr(expt)	Mr(calc)	ppm	Miss	Score	Expect	Rank	Query
R.GAFNIGTIIR.W	U	1		531.3096	1060.6047	1060.6029	1.68	0	48	7e-005	1	2770
R.VGLDHVVLVK.V	U	1		539.8339	1077.6532	1077.6546	-1.37	0	48	1.8e-005	1	2943
K.IYCVEDKR.F	U	1		541.7725	1081.5305	1081.5226	7.28	1	6	1.7	1	2982
K.AHEIQGGLALLNSFNR.V	U	1		580.6456	1738.9151	1738.9114	2.08	0	35	0.0024	1	12781
PLEOSDRAFT_1053206	alpha-1,2-Mannosidase OS=Pleurotus ostreatus PC15 OX=1137138 GN=PLEOSDRAFT_1053206 PE=3 SV=1	58769	94	1(1)	1(1)	0.06	2%	A0A067NVM1_uniprot
Peptide	Unique	Matches	Modification	Observed	Mr(expt)	Mr(calc)	ppm	Miss	Score	Expect	Rank	Query
K.IDDTESFWFAEVLK.Y	U	1		850.4136	1698.8127	1698.8141	-0.81	0	94	2.4e-009	1	12249
PLEOSDRAFT_1073596	Uncharacterized protein OS=Pleurotus ostreatus PC15 OX=1137138 GN=PLEOSDRAFT_1073596 PE=3 SV=1	62911	93	4(4)	4(4)	0.23	7%	A0A067PAB9_uniprot
Peptide	Unique	Matches	Modification	Observed	Mr(expt)	Mr(calc)	ppm	Miss	Score	Expect	Rank	Query
K.LSGGVAVIK.V	U	1		422.2679	842.5212	842.5226	-1.60	0	46	0.00024	1	509
R.NVIIEQSFGGPK.I	U	1		644.8490	1287.6834	1287.6823	0.89	0	58	1.4e-005	1	6246
R.GFISPYFITDVK.T	U	1		693.8696	1385.7247	1385.7231	1.15	0	25	0.038	1	7763
K.VEFEKPLILLSEK.K	U	1		515.6374	1543.8903	1543.8861	2.74	0	24	0.011	1	10175
PLEOSDRAFT_1052542	Nucleoside diphosphate kinase OS=Pleurotus ostreatus PC15 OX=1137138 GN=PLEOSDRAFT_1052542 PE=3 SV=1	16849	91	4(4)	2(2)	0.73	19%	A0A067PBA8_uniprot
Peptide	Unique	Matches	Modification	Observed	Mr(expt)	Mr(calc)	ppm	Miss	Score	Expect	Rank	Query
R.TYIMIKPDGVQR.N	U	2		710.8850	1419.7553	1419.7544	0.66	0	(43)	0.00038	1	8294
R.TYI->M<-IKPDGVQR.N	U	1	Oxidation (M)	718.8857	1435.7569	1435.7493	5.29	0	45	0.00036	1	8525
R.VMLGATNPLASPIGSIR.G	U	1		848.9770	1695.9395	1695.9342	3.18	0	28	0.0087	1	12215
PLEOSDRAFT_1077055	Uncharacterized protein OS=Pleurotus ostreatus PC15 OX=1137138 GN=PLEOSDRAFT_1077055 PE=4 SV=1	92776	89	4(3)	2(1)	0.07	1%	A0A067NVB5_uniprot
Peptide	Unique	Matches	Modification	Observed	Mr(expt)	Mr(calc)	ppm	Miss	Score	Expect	Rank	Query
K.LRETAER.T	U	1		437.7345	873.4545	873.4668	-14.07	1	11	0.88	1	706
R.MDTIWAFR.A	U	2		520.2558	1038.4970	1038.4957	1.32	0	43	0.00023	1	2417
R.->M<-DTIWAFR.A	U	1	Oxidation (M)	528.2531	1054.4917	1054.4906	1.01	0	(40)	0.00026	1	2644
PLEOSDRAFT_162095	Glycoside hydrolase family 115 protein OS=Pleurotus ostreatus PC15 OX=1137138 GN=PLEOSDRAFT_162095 PE=4 SV=1	109727	88	2(2)	1(1)	0.03	0%	A0A067NJZ2_uniprot
Peptide	Unique	Matches	Modification	Observed	Mr(expt)	Mr(calc)	ppm	Miss	Score	Expect	Rank	Query
K.LFELLLR.L	U	2		452.2857	902.5569	902.5589	-2.20	0	52	1.1e-005	1	915
PLEOSDRAFT_1077652	Peptidase S53 domain-containing protein OS=Pleurotus ostreatus PC15 OX=1137138 GN=PLEOSDRAFT_1077652 PE=4 SV=1	63765	87	4(1)	3(1)	0.05	6%	A0A067NTB4_uniprot
Peptide	Unique	Matches	Modification	Observed	Mr(expt)	Mr(calc)	ppm	Miss	Score	Expect	Rank	Query
R.IPVSVAER.M	U	2		435.7559	869.4973	869.4971	0.34	0	7	0.79	5	660
R.IGIAGYLEEFGNR.A	U	1		719.8699	1437.7253	1437.7252	0.07	0	87	1.5e-008	1	8559
R.ADLQTFLNQLLPASR.G	U	1		843.9653	1685.9160	1685.9100	3.52	0	20	0.065	1	12082
PLEOSDRAFT_1075285	Inorganic diphosphatase OS=Pleurotus ostreatus PC15 OX=1137138 GN=PLEOSDRAFT_1075285 PE=3 SV=1	37017	78	3(3)	2(2)	0.29	6%	A0A067NSQ2_uniprot
Peptide	Unique	Matches	Modification	Observed	Mr(expt)	Mr(calc)	ppm	Miss	Score	Expect	Rank	Query
K.LNDIEDVER.H	U	1		551.7719	1101.5293	1101.5302	-0.84	0	53	2.6e-005	1	3296
R.LVAAPNTLEHR.V	U	1		610.8408	1219.6670	1219.6673	-0.27	0	(25)	0.018	1	5124
R.LVAAPNTLEHR.V	U	1		407.5632	1219.6679	1219.6673	0.46	0	40	0.00069	1	5125
PLEOSDRAFT_169186	SGL domain-containing protein OS=Pleurotus ostreatus PC15 OX=1137138 GN=PLEOSDRAFT_169186 PE=4 SV=1	42569	76	4(4)	2(2)	0.25	4%	A0A067NEX0_uniprot
Peptide	Unique	Matches	Modification	Observed	Mr(expt)	Mr(calc)	ppm	Miss	Score	Expect	Rank	Query
R.LVILAETK.I	U	2		443.7839	885.5533	885.5535	-0.26	0	39	0.00044	1	796
R->.<-QFNSLNDVK.V	U	1	Gln->pyro-Glu (N-term Q)	524.2604	1046.5063	1046.5033	2.91	0	(32)	0.0037	1	2534
R.QFNSLNDVK.V	U	1		532.7723	1063.5300	1063.5298	0.18	0	36	0.0017	1	2809
PLEOSDRAFT_1105014	Uncharacterized protein OS=Pleurotus ostreatus PC15 OX=1137138 GN=PLEOSDRAFT_1105014 PE=3 SV=1	62400	74	4(3)	2(1)	0.05	2%	A0A067NMZ3_uniprot
Peptide	Unique	Matches	Modification	Observed	Mr(expt)	Mr(calc)	ppm	Miss	Score	Expect	Rank	Query
R.YFEPIR.Q	U	3		412.7194	823.4242	823.4228	1.64	0	41	0.00031	1	374
R.LVQPNADLR.Q	U	1		513.2934	1024.5722	1024.5665	5.58	0	3	1.7	1	2220
PLEOSDRAFT_1112467	Glycoside hydrolase family 31 protein OS=Pleurotus ostreatus PC15 OX=1137138 GN=PLEOSDRAFT_1112467 PE=3 SV=1	83017	71	4(2)	2(1)	0.04	2%	A0A067NPN9_uniprot
Peptide	Unique	Matches	Modification	Observed	Mr(expt)	Mr(calc)	ppm	Miss	Score	Expect	Rank	Query
R.LQNGFER.V	U	1		432.2222	862.4299	862.4297	0.24	0	16	0.22	1	609
R.LIDSTNPAAR.E	U	3		529.2854	1056.5562	1056.5564	-0.10	0	66	1.5e-006	1	2690
PLEOSDRAFT_171323	Glycoside hydrolase family 95 protein OS=Pleurotus ostreatus PC15 OX=1137138 GN=PLEOSDRAFT_171323 PE=4 SV=1	88644	71	2(2)	1(1)	0.08	1%	A0A067N8Q5_uniprot
Peptide	Unique	Matches	Modification	Observed	Mr(expt)	Mr(calc)	ppm	Miss	Score	Expect	Rank	Query
K.GIHIGSWGQLQEWK.V	U	1		819.9247	1637.8348	1637.8314	2.07	0	49	7.5e-005	1	11441
K.GIHIGSWGQLQEWK.V	U	1		546.9523	1637.8352	1637.8314	2.28	0	(42)	0.00042	1	11442
PLEOSDRAFT_38832	Uncharacterized protein OS=Pleurotus ostreatus PC15 OX=1137138 GN=PLEOSDRAFT_38832 PE=4 SV=1	182371	69	2(2)	1(1)	0.02	0%	A0A067NTW5_uniprot
Peptide	Unique	Matches	Modification	Observed	Mr(expt)	Mr(calc)	ppm	Miss	Score	Expect	Rank	Query
R.LLLLER.G	U	2		378.7521	755.4896	755.4905	-1.17	0	43	7.7e-005	1	97
PLEOSDRAFT_1055405	Peptidase A1 domain-containing protein (Fragment) OS=Pleurotus ostreatus PC15 OX=1137138 GN=PLEOSDRAFT_1055405 PE=3 SV=1	43578	69	2(2)	1(1)	0.08	2%	A0A067NMW5_uniprot
Peptide	Unique	Matches	Modification	Observed	Mr(expt)	Mr(calc)	ppm	Miss	Score	Expect	Rank	Query
K.CTSIACFLHAK.Y	U	2		654.3155	1306.6164	1306.6162	0.17	0	49	7.2e-005	1	6548
PLEOSDRAFT_1099647	Arabinan endo-1,5-alpha-L-arabinosidase OS=Pleurotus ostreatus PC15 OX=1137138 GN=PLEOSDRAFT_1099647 PE=3 SV=1	33650	61	1(1)	1(1)	0.10	3%	A0A067P357_uniprot
Peptide	Unique	Matches	Modification	Observed	Mr(expt)	Mr(calc)	ppm	Miss	Score	Expect	Rank	Query
K.CCSGTSSTYNIR.V	U	1		703.2928	1404.5710	1404.5762	-3.68	0	61	7.3e-007	1	8049
PLEOSDRAFT_1065674	MFS domain-containing protein OS=Pleurotus ostreatus PC15 OX=1137138 GN=PLEOSDRAFT_1065674 PE=3 SV=1	58275	59	1(1)	1(1)	0.06	2%	A0A067NWD7_uniprot
Peptide	Unique	Matches	Modification	Observed	Mr(expt)	Mr(calc)	ppm	Miss	Score	Expect	Rank	Query
K.NSLLASGIYGVVK.V	U	1		660.8815	1319.7484	1319.7449	2.65	0	59	5.7e-006	1	6784
ATP1	ATP synthase subunit alpha OS=Pleurotus ostreatus PC15 OX=1137138 GN=ATP1 PE=3 SV=1	58564	58	3(1)	3(1)	0.06	5%	A0A067NTI0_uniprot
Peptide	Unique	Matches	Modification	Observed	Mr(expt)	Mr(calc)	ppm	Miss	Score	Expect	Rank	Query
R.LLERAAK.M	U	1		400.7473	799.4800	799.4915	-14.43	1	11	0.5	2	256
R.LIKEGDTVK.R	U	1		501.7901	1001.5656	1001.5757	-10.10	1	2	4.6	2	1920
R.EAYPGDVFYLHSR.L	U	1		777.3732	1552.7319	1552.7310	0.56	0	58	6.1e-006	1	10278
PLEOSDRAFT_1088219	Alpha-galactosidase OS=Pleurotus ostreatus PC15 OX=1137138 GN=PLEOSDRAFT_1088219 PE=3 SV=1	48285	58	3(2)	2(1)	0.07	4%	A0A067NYS2_uniprot
Peptide	Unique	Matches	Modification	Observed	Mr(expt)	Mr(calc)	ppm	Miss	Score	Expect	Rank	Query
K.SHFTAWALMK.S	U	2		596.3026	1190.5907	1190.5906	0.03	0	47	0.00016	1	4699
R.LTDKIHALGFK.T	U	1		621.8572	1241.6998	1241.7132	-10.78	1	0	5.3	2	5465
PLEOSDRAFT_1093096	14_3_3 domain-containing protein OS=Pleurotus ostreatus PC15 OX=1137138 GN=PLEOSDRAFT_1093096 PE=3 SV=1	28810	57	3(1)	3(1)	0.12	12%	A0A067NRP1_uniprot
Peptide	Unique	Matches	Modification	Observed	Mr(expt)	Mr(calc)	ppm	Miss	Score	Expect	Rank	Query
R.YLAEFATGDK.R	U	1		557.7745	1113.5345	1113.5342	0.27	0	7	0.94	2	3485
R.YEEMVENMKR.V	U	1		664.7953	1327.5760	1327.5900	-10.53	1	4	0.73	1	6888
K.ICEDILDVLEK.H	U	1		673.8472	1345.6798	1345.6799	-0.08	0	57	2.2e-005	1	7194
PLEOSDRAFT_1070256	Elongation factor 1-alpha OS=Pleurotus ostreatus PC15 OX=1137138 GN=PLEOSDRAFT_1070256 PE=3 SV=1	50437	57	4(3)	4(3)	0.21	7%	A0A067NUP1_uniprot
Peptide	Unique	Matches	Modification	Observed	Mr(expt)	Mr(calc)	ppm	Miss	Score	Expect	Rank	Query
K.FAELIEK.I	U	1		425.2399	848.4652	848.4643	1.07	0	23	0.033	1	552
R.QLIVAINK.M		1		449.7889	897.5632	897.5647	-1.69	0	3	6.2	1	863
R.LPLQDVYK.I		1		488.2789	974.5432	974.5437	-0.43	0	32	0.0054	1	1587
K.IGGIGTVPVGR.V	U	1		513.3091	1024.6036	1024.6030	0.64	0	41	0.00021	1	2223
PLEOSDRAFT_1046493	Uncharacterized protein OS=Pleurotus ostreatus PC15 OX=1137138 GN=PLEOSDRAFT_1046493 PE=4 SV=1	25786	56	2(1)	2(1)	0.13	8%	A0A067NN21_uniprot
Peptide	Unique	Matches	Modification	Observed	Mr(expt)	Mr(calc)	ppm	Miss	Score	Expect	Rank	Query
K.IQKEAAKAAR.K	U	1		543.3220	1084.6294	1084.6352	-5.41	2	1	4.3	8	3036
R.NAALLEEFLR.V	U	1		588.3257	1174.6368	1174.6346	1.89	0	56	1.9e-005	1	4427
PLEOSDRAFT_1041848	Amidohydro_3 domain-containing protein OS=Pleurotus ostreatus PC15 OX=1137138 GN=PLEOSDRAFT_1041848 PE=4 SV=1	50937	56	2(2)	2(2)	0.13	2%	A0A067NUU6_uniprot
Peptide	Unique	Matches	Modification	Observed	Mr(expt)	Mr(calc)	ppm	Miss	Score	Expect	Rank	Query
K.GLYAFR.D	U	1		363.7000	725.3854	725.3860	-0.88	0	41	0.00029	1	32
K.IFADGALR.T	U	1		431.7429	861.4712	861.4708	0.38	0	35	0.0029	1	606
PLEOSDRAFT_1108467	Uncharacterized protein OS=Pleurotus ostreatus PC15 OX=1137138 GN=PLEOSDRAFT_1108467 PE=3 SV=1	66195	53	1(1)	1(1)	0.05	1%	A0A067N7K0_uniprot
Peptide	Unique	Matches	Modification	Observed	Mr(expt)	Mr(calc)	ppm	Miss	Score	Expect	Rank	Query
K.VYGTSNLR.V	U	1		455.2424	908.4702	908.4716	-1.52	0	53	3.3e-005	1	954
PLEOSDRAFT_1088548	Uncharacterized protein OS=Pleurotus ostreatus PC15 OX=1137138 GN=PLEOSDRAFT_1088548 PE=3 SV=1	38731	52	4(2)	3(2)	0.18	19%	A0A067NRZ7_uniprot
Peptide	Unique	Matches	Modification	Observed	Mr(expt)	Mr(calc)	ppm	Miss	Score	Expect	Rank	Query
K.GVLSGIPSGTLNDLAHHA.-	U	1		586.9777	1757.9113	1757.9061	3.00	0	21	0.061	1	13018
K.GVLSGIPSGTLNDLAHHA.-	U	1		879.9638	1757.9129	1757.9061	3.92	0	(9)	0.83	1	13019
K.VLSDGGSGSVADIVSGLNFVLSSAR.S	U	1		803.0877	2406.2411	2406.2391	0.84	0	33	0.0037	1	18807
R.ASFSNFGSVVDVFAPGQDVISSWIGSTTATNR.I		1		1106.5421	3316.6045	3316.6001	1.33	0	39	0.00069	1	21974
PLEOSDRAFT_1079582	Oxidored_FMN domain-containing protein OS=Pleurotus ostreatus PC15 OX=1137138 GN=PLEOSDRAFT_1079582 PE=4 SV=1	41504	50	1(1)	1(1)	0.08	2%	A0A067N6L8_uniprot
Peptide	Unique	Matches	Modification	Observed	Mr(expt)	Mr(calc)	ppm	Miss	Score	Expect	Rank	Query
R.VVLAPLTR.Y	U	1		434.7847	867.5548	867.5542	0.70	0	50	1.1e-005	1	653
PLEOSDRAFT_160461	Peptidase_M3 domain-containing protein OS=Pleurotus ostreatus PC15 OX=1137138 GN=PLEOSDRAFT_160461 PE=3 SV=1	77068	49	6(3)	4(2)	0.09	5%	A0A067NQG3_uniprot
Peptide	Unique	Matches	Modification	Observed	Mr(expt)	Mr(calc)	ppm	Miss	Score	Expect	Rank	Query
R.LDVFQAK.A	U	1		410.7317	819.4488	819.4491	-0.27	0	27	0.014	1	356
K.MILDGKR.A	U	1		416.7345	831.4544	831.4636	-11.12	1	9	1.4	3	421
K.TPDIFPVFK.F	U	2		532.2961	1062.5776	1062.5750	2.46	0	33	0.0032	1	2797
K.GVFDFLDDLENK.L	U	2		706.3512	1410.6878	1410.6667	15.0	0	4	2.4	1	8147
PLEOSDRAFT_1055210	Uncharacterized protein OS=Pleurotus ostreatus PC15 OX=1137138 GN=PLEOSDRAFT_1055210 PE=3 SV=1	51610	47	1(1)	1(1)	0.06	2%	A0A067NMR7_uniprot
Peptide	Unique	Matches	Modification	Observed	Mr(expt)	Mr(calc)	ppm	Miss	Score	Expect	Rank	Query
R.IPTLAIHLDR.N	U	1		574.8439	1147.6732	1147.6713	1.62	0	47	7.2e-005	1	4003
PLEOSDRAFT_1088755	Uncharacterized protein OS=Pleurotus ostreatus PC15 OX=1137138 GN=PLEOSDRAFT_1088755 PE=3 SV=1	14412	47	1(1)	1(1)	0.24	8%	A0A067NTK9_uniprot
Peptide	Unique	Matches	Modification	Observed	Mr(expt)	Mr(calc)	ppm	Miss	Score	Expect	Rank	Query
R.AVVEASGSELGK.V	U	1		573.8029	1145.5912	1145.5928	-1.43	0	47	0.00021	1	3966
PLEOSDRAFT_1089130	Uncharacterized protein OS=Pleurotus ostreatus PC15 OX=1137138 GN=PLEOSDRAFT_1089130 PE=3 SV=1	20564	45	2(2)	2(2)	0.35	9%	A0A067NR30_uniprot
Peptide	Unique	Matches	Modification	Observed	Mr(expt)	Mr(calc)	ppm	Miss	Score	Expect	Rank	Query
K.LGLHGLR.Q	U	1		383.2396	764.4647	764.4657	-1.32	0	30	0.0018	1	147
R.DALLLVFANK.Q	U	1		552.3271	1102.6396	1102.6386	0.91	0	33	0.0025	1	3318
PLEOSDRAFT_1066159	Uncharacterized protein OS=Pleurotus ostreatus PC15 OX=1137138 GN=PLEOSDRAFT_1066159 PE=3 SV=1	34001	45	3(2)	3(2)	0.20	8%	A0A067NFS5_uniprot
Peptide	Unique	Matches	Modification	Observed	Mr(expt)	Mr(calc)	ppm	Miss	Score	Expect	Rank	Query
K.FFFFEK.I	U	1		432.7184	863.4222	863.4218	0.49	0	22	0.05	1	611
K.YGLYEVFK.D	U	1		509.7659	1017.5172	1017.5171	0.13	0	45	0.00025	1	2128
K.TVIAEEGSKGLWK.G	U	1		709.3865	1416.7584	1416.7613	-2.03	1	13	0.36	1	8245
PLEOSDRAFT_1077982	Transket_pyr domain-containing protein OS=Pleurotus ostreatus PC15 OX=1137138 GN=PLEOSDRAFT_1077982 PE=3 SV=1	111665	45	2(1)	2(1)	0.03	1%	A0A067NC52_uniprot
Peptide	Unique	Matches	Modification	Observed	Mr(expt)	Mr(calc)	ppm	Miss	Score	Expect	Rank	Query
R.LNVLANVIR.K	U	1		506.3196	1010.6247	1010.6236	1.02	0	45	6.2e-005	1	2045
R.LIWSESFEK.F	U	1		569.7944	1137.5743	1137.5706	3.26	0	4	2.1	1	3852
PLEOSDRAFT_1090683	Uncharacterized protein OS=Pleurotus ostreatus PC15 OX=1137138 GN=PLEOSDRAFT_1090683 PE=4 SV=1	22043	41	1(1)	1(1)	0.15	3%	A0A067N7V6_uniprot
Peptide	Unique	Matches	Modification	Observed	Mr(expt)	Mr(calc)	ppm	Miss	Score	Expect	Rank	Query
R.VIEELR.K	U	1		379.7238	757.4330	757.4334	-0.46	0	41	0.00055	1	108
PLEOSDRAFT_41613	Glycoside hydrolase family 3 protein OS=Pleurotus ostreatus PC15 OX=1137138 GN=PLEOSDRAFT_41613 PE=3 SV=1	76753	41	3(2)	2(1)	0.04	1%	A0A067N9V0_uniprot
Peptide	Unique	Matches	Modification	Observed	Mr(expt)	Mr(calc)	ppm	Miss	Score	Expect	Rank	Query
R.LPYTIAK.R	U	2		403.2448	804.4751	804.4745	0.76	0	33	0.0065	1	277
K.MLNDVLK.R	U	1		416.7345	416.7345	831.4544	2.38	0	19	0.13	2	421
PLEOSDRAFT_25201	MFS domain-containing protein OS=Pleurotus ostreatus PC15 OX=1137138 GN=PLEOSDRAFT_25201 PE=3 SV=1	52643	39	1(1)	1(1)	0.06	2%	A0A067P4V5_uniprot
Peptide	Unique	Matches	Modification	Observed	Mr(expt)	Mr(calc)	ppm	Miss	Score	Expect	Rank	Query
R.VFEEAGWIGR.D	U	1		582.2967	1162.5788	1162.5771	1.48	0	39	0.00094	1	4237
PLEOSDRAFT_1102722	Glycoside hydrolase family 61 protein OS=Pleurotus ostreatus PC15 OX=1137138 GN=PLEOSDRAFT_1102722 PE=3 SV=1	25601	39	2(2)	1(1)	0.13	3%	A0A067NYI6_uniprot
Peptide	Unique	Matches	Modification	Observed	Mr(expt)	Mr(calc)	ppm	Miss	Score	Expect	Rank	Query
K.GPVISYLAK.V	U	2		474.2822	946.5498	946.5488	1.09	0	32	0.0038	1	1282
PLEOSDRAFT_174694	OTU domain-containing protein OS=Pleurotus ostreatus PC15 OX=1137138 GN=PLEOSDRAFT_174694 PE=4 SV=1	54248	39	1(1)	1(1)	0.06	1%	A0A067NIY3_uniprot
Peptide	Unique	Matches	Modification	Observed	Mr(expt)	Mr(calc)	ppm	Miss	Score	Expect	Rank	Query
K.IVIPGGR.F	U	1		356.2289	710.4433	710.4439	-0.90	0	39	0.00031	1	9
PLEOSDRAFT_52279	Uncharacterized protein OS=Pleurotus ostreatus PC15 OX=1137138 GN=PLEOSDRAFT_52279 PE=4 SV=1	43482	38	2(1)	2(1)	0.08	4%	A0A067N9Z0_uniprot
Peptide	Unique	Matches	Modification	Observed	Mr(expt)	Mr(calc)	ppm	Miss	Score	Expect	Rank	Query
R.CYFPVFVK.G	U	1		530.2721	1058.5296	1058.5259	3.48	0	10	0.51	1	2717
K.QYNMDATVAYK.Q	U	1		652.3032	1302.5919	1302.5914	0.36	0	38	0.00039	1	6499
PLEOSDRAFT_1075224	Uncharacterized protein OS=Pleurotus ostreatus PC15 OX=1137138 GN=PLEOSDRAFT_1075224 PE=3 SV=1	37995	38	4(3)	3(2)	0.18	4%	A0A067P557_uniprot
Peptide	Unique	Matches	Modification	Observed	Mr(expt)	Mr(calc)	ppm	Miss	Score	Expect	Rank	Query
K.LLLELR.A	U	2		378.7521	378.7521	755.4896	-1.17	0	26	0.0033	2	97
R.LM->M<-GKGAR.Q	U	1	Oxidation (M)	440.2267	878.4388	878.4466	-8.88	1	4	2.9	2	738
K.KLLLELR.A	U	1		442.8009	883.5873	883.5854	2.10	1	14	0.039	1	787
PLEOSDRAFT_1089988	Uncharacterized protein OS=Pleurotus ostreatus PC15 OX=1137138 GN=PLEOSDRAFT_1089988 PE=4 SV=1	40839	37	2(1)	2(1)	0.08	7%	A0A067NM22_uniprot
Peptide	Unique	Matches	Modification	Observed	Mr(expt)	Mr(calc)	ppm	Miss	Score	Expect	Rank	Query
R.VIPEGTLK.G	U	1		428.7661	855.5177	855.5066	13.0	0	2	3.6	4	586
K.INIADGDFGGELDPHGADLR.G	U	1		694.6707	2080.9901	2080.9814	4.19	0	37	0.0011	1	16391
PLEOSDRAFT_1032663	Amidase domain-containing protein (Fragment) OS=Pleurotus ostreatus PC15 OX=1137138 GN=PLEOSDRAFT_1032663 PE=4 SV=1	32826	36	2(1)	2(1)	0.10	4%	A0A067P102_uniprot
Peptide	Unique	Matches	Modification	Observed	Mr(expt)	Mr(calc)	ppm	Miss	Score	Expect	Rank	Query
R.ALDIIR.S	U	1		350.7212	699.4278	699.4279	-0.11	0	36	0.0013	1	2
R.SLADLIK.F	U	1		380.2329	758.4513	758.4538	-3.23	0	9	0.72	3	113
PLEOSDRAFT_1039782	Peptidase S53 domain-containing protein OS=Pleurotus ostreatus PC15 OX=1137138 GN=PLEOSDRAFT_1039782 PE=4 SV=1	62983	36	1(1)	1(1)	0.05	1%	A0A067NP30_uniprot
Peptide	Unique	Matches	Modification	Observed	Mr(expt)	Mr(calc)	ppm	Miss	Score	Expect	Rank	Query
R.AIPDVAAQSNR.F	U	1		571.3014	1140.5882	1140.5887	-0.43	0	36	0.0015	1	3906
PLEOSDRAFT_61149	Uncharacterized protein OS=Pleurotus ostreatus PC15 OX=1137138 GN=PLEOSDRAFT_61149 PE=4 SV=1	92258	36	3(1)	2(1)	0.04	0%	A0A067NUT0_uniprot
Peptide	Unique	Matches	Modification	Observed	Mr(expt)	Mr(calc)	ppm	Miss	Score	Expect	Rank	Query
K.IILA->M<-QK.R	U	2	Oxidation (M)	416.7520	831.4895	831.4888	0.89	0	36	0.0016	1	429
K.IILAMQKR.M	U	1		486.8038	971.5931	971.5950	-1.92	1	12	0.28	1	1553
PLEOSDRAFT_1114730	Cytochrome c domain-containing protein OS=Pleurotus ostreatus PC15 OX=1137138 GN=PLEOSDRAFT_1114730 PE=4 SV=1	95515	35	1(1)	1(1)	0.03	0%	A0A067NFK3_uniprot
Peptide	Unique	Matches	Modification	Observed	Mr(expt)	Mr(calc)	ppm	Miss	Score	Expect	Rank	Query
R.FLDLAK.V	U	1		353.7105	705.4065	705.4061	0.50	0	35	0.00064	1	7
PLEOSDRAFT_1109731	SGL domain-containing protein OS=Pleurotus ostreatus PC15 OX=1137138 GN=PLEOSDRAFT_1109731 PE=4 SV=1	40915	35	1(1)	1(1)	0.08	2%	A0A067N443_uniprot
Peptide	Unique	Matches	Modification	Observed	Mr(expt)	Mr(calc)	ppm	Miss	Score	Expect	Rank	Query
R.QFNSIDDVK.I	U	1		533.2645	1064.5145	1064.5138	0.63	0	35	0.0019	1	2824
PLEOSDRAFT_50599	Uncharacterized protein OS=Pleurotus ostreatus PC15 OX=1137138 GN=PLEOSDRAFT_50599 PE=4 SV=1	187651	35	2(1)	2(1)	0.02	1%	A0A067NNS1_uniprot
Peptide	Unique	Matches	Modification	Observed	Mr(expt)	Mr(calc)	ppm	Miss	Score	Expect	Rank	Query
R.FDTLIESLR.L	U	1		547.2986	1092.5827	1092.5815	1.13	0	35	0.0025	1	3173
K.LAKADQYFSQIMTIPR.L	U	1		941.5053	1880.9959	1880.9818	7.51	1	1	4	1	14540
PLEOSDRAFT_1079122	Uncharacterized protein OS=Pleurotus ostreatus PC15 OX=1137138 GN=PLEOSDRAFT_1079122 PE=4 SV=1	96930	33	2(1)	2(1)	0.03	1%	A0A067NJT8_uniprot
Peptide	Unique	Matches	Modification	Observed	Mr(expt)	Mr(calc)	ppm	Miss	Score	Expect	Rank	Query
K.VLIFTK.S	U	1		360.7364	719.4582	719.4582	0.09	0	33	0.00053	1	20
R.ELVSIAFPK.K	U	1		502.3001	1002.5856	1002.5750	10.6	0	0	4.4	2	1932
tef1	Translation elongation factor 1-alpha (Fragment) OS=Pleurotus placentodes OX=1658514 GN=tef1 PE=4 SV=1	16277	32	2(2)	2(2)	0.46	10%	A0A0H4A7F0_uniprot
Peptide	Unique	Matches	Modification	Observed	Mr(expt)	Mr(calc)	ppm	Miss	Score	Expect	Rank	Query
R.QLIVAVNK.M	U	1		442.7824	883.5501	883.5491	1.20	0	19	0.045	1	784
R.LPLQDVYK.I		1		488.2789	974.5432	974.5437	-0.43	0	32	0.0054	1	1587
PLEOSDRAFT_1093244	Protein HIR OS=Pleurotus ostreatus PC15 OX=1137138 GN=PLEOSDRAFT_1093244 PE=3 SV=1	99540	31	4(4)	1(1)	0.03	0%	A0A067NV40_uniprot
Peptide	Unique	Matches	Modification	Observed	Mr(expt)	Mr(calc)	ppm	Miss	Score	Expect	Rank	Query
K.IADEGFR.A	U	4		404.2029	806.3911	806.3923	-1.38	0	25	0.018	1	283
PLEOSDRAFT_165743	Uncharacterized protein OS=Pleurotus ostreatus PC15 OX=1137138 GN=PLEOSDRAFT_165743 PE=4 SV=1	16302	31	1(1)	1(1)	0.21	8%	A0A067P2J4_uniprot
Peptide	Unique	Matches	Modification	Observed	Mr(expt)	Mr(calc)	ppm	Miss	Score	Expect	Rank	Query
R.->M<-VGIVAVAADVAR.G	U	1	Oxidation (M)	644.3588	1286.7030	1286.7017	1.02	0	31	0.0059	1	6229
PLEOSDRAFT_35514	Glycoside hydrolase family 1 protein (Fragment) OS=Pleurotus ostreatus PC15 OX=1137138 GN=PLEOSDRAFT_35514 PE=3 SV=1	53815	31	2(1)	2(1)	0.06	6%	A0A067N5X9_uniprot
Peptide	Unique	Matches	Modification	Observed	Mr(expt)	Mr(calc)	ppm	Miss	Score	Expect	Rank	Query
R.IAALGVNAHSFSLSWAR.I	U	1		600.6581	1798.9526	1798.9478	2.65	0	31	0.0055	1	13607
K.MYIAEFGFVEPFENER.Q	U	1		989.4664	1976.9182	1976.8978	10.3	0	12	0.28	1	15585
PLEOSDRAFT_1061186	Aminopeptidase OS=Pleurotus ostreatus PC15 OX=1137138 GN=PLEOSDRAFT_1061186 PE=3 SV=1	100457	31	4(1)	3(1)	0.03	3%	A0A067P2R6_uniprot
Peptide	Unique	Matches	Modification	Observed	Mr(expt)	Mr(calc)	ppm	Miss	Score	Expect	Rank	Query
K.IAYLER.S	U	2		382.7182	763.4218	763.4228	-1.33	0	31	0.0033	1	140
K.FYPLDTSKIFK.L	U	1		679.8754	1357.7363	1357.7282	5.99	1	2	5.1	1	7383
K.YLVE->M<-SFNSLSTEK.D	U	1	Oxidation (M)	832.3979	1662.7812	1662.7811	0.10	0	0	4.2	1	11776
PLEOSDRAFT_31763	Beta-galactosidase OS=Pleurotus ostreatus PC15 OX=1137138 GN=PLEOSDRAFT_31763 PE=3 SV=1	113175	30	2(1)	1(1)	0.03	1%	A0A067NCX6_uniprot
Peptide	Unique	Matches	Modification	Observed	Mr(expt)	Mr(calc)	ppm	Miss	Score	Expect	Rank	Query
K.FPVHEGILDYR.G	U	1		449.2353	1344.6841	1344.6826	1.12	0	(9)	1	1	7181
K.FPVHEGILDYR.G	U	1		673.3500	1344.6855	1344.6826	2.15	0	30	0.0065	1	7182
PLEOSDRAFT_1095040	Glycoside hydrolase family 5 protein OS=Pleurotus ostreatus PC15 OX=1137138 GN=PLEOSDRAFT_1095040 PE=3 SV=1	55508	30	1(1)	1(1)	0.06	1%	A0A067N481_uniprot
Peptide	Unique	Matches	Modification	Observed	Mr(expt)	Mr(calc)	ppm	Miss	Score	Expect	Rank	Query
R.LPFNYR.H	U	1		405.2180	808.4215	808.4232	-2.06	0	30	0.0045	1	293
PLEOSDRAFT_1088858	Malate dehydrogenase OS=Pleurotus ostreatus PC15 OX=1137138 GN=PLEOSDRAFT_1088858 PE=3 SV=1	35016	30	1(1)	1(1)	0.09	3%	A0A067NL73_uniprot
Peptide	Unique	Matches	Modification	Observed	Mr(expt)	Mr(calc)	ppm	Miss	Score	Expect	Rank	Query
R.VFGVTTLDVVR.A	U	1		603.3486	1204.6827	1204.6816	0.91	0	30	0.0055	1	4942
PLEOSDRAFT_1062827	Uncharacterized protein OS=Pleurotus ostreatus PC15 OX=1137138 GN=PLEOSDRAFT_1062827 PE=3 SV=1	33389	29	1(1)	1(1)	0.10	3%	A0A067P388_uniprot
Peptide	Unique	Matches	Modification	Observed	Mr(expt)	Mr(calc)	ppm	Miss	Score	Expect	Rank	Query
K.TLASDGLAGLYR.G	U	1		618.8343	1235.6540	1235.6510	2.46	0	29	0.0078	1	5359
PLEOSDRAFT_1101979	Uncharacterized protein OS=Pleurotus ostreatus PC15 OX=1137138 GN=PLEOSDRAFT_1101979 PE=4 SV=1	135576	29	6(1)	2(1)	0.02	1%	A0A067NSE9_uniprot
Peptide	Unique	Matches	Modification	Observed	Mr(expt)	Mr(calc)	ppm	Miss	Score	Expect	Rank	Query
R.LSKRNSK.T	U	5		416.7492	831.4839	831.4926	-10.45	2	10	0.72	2	426
R.LSSMGTSQSR.H	U	1		527.2513	1052.4880	1052.4921	-3.84	0	29	0.0048	1	2620
PLEOSDRAFT_1077757	PX domain-containing protein OS=Pleurotus ostreatus PC15 OX=1137138 GN=PLEOSDRAFT_1077757 PE=4 SV=1	67649	29	1(1)	1(1)	0.05	1%	A0A067NGJ7_uniprot
Peptide	Unique	Matches	Modification	Observed	Mr(expt)	Mr(calc)	ppm	Miss	Score	Expect	Rank	Query
R.LAEALGRGR.A	U	1		471.7715	941.5283	941.5406	-13.05	1	29	0.0094	1	1232
PLEOSDRAFT_1103984	MFS domain-containing protein OS=Pleurotus ostreatus PC15 OX=1137138 GN=PLEOSDRAFT_1103984 PE=4 SV=1	65039	28	1(1)	1(1)	0.05	1%	A0A067NJR0_uniprot
Peptide	Unique	Matches	Modification	Observed	Mr(expt)	Mr(calc)	ppm	Miss	Score	Expect	Rank	Query
K.LDAVWR.I	U	1		380.2116	758.4087	758.4075	1.60	0	28	0.027	1	112
PLEOSDRAFT_1106909	Carboxylic ester hydrolase OS=Pleurotus ostreatus PC15 OX=1137138 GN=PLEOSDRAFT_1106909 PE=3 SV=1	60597	28	3(1)	1(1)	0.05	2%	A0A067NGC3_uniprot
Peptide	Unique	Matches	Modification	Observed	Mr(expt)	Mr(calc)	ppm	Miss	Score	Expect	Rank	Query
R.SIDLGEPIIYVSMNYR.L	U	1		935.4732	1868.9319	1868.9342	-1.25	0	28	0.013	1	14432
R.SIDLGEPIIYVS->M<-NYR.L	U	1	Oxidation (M)	943.4783	1884.9420	1884.9291	6.83	0	(9)	0.9	1	14589
R.SIDLGEPIIYVS->M<-NYR.L	U	1	Oxidation (M)	629.3217	1884.9433	1884.9291	7.54	0	(0)	6.4	1	14590
PLEOSDRAFT_1092990	Nicotinate-nucleotide pyrophosphorylase [carboxylating] OS=Pleurotus ostreatus PC15 OX=1137138 GN=PLEOSDRAFT_1092990 PE=3 SV=1	32776	28	3(1)	3(1)	0.10	8%	A0A067NN13_uniprot
Peptide	Unique	Matches	Modification	Observed	Mr(expt)	Mr(calc)	ppm	Miss	Score	Expect	Rank	Query
R.HLLLGER.V	U	1		419.2504	836.4863	836.4868	-0.61	0	28	0.005	1	451
R.VALN->M<-LAR.C	U	1	Oxidation (M)	452.2613	902.5080	902.5007	8.00	0	7	1.6	2	911
R.HDLSSMIMLK.D	U	1		587.8011	1173.5876	1173.5886	-0.81	0	20	0.078	1	4412
PLEOSDRAFT_1094661	Uncharacterized protein OS=Pleurotus ostreatus PC15 OX=1137138 GN=PLEOSDRAFT_1094661 PE=4 SV=1	85767	28	1(1)	1(1)	0.04	1%	A0A067NIW1_uniprot
Peptide	Unique	Matches	Modification	Observed	Mr(expt)	Mr(calc)	ppm	Miss	Score	Expect	Rank	Query
R.VGDLNRAR.W	U	1		450.7486	899.4827	899.4937	-12.22	1	28	0.01	1	875
PLEOSDRAFT_49217	Dynein heavy chain, cytoplasmic OS=Pleurotus ostreatus PC15 OX=1137138 GN=PLEOSDRAFT_49217 PE=4 SV=1	393788	27	10(2)	6(1)	0.01	1%	A0A067NQP7_uniprot
Peptide	Unique	Matches	Modification	Observed	Mr(expt)	Mr(calc)	ppm	Miss	Score	Expect	Rank	Query
R.LNASQIR.W	U	1		401.2269	800.4393	800.4504	-13.89	0	1	8.2	1	263
K.VQGEFKLR.L	U	3		488.7779	975.5412	975.5502	-9.21	1	4	3	1	1599
R.IWAHEALR.L	U	1		498.2818	994.5491	994.5348	14.4	0	13	0.23	1	1832
K.VIDTLETLK.R	U	3		516.3032	1030.5919	1030.5910	0.84	0	27	0.012	1	2313
R.LVQTPLTDR.V	U	1		521.8041	1041.5937	1041.5819	11.4	0	2	4.6	1	2462
R.LADQLNKIQK.A	U	1		585.8484	1169.6822	1169.6768	4.65	1	7	1	1	4351
PLEOSDRAFT_1090402	Alpha,alpha-trehalose-phosphate synthase (UDP-forming) OS=Pleurotus ostreatus PC15 OX=1137138 GN=PLEOSDRAFT_1090402 PE=4 SV=1	62304	27	3(2)	2(1)	0.05	2%	A0A067NCF7_uniprot
Peptide	Unique	Matches	Modification	Observed	Mr(expt)	Mr(calc)	ppm	Miss	Score	Expect	Rank	Query
R.ILPVRR.E	U	2		377.2534	752.4923	752.5021	-13.01	1	22	0.0068	1	88
K.FAQAVVK.Q	U	1		381.7288	761.4431	761.4436	-0.64	0	1	3.5	1	125
PLEOSDRAFT_1031717	AAA domain-containing protein OS=Pleurotus ostreatus PC15 OX=1137138 GN=PLEOSDRAFT_1031717 PE=4 SV=1	117211	27	1(1)	1(1)	0.03	0%	A0A067NZ71_uniprot
Peptide	Unique	Matches	Modification	Observed	Mr(expt)	Mr(calc)	ppm	Miss	Score	Expect	Rank	Query
R.LRDRMR.R	U	1		423.7377	845.4608	845.4654	-5.39	2	27	0.022	1	523
PLEOSDRAFT_1032100	Uncharacterized protein OS=Pleurotus ostreatus PC15 OX=1137138 GN=PLEOSDRAFT_1032100 PE=4 SV=1	67326	26	1(1)	1(1)	0.05	1%	A0A067P4P5_uniprot
Peptide	Unique	Matches	Modification	Observed	Mr(expt)	Mr(calc)	ppm	Miss	Score	Expect	Rank	Query
K.IGISALK.D	U	1		351.2312	700.4479	700.4483	-0.56	0	26	0.011	1	5
PLEOSDRAFT_33052	Uncharacterized protein OS=Pleurotus ostreatus PC15 OX=1137138 GN=PLEOSDRAFT_33052 PE=4 SV=1	49704	26	2(1)	1(1)	0.07	2%	A0A067NBP0_uniprot
Peptide	Unique	Matches	Modification	Observed	Mr(expt)	Mr(calc)	ppm	Miss	Score	Expect	Rank	Query
K.LSSNAQAISR.S	U	2		523.7772	1045.5399	1045.5516	-11.19	0	26	0.018	1	2524
PLEOSDRAFT_1032901	FAA_hydrolase domain-containing protein OS=Pleurotus ostreatus PC15 OX=1137138 GN=PLEOSDRAFT_1032901 PE=3 SV=1	33226	26	1(1)	1(1)	0.10	2%	A0A067PEA5_uniprot
Peptide	Unique	Matches	Modification	Observed	Mr(expt)	Mr(calc)	ppm	Miss	Score	Expect	Rank	Query
K.LLAPLPSER.V	U	1		498.2991	994.5837	994.5811	2.62	0	26	0.006	1	1834
PLEOSDRAFT_1064736	Uncharacterized protein OS=Pleurotus ostreatus PC15 OX=1137138 GN=PLEOSDRAFT_1064736 PE=3 SV=1	69678	26	1(1)	1(1)	0.05	0%	A0A067NHC5_uniprot
Peptide	Unique	Matches	Modification	Observed	Mr(expt)	Mr(calc)	ppm	Miss	Score	Expect	Rank	Query
R.YWIQAR.E	U	1		418.7237	835.4329	835.4341	-1.39	0	26	0.018	1	441
PLEOSDRAFT_1035031	Uncharacterized protein OS=Pleurotus ostreatus PC15 OX=1137138 GN=PLEOSDRAFT_1035031 PE=4 SV=1	251672	26	2(1)	1(1)	0.01	0%	A0A067NVY8_uniprot
Peptide	Unique	Matches	Modification	Observed	Mr(expt)	Mr(calc)	ppm	Miss	Score	Expect	Rank	Query
R.QIISLLR.R	U	2		421.7763	841.5381	841.5385	-0.53	0	26	0.0086	1	500
PLEOSDRAFT_1045574	Uncharacterized protein OS=Pleurotus ostreatus PC15 OX=1137138 GN=PLEOSDRAFT_1045574 PE=4 SV=1	60918	26	6(1)	3(1)	0.05	5%	A0A067NCD9_uniprot
Peptide	Unique	Matches	Modification	Observed	Mr(expt)	Mr(calc)	ppm	Miss	Score	Expect	Rank	Query
R.LDAEAKAK.T	U	2		423.2344	844.4543	844.4654	-13.17	1	8	2.2	8	515
R.IVDTILTTR.V	U	3		516.3035	516.3035	1030.5925	-9.47	0	5	2	4	2314
K.ATGGLGVVLEHR.Y	U	1		604.8406	1207.6666	1207.6673	-0.60	0	26	0.012	1	4992
PLEOSDRAFT_155084	VWFA domain-containing protein OS=Pleurotus ostreatus PC15 OX=1137138 GN=PLEOSDRAFT_155084 PE=4 SV=1	116646	26	2(1)	1(1)	0.03	0%	A0A067NQR8_uniprot
Peptide	Unique	Matches	Modification	Observed	Mr(expt)	Mr(calc)	ppm	Miss	Score	Expect	Rank	Query
R.RASISLPR.I	U	2		450.2692	898.5239	898.5348	-12.15	1	26	0.014	1	870
PLEOSDRAFT_1104993	Uncharacterized protein OS=Pleurotus ostreatus PC15 OX=1137138 GN=PLEOSDRAFT_1104993 PE=4 SV=1	132218	26	3(2)	2(1)	0.02	1%	A0A067NJU4_uniprot
Peptide	Unique	Matches	Modification	Observed	Mr(expt)	Mr(calc)	ppm	Miss	Score	Expect	Rank	Query
R.LIRAIK.R	U	2		357.2502	712.4859	712.4959	-14.10	1	26	0.0059	1	15
R.RSSTRPRVAR.N	U	1		593.3511	1184.6877	1184.6850	2.29	2	5	2.2	1	4593
PLEOSDRAFT_1090672	Glyceraldehyde-3-phosphate dehydrogenase OS=Pleurotus ostreatus PC15 OX=1137138 GN=PLEOSDRAFT_1090672 PE=3 SV=1	36726	25	1(1)	1(1)	0.09	4%	A0A067NJ24_uniprot
Peptide	Unique	Matches	Modification	Observed	Mr(expt)	Mr(calc)	ppm	Miss	Score	Expect	Rank	Query
R.SVNNNIIPSSTGAAK.A	U	1		736.8877	1471.7608	1471.7630	-1.49	0	25	0.022	1	9067
PLEOSDRAFT_1107550	MFS domain-containing protein OS=Pleurotus ostreatus PC15 OX=1137138 GN=PLEOSDRAFT_1107550 PE=4 SV=1	60255	25	3(1)	2(1)	0.05	2%	A0A067N9T7_uniprot
Peptide	Unique	Matches	Modification	Observed	Mr(expt)	Mr(calc)	ppm	Miss	Score	Expect	Rank	Query
R.FTLDVER.N	U	1		440.2267	440.2267	878.4388	-12.49	0	1	4.8	3	738
R.ILDERRR.A	U	2		479.2895	956.5645	956.5515	13.5	2	25	0.022	1	1398
PLEOSDRAFT_1105846	DNA polymerase OS=Pleurotus ostreatus PC15 OX=1137138 GN=PLEOSDRAFT_1105846 PE=3 SV=1	121536	25	3(1)	1(1)	0.03	0%	A0A067NGH5_uniprot
Peptide	Unique	Matches	Modification	Observed	Mr(expt)	Mr(calc)	ppm	Miss	Score	Expect	Rank	Query
K.FGPGDLK.E	U	3		367.2030	732.3915	732.3806	14.8	0	25	0.031	1	48
PLEOSDRAFT_1076966	Alpha-mannosidase OS=Pleurotus ostreatus PC15 OX=1137138 GN=PLEOSDRAFT_1076966 PE=3 SV=1	120695	25	2(1)	2(1)	0.03	1%	A0A067NLS2_uniprot
Peptide	Unique	Matches	Modification	Observed	Mr(expt)	Mr(calc)	ppm	Miss	Score	Expect	Rank	Query
K.MLENLR.R	U	1		388.2093	774.4040	774.4058	-2.26	0	25	0.026	1	175
K.LYAEVRK.D	U	1		439.7586	877.5026	877.5021	0.55	1	0	4.4	6	736
PLEOSDRAFT_39056	Lipase_3 domain-containing protein OS=Pleurotus ostreatus PC15 OX=1137138 GN=PLEOSDRAFT_39056 PE=4 SV=1	75277	25	5(1)	2(1)	0.04	2%	A0A067NLM7_uniprot
Peptide	Unique	Matches	Modification	Observed	Mr(expt)	Mr(calc)	ppm	Miss	Score	Expect	Rank	Query
R.LGFSVAR.G	U	1		375.2185	748.4225	748.4232	-0.94	0	9	0.78	1	71
R.LFDVLDVEK.V	U	4		539.3016	1076.5886	1076.5754	12.3	0	25	0.024	1	2919
PLEOSDRAFT_1032737	MPN domain-containing protein OS=Pleurotus ostreatus PC15 OX=1137138 GN=PLEOSDRAFT_1032737 PE=4 SV=1	27242	25	1(1)	1(1)	0.12	2%	A0A067NXX2_uniprot
Peptide	Unique	Matches	Modification	Observed	Mr(expt)	Mr(calc)	ppm	Miss	Score	Expect	Rank	Query
K.TVNLPR.E	U	1		350.2106	698.4066	698.4075	-1.33	0	25	0.014	1	1
PLEOSDRAFT_1108203	Uncharacterized protein OS=Pleurotus ostreatus PC15 OX=1137138 GN=PLEOSDRAFT_1108203 PE=4 SV=1	26855	25	1(1)	1(1)	0.12	2%	A0A067N9S6_uniprot
Peptide	Unique	Matches	Modification	Observed	Mr(expt)	Mr(calc)	ppm	Miss	Score	Expect	Rank	Query
K.RLGEALR.V	U	1		407.7433	813.4720	813.4821	-12.40	1	25	0.021	1	330
PLEOSDRAFT_157378	C2H2-type domain-containing protein OS=Pleurotus ostreatus PC15 OX=1137138 GN=PLEOSDRAFT_157378 PE=4 SV=1	111965	25	2(2)	1(1)	0.03	0%	A0A067P1C1_uniprot
Peptide	Unique	Matches	Modification	Observed	Mr(expt)	Mr(calc)	ppm	Miss	Score	Expect	Rank	Query
K.TPLFLR.S	U	2		373.7319	745.4493	745.4487	0.88	0	24	0.024	1	65
PLEOSDRAFT_1095009	Endoplasmic reticulum junction formation protein lunapark OS=Pleurotus ostreatus PC15 OX=1137138 GN=PLEOSDRAFT_1095009 PE=3 SV=1	37806	25	6(1)	1(1)	0.09	2%	A0A067N3H5_uniprot
Peptide	Unique	Matches	Modification	Observed	Mr(expt)	Mr(calc)	ppm	Miss	Score	Expect	Rank	Query
K.LADIRLR.E	U	6		428.7662	855.5179	855.5290	-12.95	1	25	0.018	1	588
ATP2	ATP synthase subunit beta OS=Pleurotus ostreatus PC15 OX=1137138 GN=ATP2 PE=3 SV=1	57555	25	1(1)	1(1)	0.06	1%	A0A067NZS0_uniprot
Peptide	Unique	Matches	Modification	Observed	Mr(expt)	Mr(calc)	ppm	Miss	Score	Expect	Rank	Query
K.VVDLLAPYAR.G	U	1		558.8242	1115.6338	1115.6339	-0.10	0	25	0.025	1	3518
PLEOSDRAFT_1043178	M20_dimer domain-containing protein OS=Pleurotus ostreatus PC15 OX=1137138 GN=PLEOSDRAFT_1043178 PE=3 SV=1	63740	24	2(1)	2(1)	0.05	2%	A0A067NRT0_uniprot
Peptide	Unique	Matches	Modification	Observed	Mr(expt)	Mr(calc)	ppm	Miss	Score	Expect	Rank	Query
K.GYLDVR.V	U	1		361.6951	721.3756	721.3759	-0.41	0	24	0.017	1	22
R.REIFPLK.H	U	1		451.7819	901.5493	901.5385	12.0	1	3	1.4	7	904
PLEOSDRAFT_1110308	WD_REPEATS_REGION domain-containing protein OS=Pleurotus ostreatus PC15 OX=1137138 GN=PLEOSDRAFT_1110308 PE=4 SV=1	124169	23	3(1)	3(1)	0.03	1%	A0A067P933_uniprot
Peptide	Unique	Matches	Modification	Observed	Mr(expt)	Mr(calc)	ppm	Miss	Score	Expect	Rank	Query
K.LAIAEER.R	U	1		401.2218	800.4290	800.4392	-12.73	0	2	4.4	3	260
K.VVEAEEIR.N	U	1		472.7566	943.4987	943.4974	1.33	0	0	7.7	2	1252
K.LAIAEERR.M	U	1		479.2803	956.5460	956.5403	5.96	1	23	0.028	1	1396
PLEOSDRAFT_49007	Fe2OG dioxygenase domain-containing protein OS=Pleurotus ostreatus PC15 OX=1137138 GN=PLEOSDRAFT_49007 PE=4 SV=1	46936	23	1(1)	1(1)	0.07	1%	A0A067NYN2_uniprot
Peptide	Unique	Matches	Modification	Observed	Mr(expt)	Mr(calc)	ppm	Miss	Score	Expect	Rank	Query
R.ISASLGLK.A	U	1		394.7481	787.4817	787.4803	1.77	0	23	0.023	1	209
PLEOSDRAFT_24111	Uncharacterized protein OS=Pleurotus ostreatus PC15 OX=1137138 GN=PLEOSDRAFT_24111 PE=4 SV=1	144865	23	1(1)	1(1)	0.02	0%	A0A067NRR8_uniprot
Peptide	Unique	Matches	Modification	Observed	Mr(expt)	Mr(calc)	ppm	Miss	Score	Expect	Rank	Query
M.VGLFNLGNK.N	U	1		481.2774	960.5403	960.5393	1.11	0	23	0.033	1	1445
PLEOSDRAFT_1107978	Uncharacterized protein OS=Pleurotus ostreatus PC15 OX=1137138 GN=PLEOSDRAFT_1107978 PE=4 SV=1	48649	23	1(1)	1(1)	0.07	2%	A0A067NN65_uniprot
Peptide	Unique	Matches	Modification	Observed	Mr(expt)	Mr(calc)	ppm	Miss	Score	Expect	Rank	Query
R.VLDAPISCAKR.L	U	1		615.3280	1228.6414	1228.6598	-14.92	1	23	0.039	1	5239
PLEOSDRAFT_1041397	Glycoside hydrolase family 5 protein (Fragment) OS=Pleurotus ostreatus PC15 OX=1137138 GN=PLEOSDRAFT_1041397 PE=4 SV=1	20719	22	1(1)	1(1)	0.16	3%	A0A067NW75_uniprot
Peptide	Unique	Matches	Modification	Observed	Mr(expt)	Mr(calc)	ppm	Miss	Score	Expect	Rank	Query
K.HFWTFK.H	U	1		433.2217	864.4289	864.4283	0.69	0	22	0.041	1	619
PLEOSDRAFT_1075740	PINc domain-containing protein OS=Pleurotus ostreatus PC15 OX=1137138 GN=PLEOSDRAFT_1075740 PE=4 SV=1	130500	22	2(1)	2(1)	0.03	1%	A0A067NPE1_uniprot
Peptide	Unique	Matches	Modification	Observed	Mr(expt)	Mr(calc)	ppm	Miss	Score	Expect	Rank	Query
K.LLESLRR.A	U	1		443.7714	885.5283	885.5396	-12.74	1	22	0.051	1	795
R.LAIEGAEDK.E	U	1		473.2528	944.4911	944.4814	10.3	0	1	8	1	1259
PLEOSDRAFT_62289	Dihydrolipoyl dehydrogenase OS=Pleurotus ostreatus PC15 OX=1137138 GN=PLEOSDRAFT_62289 PE=3 SV=1	54199	22	5(1)	3(1)	0.06	6%	A0A067N5Y3_uniprot
Peptide	Unique	Matches	Modification	Observed	Mr(expt)	Mr(calc)	ppm	Miss	Score	Expect	Rank	Query
R.IAQKSAPR.A	U	3		435.7559	869.4973	869.5083	-12.56	1	22	0.025	1	660
R.VIIDDQFNTSAK.H	U	1		675.8575	1349.7004	1349.6827	13.1	0	5	2	1	7251
K.CIGDVTFGP->M<-LAHK.A	U	1	Oxidation (M)	781.3764	1560.7382	1560.7429	-2.97	0	4	2	1	10398
PLEOSDRAFT_1040099	Glycoside hydrolase family 92 protein OS=Pleurotus ostreatus PC15 OX=1137138 GN=PLEOSDRAFT_1040099 PE=4 SV=1	84778	22	1(1)	1(1)	0.04	1%	A0A067NX11_uniprot
Peptide	Unique	Matches	Modification	Observed	Mr(expt)	Mr(calc)	ppm	Miss	Score	Expect	Rank	Query
K.EGGWLPMWK.N	U	1		552.2716	1102.5287	1102.5270	1.53	0	22	0.041	1	3306
PLEOSDRAFT_37178	Glycoside hydrolase family 55 protein OS=Pleurotus ostreatus PC15 OX=1137138 GN=PLEOSDRAFT_37178 PE=4 SV=1	83356	22	1(1)	1(1)	0.04	0%	A0A067PDE2_uniprot
Peptide	Unique	Matches	Modification	Observed	Mr(expt)	Mr(calc)	ppm	Miss	Score	Expect	Rank	Query
R.NFVIDTR.R	U	1		432.7341	863.4536	863.4501	4.02	0	22	0.053	1	614
PLEOSDRAFT_164173	Uncharacterized protein OS=Pleurotus ostreatus PC15 OX=1137138 GN=PLEOSDRAFT_164173 PE=4 SV=1	87024	22	8(1)	1(1)	0.04	1%	A0A067PBS4_uniprot
Peptide	Unique	Matches	Modification	Observed	Mr(expt)	Mr(calc)	ppm	Miss	Score	Expect	Rank	Query
R.LSTPTVPR.G	U	8		435.7562	869.4979	869.4971	0.96	0	22	0.028	1	661
PLEOSDRAFT_1040792	Uncharacterized protein OS=Pleurotus ostreatus PC15 OX=1137138 GN=PLEOSDRAFT_1040792 PE=4 SV=1	68118	22	2(1)	2(1)	0.05	2%	A0A067NVP7_uniprot
Peptide	Unique	Matches	Modification	Observed	Mr(expt)	Mr(calc)	ppm	Miss	Score	Expect	Rank	Query
R.IPGAYLR.A	U	1		395.2355	788.4564	788.4545	2.45	0	22	0.053	1	212
R.IDEIESLHR.T	U	1		556.2917	1110.5689	1110.5669	1.84	0	1	3.7	2	3455
PLEOSDRAFT_1090041	Uncharacterized protein OS=Pleurotus ostreatus PC15 OX=1137138 GN=PLEOSDRAFT_1090041 PE=4 SV=1	23964	21	1(1)	1(1)	0.14	3%	A0A067NC55_uniprot
Peptide	Unique	Matches	Modification	Observed	Mr(expt)	Mr(calc)	ppm	Miss	Score	Expect	Rank	Query
R.LINATLR.V	U	1		400.7473	799.4800	799.4916	-14.45	0	21	0.05	1	256
PLEOSDRAFT_1037828	Myb_DNA-bind_2 domain-containing protein OS=Pleurotus ostreatus PC15 OX=1137138 GN=PLEOSDRAFT_1037828 PE=4 SV=1	56782	21	1(1)	1(1)	0.06	2%	A0A067NRE6_uniprot
Peptide	Unique	Matches	Modification	Observed	Mr(expt)	Mr(calc)	ppm	Miss	Score	Expect	Rank	Query
K.EYYDKVGEMERTR.T	U	1		838.3850	1674.7553	1674.7671	-7.04	2	21	0.018	1	11947
PLEOSDRAFT_1036752	Sterol 3-beta-glucosyltransferase OS=Pleurotus ostreatus PC15 OX=1137138 GN=PLEOSDRAFT_1036752 PE=3 SV=1	148754	21	1(1)	1(1)	0.02	0%	A0A067NQU3_uniprot
Peptide	Unique	Matches	Modification	Observed	Mr(expt)	Mr(calc)	ppm	Miss	Score	Expect	Rank	Query
R.DAFMALLDR.Q	U	1		526.2661	1050.5177	1050.5168	0.83	0	21	0.042	1	2602
PLEOSDRAFT_154934	Leuk-A4-hydro_C domain-containing protein OS=Pleurotus ostreatus PC15 OX=1137138 GN=PLEOSDRAFT_154934 PE=3 SV=1	71775	21	2(1)	2(1)	0.05	2%	A0A067NTA0_uniprot
Peptide	Unique	Matches	Modification	Observed	Mr(expt)	Mr(calc)	ppm	Miss	Score	Expect	Rank	Query
K.TAFHPIAR.K	U	1		456.7506	911.4866	911.4977	-12.20	0	1	3.8	2	992
K.GANLILHLER.T	U	1		568.3342	1134.6538	1134.6509	2.54	0	21	0.032	1	3817
PLEOSDRAFT_172939	SAC domain-containing protein OS=Pleurotus ostreatus PC15 OX=1137138 GN=PLEOSDRAFT_172939 PE=4 SV=1	75835	21	2(1)	1(1)	0.04	1%	A0A067P3L4_uniprot
Peptide	Unique	Matches	Modification	Observed	Mr(expt)	Mr(calc)	ppm	Miss	Score	Expect	Rank	Query
R.ISVLIER.L	U	2		415.2606	828.5067	828.5069	-0.23	0	21	0.055	1	407
PLEOSDRAFT_51363	Uncharacterized protein OS=Pleurotus ostreatus PC15 OX=1137138 GN=PLEOSDRAFT_51363 PE=3 SV=1	47390	21	3(2)	2(1)	0.07	3%	A0A067NSE1_uniprot
Peptide	Unique	Matches	Modification	Observed	Mr(expt)	Mr(calc)	ppm	Miss	Score	Expect	Rank	Query
R.LVQLLK.G	U	2		357.2500	712.4854	712.4847	1.06	0	19	0.028	1	14
K.IVPFTEHKDK.I	U	1		607.3386	1212.6627	1212.6503	10.2	1	0	5.5	1	5088
PLEOSDRAFT_1098884	FHA domain-containing protein OS=Pleurotus ostreatus PC15 OX=1137138 GN=PLEOSDRAFT_1098884 PE=4 SV=1	117699	21	3(1)	1(1)	0.03	0%	A0A067PAJ7_uniprot
Peptide	Unique	Matches	Modification	Observed	Mr(expt)	Mr(calc)	ppm	Miss	Score	Expect	Rank	Query
R.LSMGGEARR.V	U	3		488.7467	975.4788	975.4920	-13.46	1	21	0.052	1	1594
PLEOSDRAFT_1063993	Proteasome inhibitor PI31 subunit OS=Pleurotus ostreatus PC15 OX=1137138 GN=PLEOSDRAFT_1063993 PE=3 SV=1	36034	21	1(1)	1(1)	0.09	2%	A0A067NM98_uniprot
Peptide	Unique	Matches	Modification	Observed	Mr(expt)	Mr(calc)	ppm	Miss	Score	Expect	Rank	Query
R.RDLDPIPR.N	U	1		491.2769	980.5392	980.5403	-1.17	1	21	0.038	1	1660
PLEOSDRAFT_1017082	Chromo domain-containing protein (Fragment) OS=Pleurotus ostreatus PC15 OX=1137138 GN=PLEOSDRAFT_1017082 PE=4 SV=1	8648	20	1(1)	1(1)	0.40	9%	A0A067N3D4_uniprot
Peptide	Unique	Matches	Modification	Observed	Mr(expt)	Mr(calc)	ppm	Miss	Score	Expect	Rank	Query
K.MRQYLIR.W	U	1		490.2833	978.5520	978.5433	8.88	1	20	0.041	1	1629
PLEOSDRAFT_1051916	Aha1_N domain-containing protein OS=Pleurotus ostreatus PC15 OX=1137138 GN=PLEOSDRAFT_1051916 PE=3 SV=1	35264	19	1(1)	1(1)	0.09	2%	A0A067NYQ7_uniprot
Peptide	Unique	Matches	Modification	Observed	Mr(expt)	Mr(calc)	ppm	Miss	Score	Expect	Rank	Query
R.LPAALEAK.F	U	1		406.7466	811.4786	811.4803	-2.10	0	19	0.021	1	309
PLEOSDRAFT_1100454	Uncharacterized protein OS=Pleurotus ostreatus PC15 OX=1137138 GN=PLEOSDRAFT_1100454 PE=4 SV=1	74023	19	3(1)	2(1)	0.04	1%	A0A067NVL6_uniprot
Peptide	Unique	Matches	Modification	Observed	Mr(expt)	Mr(calc)	ppm	Miss	Score	Expect	Rank	Query
R.TIPFLR.K	U	2		373.7319	373.7319	745.4493	0.88	0	10	0.59	2	65
R.RTIPFLR.K	U	1		451.7819	901.5493	901.5498	-0.52	1	19	0.032	1	904
PLEOSDRAFT_169644	Uncharacterized protein OS=Pleurotus ostreatus PC15 OX=1137138 GN=PLEOSDRAFT_169644 PE=4 SV=1	26631	19	2(1)	1(1)	0.13	2%	A0A067NQ19_uniprot
Peptide	Unique	Matches	Modification	Observed	Mr(expt)	Mr(calc)	ppm	Miss	Score	Expect	Rank	Query
K.QTVIFLR.N	U	2		438.7687	875.5228	875.5229	-0.09	0	19	0.033	1	724
PLEOSDRAFT_1042023	Muskelin_N domain-containing protein OS=Pleurotus ostreatus PC15 OX=1137138 GN=PLEOSDRAFT_1042023 PE=4 SV=1	86430	18	2(1)	1(1)	0.04	0%	A0A067NHP7_uniprot
Peptide	Unique	Matches	Modification	Observed	Mr(expt)	Mr(calc)	ppm	Miss	Score	Expect	Rank	Query
R.LDDFWK.M	U	2		412.1999	822.3852	822.3912	-7.34	0	18	0.053	1	363
PLEOSDRAFT_1049350	WD_REPEATS_REGION domain-containing protein OS=Pleurotus ostreatus PC15 OX=1137138 GN=PLEOSDRAFT_1049350 PE=4 SV=1	36662	18	2(1)	1(1)	0.09	2%	A0A067N8V7_uniprot
Peptide	Unique	Matches	Modification	Observed	Mr(expt)	Mr(calc)	ppm	Miss	Score	Expect	Rank	Query
K.LLIWNLR.I	U	2		464.2982	926.5818	926.5701	12.5	0	18	0.048	1	1087
PLEOSDRAFT_62198	Extracellular metalloproteinase OS=Pleurotus ostreatus PC15 OX=1137138 GN=PLEOSDRAFT_62198 PE=3 SV=1	63101	18	1(0)	1(0)	0.05	2%	A0A067NB23_uniprot
Peptide	Unique	Matches	Modification	Observed	Mr(expt)	Mr(calc)	ppm	Miss	Score	Expect	Rank	Query
R.THPYSTSATVNPLR.Y	U	1		772.3950	1542.7754	1542.7791	-2.39	0	18	0.14	1	10150
PLEOSDRAFT_1105040	Metallophos domain-containing protein OS=Pleurotus ostreatus PC15 OX=1137138 GN=PLEOSDRAFT_1105040 PE=4 SV=1	69267	18	1(1)	1(1)	0.05	1%	A0A067NN18_uniprot
Peptide	Unique	Matches	Modification	Observed	Mr(expt)	Mr(calc)	ppm	Miss	Score	Expect	Rank	Query
K.QLVGILNR.L	U	1		456.7861	911.5577	911.5552	2.71	0	18	0.033	1	996
PLEOSDRAFT_33716	Histone acetyltransferase (Fragment) OS=Pleurotus ostreatus PC15 OX=1137138 GN=PLEOSDRAFT_33716 PE=3 SV=1	27360	17	3(2)	2(2)	0.26	6%	A0A067NK77_uniprot
Peptide	Unique	Matches	Modification	Observed	Mr(expt)	Mr(calc)	ppm	Miss	Score	Expect	Rank	Query
R.FGPFDVK.T	U	1		405.2189	808.4232	808.4120	14.0	0	20	0.043	1	294
R.LTAGRHKLK.C	U	2		512.3264	1022.6381	1022.6349	3.20	2	14	0.061	1	2197
PLEOSDRAFT_1089535	Phosphoenolpyruvate carboxykinase (ATP) OS=Pleurotus ostreatus PC15 OX=1137138 GN=PLEOSDRAFT_1089535 PE=3 SV=1	63976	17	2(1)	2(1)	0.05	2%	A0A067NWF1_uniprot
Peptide	Unique	Matches	Modification	Observed	Mr(expt)	Mr(calc)	ppm	Miss	Score	Expect	Rank	Query
R.ELLNPR.L	U	1		371.2163	740.4179	740.4181	-0.15	0	17	0.054	1	58
R.AIDYLNTR.D	U	1		483.2573	964.5000	964.4978	2.28	0	8	1.4	1	1475
PLEOSDRAFT_1075871	HBS1_N domain-containing protein OS=Pleurotus ostreatus PC15 OX=1137138 GN=PLEOSDRAFT_1075871 PE=4 SV=1	67456	17	3(1)	3(1)	0.05	3%	A0A067NM84_uniprot
Peptide	Unique	Matches	Modification	Observed	Mr(expt)	Mr(calc)	ppm	Miss	Score	Expect	Rank	Query
K.ALALLPK.D	U	1		363.2497	724.4848	724.4847	0.20	0	17	0.022	1	31
K.LA->M<-KIR.K	U	1	Oxidation (M)	374.2293	746.4441	746.4473	-4.18	1	13	0.25	1	67
K.LALLAQAK.A	U	1		414.2706	826.5266	826.5276	-1.23	0	8	0.43	3	399
PLEOSDRAFT_1107213	Uncharacterized protein OS=Pleurotus ostreatus PC15 OX=1137138 GN=PLEOSDRAFT_1107213 PE=4 SV=1	30129	16	2(1)	1(1)	0.11	3%	A0A067NBG5_uniprot
Peptide	Unique	Matches	Modification	Observed	Mr(expt)	Mr(calc)	ppm	Miss	Score	Expect	Rank	Query
K.EGEETHIMAR.R	U	2		586.7675	1171.5204	1171.5291	-7.49	0	16	0.048	1	4373
PLEOSDRAFT_61673	Protein kinase domain-containing protein OS=Pleurotus ostreatus PC15 OX=1137138 GN=PLEOSDRAFT_61673 PE=4 SV=1	90196	16	4(1)	3(1)	0.04	2%	A0A067NUY9_uniprot
Peptide	Unique	Matches	Modification	Observed	Mr(expt)	Mr(calc)	ppm	Miss	Score	Expect	Rank	Query
K.LLNPNPK.A	U	1		398.2400	794.4654	794.4650	0.45	0	1	2	3	238
R.IAMLKEK.K	U	1		416.7495	416.7495	831.4845	-5.10	1	2	4.4	6	428
K.VILTPLVK.L	U	2		441.8042	881.5938	881.5950	-1.36	0	16	0.025	1	773
	DNA-directed DNA polymerase OS=Pleurotus ostreatus OX=5322 PE=4 SV=1	156212	15	6(2)	2(1)	0.02	1%	Q9XNK1_uniprot
Peptide	Unique	Matches	Modification	Observed	Mr(expt)	Mr(calc)	ppm	Miss	Score	Expect	Rank	Query
R.VAILPIK.G		5		377.2649	752.5152	752.5160	-1.01	0	14	0.037	1	91
K.LLDIKYYK.L	U	1		528.3146	1054.6147	1054.6062	8.04	1	5	1.3	1	2655

## Sheet: Table S4
Table S4 Annotation of fusant D1-P
#Qeury_name	Qeury_length	NR_tophit_name	NR_tophit_descrip	NR_top_%-Simil	Swiss_tophit_name	Swissprot_tophit_descrip	Swissprot_top_%-Simil	GOs	COG/KOG	Function	KO/Gene_ID	KEGG_GENE_NAME
D1-PA00001	2629	TRM64736.1	hypothetical protein BD626DRAFT_567611 [Auriculariopsis ampla]	41.1	_	_	_	_	_	_	_	_
D1-PA00002	37	_	_	_	_	_	_	_	_	_	_	_
D1-PA00003	148	EFJ03844.1	hypothetical protein SCHCODRAFT_13619 [Schizophyllum commune H4-8]	93.8	_	_	_	_	_	_	_	_
D1-PA00004	1308	EFJ02509.1	hypothetical protein SCHCODRAFT_104189, partial [Schizophyllum commune H4-8]	93.2	sp|Q12618|ACO1_AJECA	Acyl-CoA desaturase OS=Ajellomyces capsulatus OX=5037 GN=OLE1 PE=1 SV=1	28.3	GO:0000228;GO:0000785;GO:0000790;GO:0003674;GO:0005488;GO:0005515;GO:0005575;GO:0005622;GO:0005623;GO:0005634;GO:0005694;GO:0006139;GO:0006325;GO:0006333;GO:0006337;GO:0006338;GO:0006351;GO:0006354;GO:0006366;GO:0006368;GO:0006725;GO:0006807;GO:0006996;GO:0008150;GO:0008152;GO:0009058;GO:0009059;GO:0009987;GO:0010467;GO:0016043;GO:0016070;GO:0016586;GO:0018130;GO:0019438;GO:0022411;GO:0031498;GO:…	COG5076|KOG1827	BK	K00507	SCD, desC
D1-PA00005	1136	EFJ03843.1	expressed protein [Schizophyllum commune H4-8]	81	_	_	_	GO:0005575;GO:0032991	KOG4532	S	K18725	POM152
D1-PA00006	712	EFI94298.1	hypothetical protein SCHCODRAFT_16695 [Schizophyllum commune H4-8]	93.7	_	_	_	_	_	_	K17578	ZCCHC9
D1-PA00007	852	EFI94708.1	hypothetical protein SCHCODRAFT_111135, partial [Schizophyllum commune H4-8]	81.4	_	_	_	_	_	_	_	_
D1-PA00008	68	EFI94296.1	hypothetical protein SCHCODRAFT_236393 [Schizophyllum commune H4-8]	76.4	_	_	_	GO:0003674;GO:0003824;GO:0004029;GO:0005575;GO:0005622;GO:0005623;GO:0005634;GO:0005737;GO:0008150;GO:0008152;GO:0010033;GO:0010035;GO:0010038;GO:0014070;GO:0016491;GO:0016620;GO:0016903;GO:0042221;GO:0043226;GO:0043227;GO:0043229;GO:0043231;GO:0044424;GO:0044464;GO:0046688;GO:0050896;GO:0055114;GO:1901426;GO:1901700	COG0604|KOG1198	C	_	_
D1-PA00009	592	EFI94707.1	hypothetical protein SCHCODRAFT_111133, partial [Schizophyllum commune H4-8]	81.4	_	_	_	_	_	_	_	_
D1-PA00010	313	EFI95048.1	hypothetical protein SCHCODRAFT_235739 [Schizophyllum commune H4-8]	69.2	_	_	_	_	_	_	_	_
D1-PA00011	2664	EFI97871.1	hypothetical protein SCHCODRAFT_108124, partial [Schizophyllum commune H4-8]	47.1	sp|Q8R151|ZNFX1_MOUSE	NFX1-type zinc finger-containing protein 1 OS=Mus musculus OX=10090 GN=Znfx1 PE=1 SV=3	24.1	_	COG1112|KOG1807	L	_	_
D1-PA00012	103	EFI97872.1	hypothetical protein SCHCODRAFT_108125, partial [Schizophyllum commune H4-8]	67.4	_	_	_	_	_	_	_	_
D1-PA00013	87	EFI97872.1	hypothetical protein SCHCODRAFT_108125, partial [Schizophyllum commune H4-8]	76.3	_	_	_	_	_	_	_	_
D1-PA00014	375	TRM65471.1	calcium-activated chloride channel-domain-containing protein [Auriculariopsis ampla]	84.5	sp|Q9NW15|ANO10_HUMAN	Anoctamin-10 OS=Homo sapiens OX=9606 GN=ANO10 PE=1 SV=2	27.5	GO:0003674;GO:0005488;GO:0005575;GO:0005622;GO:0005623;GO:0005737;GO:0005783;GO:0005886;GO:0005933;GO:0005938;GO:0006996;GO:0007029;GO:0008104;GO:0008150;GO:0008289;GO:0009987;GO:0010256;GO:0012505;GO:0016020;GO:0016021;GO:0016043;GO:0019216;GO:0019220;GO:0019222;GO:0022406;GO:0031224;GO:0031323;GO:0031984;GO:0032541;GO:0033036;GO:0033101;GO:0034613;GO:0035303;GO:0043226;GO:0043227;GO:0043229;GO:…	KOG2513	D	_	_
D1-PA00015	408	_	_	_	_	_	_	_	_	_	_	_
D1-PA00016	94	_	_	_	_	_	_	_	_	_	_	_
D1-PA00017	304	_	_	_	_	_	_	_	_	_	_	_
D1-PA00018	271	_	_	_	_	_	_	_	_	_	_	_
D1-PA00019	127	_	_	_	_	_	_	_	_	_	_	_
D1-PA00020	582	_	_	_	_	_	_	_	_	_	_	_
D1-PA00021	191	_	_	_	_	_	_	_	_	_	_	_
D1-PA00022	2043	EFI95436.1	hypothetical protein SCHCODRAFT_110967, partial [Schizophyllum commune H4-8]	43.5	_	_	_	_	COG0515|KOG0192	KLT	_	_
D1-PA00023	636	_	_	_	_	_	_	_	_	_	_	_
D1-PA00024	271	_	_	_	_	_	_	_	_	_	_	_
D1-PA00026	265	EFI98226.1	hypothetical protein SCHCODRAFT_107673, partial [Schizophyllum commune H4-8]	83.3	_	_	_	_	_	_	_	_
D1-PA00027	989	EFI97616.1	hypothetical protein SCHCODRAFT_67104 [Schizophyllum commune H4-8]	78.8	sp|O14176|PRP40_SCHPO	Pre-mRNA-processing protein prp40 OS=Schizosaccharomyces pombe (strain 972 / ATCC 24843) OX=284812 GN=prp40 PE=1 SV=1	27.9	GO:0000243;GO:0000245;GO:0000375;GO:0000377;GO:0000395;GO:0000398;GO:0003674;GO:0003676;GO:0003723;GO:0005488;GO:0005575;GO:0005622;GO:0005623;GO:0005634;GO:0005681;GO:0005684;GO:0005685;GO:0006139;GO:0006376;GO:0006396;GO:0006397;GO:0006725;GO:0006807;GO:0008150;GO:0008152;GO:0008380;GO:0009987;GO:0010467;GO:0016043;GO:0016070;GO:0016071;GO:0022607;GO:0022613;GO:0022618;GO:0030532;GO:0032991;GO:…	COG5104|KOG0152	A	K12821	PRPF40, PRP40
D1-PA00028	187	_	_	_	_	_	_	_	_	_	_	_
D1-PA00029	990	EFI93314.1	hypothetical protein SCHCODRAFT_112987, partial [Schizophyllum commune H4-8]	64.1	_	_	_	_	_	_	_	_
D1-PA00030	894	EFI93312.1	glycoside hydrolase family 38 protein [Schizophyllum commune H4-8]	75.7	sp|Q9NTJ4|MA2C1_HUMAN	Alpha-mannosidase 2C1 OS=Homo sapiens OX=9606 GN=MAN2C1 PE=1 SV=1	29.4	GO:0000322;GO:0000323;GO:0000324;GO:0000329;GO:0003674;GO:0003824;GO:0004553;GO:0004559;GO:0005575;GO:0005622;GO:0005623;GO:0005737;GO:0005773;GO:0005774;GO:0005975;GO:0005996;GO:0006013;GO:0006464;GO:0006517;GO:0006807;GO:0008150;GO:0008152;GO:0009056;GO:0009100;GO:0009311;GO:0009313;GO:0009987;GO:0015923;GO:0016020;GO:0016052;GO:0016787;GO:0016798;GO:0019318;GO:0019538;GO:0031090;GO:0036211;GO:…	COG0383|KOG4342	G	_	_
D1-PA00031	306	_	_	_	_	_	_	_	_	_	_	_
D1-PA00032	260	EFI98292.1	expressed protein [Schizophyllum commune H4-8]	90.1	_	_	_	_	_	_	_	_
D1-PA00033	453	_	_	_	_	_	_	_	_	_	_	_
D1-PA00034	275	EFI97672.1	hypothetical protein SCHCODRAFT_107790, partial [Schizophyllum commune H4-8]	85.1	_	_	_	_	_	_	_	_
D1-PA00035	2211	EFI97673.1	hypothetical protein SCHCODRAFT_15231 [Schizophyllum commune H4-8]	90.2	_	_	_	_	_	_	_	_
D1-PA00037	287	EFI98471.1	hypothetical protein SCHCODRAFT_108185, partial [Schizophyllum commune H4-8]	86.9	sp|A0A0M3STV6|AURG_CALAK	Acetyltransferase aurG OS=Calcarisporium arbuscula OX=240499 GN=aurG PE=3 SV=1	27.4	_	_	_	_	_
D1-PA00038	342	EFI98472.1	hypothetical protein SCHCODRAFT_234280 [Schizophyllum commune H4-8]	82.6	_	_	_	_	_	_	_	_
D1-PA00039	144	_	_	_	_	_	_	_	_	_	_	_
D1-PA00040	122	_	_	_	_	_	_	_	_	_	_	_
D1-PA00041	529	EFI97908.1	hypothetical protein SCHCODRAFT_76110 [Schizophyllum commune H4-8]	60.9	_	_	_	GO:0003674;GO:0005488;GO:0005515;GO:0005575;GO:0005622;GO:0005623;GO:0005634;GO:0005737;GO:0005783;GO:0005829;GO:0005933;GO:0006457;GO:0006605;GO:0006625;GO:0006626;GO:0006810;GO:0006839;GO:0006886;GO:0006996;GO:0007005;GO:0007006;GO:0007031;GO:0008104;GO:0008150;GO:0009987;GO:0012505;GO:0015031;GO:0015833;GO:0015919;GO:0016043;GO:0016558;GO:0017038;GO:0030544;GO:0031072;GO:0033036;GO:0033365;GO:…	COG2214|KOG0691	O	_	_
D1-PA00042	983	EFI97909.1	hypothetical protein SCHCODRAFT_53768 [Schizophyllum commune H4-8]	55.5	sp|Q9US07|ARP8_SCHPO	Probable actin-related protein 8 OS=Schizosaccharomyces pombe (strain 972 / ATCC 24843) OX=284812 GN=SPAC664.02c PE=1 SV=2	25.1	_	COG1473	S	_	_
D1-PA00043	320	_	_	_	_	_	_	_	_	_	_	_
D1-PA00044	353	EFI98475.1	expressed protein, partial [Schizophyllum commune H4-8]	90.4	_	_	_	_	_	_	_	_
D1-PA00045	146	_	_	_	_	_	_	_	_	_	_	_
D1-PA00046	314	_	_	_	_	_	_	_	_	_	_	_
D1-PA00047	552	_	_	_	_	_	_	_	_	_	_	_
D1-PA00048	437	_	_	_	_	_	_	_	_	_	_	_
D1-PA00049	641	_	_	_	_	_	_	_	_	_	_	_
D1-PA00050	714	EFI97914.1	hypothetical protein SCHCODRAFT_256898 [Schizophyllum commune H4-8]	96.7	sp|G4N5Q2|CON7_MAGO7	C2H2 finger domain transcription factor CON7 OS=Magnaporthe oryzae (strain 70-15 / ATCC MYA-4617 / FGSC 8958) OX=242507 GN=CON7 PE=2 SV=2	33.7	_	_	_	K21455	CON7
D1-PA00051	1026	EFI98477.1	hypothetical protein SCHCODRAFT_108197, partial [Schizophyllum commune H4-8]	34.7	_	_	_	_	_	_	_	_
D1-PA00052	1085	EFI98479.1	hypothetical protein SCHCODRAFT_234289 [Schizophyllum commune H4-8]	90.8	_	_	_	_	_	_	_	_
D1-PA00053	710	EFI98481.1	hypothetical protein SCHCODRAFT_54706 [Schizophyllum commune H4-8]	61.8	_	_	_	_	_	_	_	_
D1-PA00054	1247	EFI98480.1	hypothetical protein SCHCODRAFT_234290 [Schizophyllum commune H4-8]	72.2	_	_	_	_	_	_	_	_
D1-PA00055	232	EFI97917.1	hypothetical protein SCHCODRAFT_15425 [Schizophyllum commune H4-8]	69.4	_	_	_	_	_	_	_	_
D1-PA00056	196	_	_	_	_	_	_	_	_	_	_	_
D1-PA00057	259	_	_	_	_	_	_	_	_	_	_	_
D1-PA00058	2370	EFI98484.1	hypothetical protein SCHCODRAFT_108209, partial [Schizophyllum commune H4-8]	87.4	_	_	_	_	_	_	_	_
D1-PA00059	205	EFI98486.1	hypothetical protein SCHCODRAFT_108212, partial [Schizophyllum commune H4-8]	54.4	_	_	_	_	_	_	_	_
D1-PA00060	186	_	_	_	_	_	_	_	_	_	_	_
D1-PA00061	175	_	_	_	_	_	_	_	_	_	_	_
D1-PA00062	494	_	_	_	_	_	_	_	_	_	_	_
D1-PA00063	469	EFI96770.1	hypothetical protein SCHCODRAFT_108835, partial [Schizophyllum commune H4-8]	70.8	_	_	_	_	_	_	_	_
D1-PA00064	1537	EFI97200.1	hypothetical protein SCHCODRAFT_82219 [Schizophyllum commune H4-8]	58.8	sp|P0CM58|MCA1_CRYNJ	Metacaspase-1 OS=Cryptococcus neoformans var. neoformans serotype D (strain JEC21 / ATCC MYA-565) OX=214684 GN=MCA1 PE=3 SV=1	56.6	_	KOG0254	P	K22684	MCA1
D1-PA00066	206	_	_	_	_	_	_	_	_	_	_	_
D1-PA00067	78	_	_	_	_	_	_	_	_	_	_	_
D1-PA00068	1214	RXW21685.1	hypothetical protein EST38_g4179 [Psathyrella aberdarensis]	56.6	sp|Q5AXT5|PIF1_EMENI	ATP-dependent DNA helicase PIF1 OS=Emericella nidulans (strain FGSC A4 / ATCC 38163 / CBS 112.46 / NRRL 194 / M139) OX=227321 GN=pif1 PE=3 SV=2	57.8	GO:0000002;GO:0000166;GO:0000228;GO:0000278;GO:0000722;GO:0000723;GO:0000724;GO:0000725;GO:0000727;GO:0000733;GO:0000781;GO:0000784;GO:0000785;GO:0000790;GO:0000792;GO:0003674;GO:0003676;GO:0003677;GO:0003678;GO:0003697;GO:0003824;GO:0004003;GO:0004386;GO:0004518;GO:0004527;GO:0004857;GO:0005488;GO:0005524;GO:0005575;GO:0005622;GO:0005623;GO:0005634;GO:0005657;GO:0005694;GO:0005720;GO:0005724;GO:…	COG0507|KOG0987	L	K17804	TIM44
D1-PA00069	535	_	_	_	_	_	_	_	_	_	_	_
D1-PA00070	326	EFI98460.1	hypothetical protein SCHCODRAFT_256882 [Schizophyllum commune H4-8]	86.9	_	_	_	_	COG0666|KOG4177	M	_	_
D1-PA00071	51	_	_	_	_	_	_	_	_	_	_	_
D1-PA00072	1004	EFI92005.1	hypothetical protein SCHCODRAFT_114029, partial [Schizophyllum commune H4-8]	78.2	_	_	_	_	_	_	_	_
D1-PA00073	840	_	_	_	_	_	_	_	_	_	_	_
D1-PA00074	279	_	_	_	_	_	_	_	_	_	_	_
D1-PA00075	635	EFI93318.1	hypothetical protein SCHCODRAFT_112423, partial [Schizophyllum commune H4-8]	61.6	_	_	_	_	_	_	_	_
D1-PA00076	380	EFI93031.1	hypothetical protein SCHCODRAFT_112422, partial [Schizophyllum commune H4-8]	57.5	_	_	_	_	_	_	_	_
D1-PA00077	511	_	_	_	_	_	_	_	_	_	_	_
D1-PA00078	410	_	_	_	_	_	_	_	_	_	_	_
D1-PA00079	513	EFI93317.1	expressed protein [Schizophyllum commune H4-8]	80.7	_	_	_	_	_	_	_	_
D1-PA00080	676	EFI98432.1	hypothetical protein SCHCODRAFT_108102, partial [Schizophyllum commune H4-8]	88	_	_	_	_	_	_	_	_
D1-PA00081	905	TRM65452.1	XPG I-region protein [Auriculariopsis ampla]	75	_	_	_	GO:0000932;GO:0003674;GO:0003824;GO:0004518;GO:0004519;GO:0004520;GO:0004536;GO:0005575;GO:0005622;GO:0005623;GO:0005634;GO:0005737;GO:0005844;GO:0006139;GO:0006259;GO:0006725;GO:0006807;GO:0006950;GO:0006974;GO:0008150;GO:0008152;GO:0009987;GO:0010494;GO:0016787;GO:0016788;GO:0031974;GO:0031981;GO:0032991;GO:0033554;GO:0034399;GO:0034641;GO:0035770;GO:0036464;GO:0043170;GO:0043226;GO:0043227;GO:…	COG5366	S	_	_
D1-PA00082	590	EFI97860.1	hypothetical protein SCHCODRAFT_108105, partial [Schizophyllum commune H4-8]	89.5	_	_	_	_	_	_	_	_
D1-PA00083	364	_	_	_	_	_	_	_	_	_	_	_
D1-PA00084	98	_	_	_	_	_	_	_	_	_	_	_
D1-PA00085	195	_	_	_	_	_	_	_	_	_	_	_
D1-PA00086	345	_	_	_	_	_	_	_	_	_	_	_
D1-PA00087	128	_	_	_	_	_	_	_	_	_	_	_
D1-PA00088	585	EFI98438.1	hypothetical protein SCHCODRAFT_15376 [Schizophyllum commune H4-8]	68.8	sp|Q3S2U1|MOKE_MONPI	Dehydrogenase mokE OS=Monascus pilosus OX=89488 GN=mokE PE=1 SV=1	23.4	_	COG0604|KOG1198	C	_	_
D1-PA00089	362	EFI98439.1	hypothetical protein SCHCODRAFT_234235 [Schizophyllum commune H4-8]	90.1	sp|S0DQ98|FSR4_GIBF5	Trans-enoyl reductase fsr4 OS=Gibberella fujikuroi (strain CBS 195.34 / IMI 58289 / NRRL A-6831) OX=1279085 GN=fsr4 PE=2 SV=1	30	_	COG0604|KOG1198	C	_	_
D1-PA00090	1019	EFI97870.1	hypothetical protein SCHCODRAFT_256868 [Schizophyllum commune H4-8]	83.4	_	_	_	_	_	_	_	_
D1-PA00092	940	TRM63664.1	P-loop containing nucleoside triphosphate hydrolase protein [Auriculariopsis ampla]	56.3	sp|Q08201|MDR3_RAT	Phosphatidylcholine translocator ABCB4 OS=Rattus norvegicus OX=10116 GN=Abcb4 PE=1 SV=1	33.5	_	COG1132|KOG0055	Q	_	_
D1-PA00093	160	EFI92967.1	hypothetical protein SCHCODRAFT_83413 [Schizophyllum commune H4-8]	60.6	_	_	_	GO:0000347;GO:0003674;GO:0003676;GO:0003723;GO:0005488;GO:0005575;GO:0005622;GO:0005623;GO:0005634;GO:0006355;GO:0006357;GO:0006403;GO:0006405;GO:0006406;GO:0006611;GO:0006810;GO:0006886;GO:0006913;GO:0008104;GO:0008150;GO:0008152;GO:0009889;GO:0010467;GO:0010468;GO:0010556;GO:0015031;GO:0015833;GO:0015931;GO:0019219;GO:0019222;GO:0031323;GO:0031326;GO:0031503;GO:0032784;GO:0032991;GO:0033036;GO:…	KOG0533	A	_	_
D1-PA00094	342	EFI92968.1	hypothetical protein SCHCODRAFT_237905 [Schizophyllum commune H4-8]	69.3	_	_	_	GO:0000313;GO:0000315;GO:0003674;GO:0003735;GO:0005198;GO:0005575;GO:0005622;GO:0005623;GO:0005737;GO:0005739;GO:0005759;GO:0005761;GO:0005762;GO:0005840;GO:0006412;GO:0006518;GO:0006807;GO:0008150;GO:0008152;GO:0009058;GO:0009059;GO:0009987;GO:0010467;GO:0015934;GO:0019538;GO:0031974;GO:0032543;GO:0032991;GO:0034641;GO:0034645;GO:0043043;GO:0043170;GO:0043226;GO:0043227;GO:0043228;GO:0043229;GO:…	_	_	_	_
D1-PA00095	1832	EFI98161.1	hypothetical protein SCHCODRAFT_107557, partial [Schizophyllum commune H4-8]	63.5	_	_	_	_	COG2940|KOG2084	B	_	_
D1-PA00096	781	EFI97557.1	hypothetical protein SCHCODRAFT_233859 [Schizophyllum commune H4-8]	56.5	_	_	_	_	_	_	_	_
D1-PA00097	118	EFI97557.1	hypothetical protein SCHCODRAFT_233859 [Schizophyllum commune H4-8]	89.7	_	_	_	_	_	_	_	_
D1-PA00098	186	EFI98160.1	hypothetical protein SCHCODRAFT_107555, partial [Schizophyllum commune H4-8]	84.3	_	_	_	_	COG2940|KOG2084	B	_	_
D1-PA00100	502	EFI94352.1	hypothetical protein SCHCODRAFT_111227, partial [Schizophyllum commune H4-8]	88.1	_	_	_	_	_	_	_	_
D1-PA00101	154	_	_	_	_	_	_	_	_	_	_	_
D1-PA00102	461	_	_	_	_	_	_	_	_	_	_	_
D1-PA00103	714	EFI94745.1	hypothetical protein SCHCODRAFT_236455 [Schizophyllum commune H4-8]	61.4	_	_	_	GO:0000151;GO:0000152;GO:0003674;GO:0005488;GO:0005515;GO:0005575;GO:0005622;GO:0005623;GO:0005634;GO:0005680;GO:0006464;GO:0006508;GO:0006511;GO:0006807;GO:0007088;GO:0007346;GO:0008150;GO:0008152;GO:0009056;GO:0009057;GO:0009896;GO:0009987;GO:0010498;GO:0010564;GO:0010638;GO:0010965;GO:0016567;GO:0019538;GO:0019941;GO:0030071;GO:0030163;GO:0030332;GO:0031145;GO:0031331;GO:0031461;GO:0032270;GO:…	COG0013|KOG1155	DO	_	_
D1-PA00104	332	EFI94350.1	GMC oxidoreductase [Schizophyllum commune H4-8]	99.5	sp|V5NDL4|PDH1_AGACM	Pyranose dehydrogenase OS=Agaricus campestris OX=56157 GN=pdh1 PE=1 SV=1	40.9	_	COG2303|KOG1238	E	_	_
D1-PA00105	104	_	_	_	_	_	_	_	_	_	_	_
D1-PA00106	972	EFI91059.1	hypothetical protein SCHCODRAFT_114938, partial [Schizophyllum commune H4-8]	50.3	_	_	_	_	_	_	_	_
D1-PA00108	210	_	_	_	_	_	_	_	_	_	_	_
D1-PA00109	488	_	_	_	_	_	_	_	_	_	_	_
D1-PA00110	271	_	_	_	_	_	_	_	_	_	_	_
D1-PA00111	739	EFI91109.1	hypothetical protein SCHCODRAFT_238831 [Schizophyllum commune H4-8]	84.3	_	_	_	GO:0000822;GO:0003674;GO:0005488;GO:0005515;GO:0005543;GO:0005575;GO:0005622;GO:0005623;GO:0005634;GO:0005635;GO:0005643;GO:0005737;GO:0005739;GO:0006403;GO:0006405;GO:0006406;GO:0006417;GO:0006446;GO:0006449;GO:0006611;GO:0006810;GO:0006886;GO:0006913;GO:0008047;GO:0008104;GO:0008144;GO:0008150;GO:0008152;GO:0008289;GO:0009889;GO:0010467;GO:0010468;GO:0010556;GO:0010608;GO:0012505;GO:0015031;GO:…	KOG2412	A	K18723	GLE1
D1-PA00112	259	_	_	_	_	_	_	_	_	_	_	_
D1-PA00113	825	_	_	_	_	_	_	_	_	_	_	_
D1-PA00114	549	TRM59009.1	hypothetical protein BD626DRAFT_585841 [Auriculariopsis ampla]	38.6	_	_	_	_	_	_	_	_
D1-PA00115	265	PRQ72238.1	hypothetical protein AAT19DRAFT_9577, partial [Rhodotorula toruloides]	80.6	_	_	_	_	_	_	K02896	RP-L24e, RPL24
D1-PA00116	395	EFI91106.1	hypothetical protein SCHCODRAFT_86312 [Schizophyllum commune H4-8]	68.2	sp|G1XU01|AR280_ARTOA	Cytochrome P450 monooxygenase AOL_s00215g280 OS=Arthrobotrys oligospora (strain ATCC 24927 / CBS 115.81 / DSM 1491) OX=756982 GN=AOL_s00215g280 PE=3 SV=1	24.1	_	COG2124|KOG0158	Q	_	_
D1-PA00117	145	_	_	_	_	_	_	_	_	_	_	_
D1-PA00118	187	_	_	_	_	_	_	_	_	_	_	_
D1-PA00119	488	_	_	_	_	_	_	_	_	_	_	_
D1-PA00120	75	_	_	_	_	_	_	_	_	_	_	_
D1-PA00121	121	_	_	_	_	_	_	_	_	_	_	_
D1-PA00122	157	_	_	_	_	_	_	_	_	_	_	_
D1-PA00123	537	_	_	_	_	_	_	_	_	_	_	_
D1-PA00124	790	EFI91180.1	hypothetical protein SCHCODRAFT_62630 [Schizophyllum commune H4-8]	82.4	_	_	_	_	_	_	_	_
D1-PA00125	316	EFI91178.1	hypothetical protein SCHCODRAFT_114831, partial [Schizophyllum commune H4-8]	92.8	_	_	_	GO:0003674;GO:0005488;GO:0005515;GO:0005575;GO:0005622;GO:0005623;GO:0005737;GO:0005739;GO:0005759;GO:0006996;GO:0007005;GO:0008150;GO:0009987;GO:0016043;GO:0022607;GO:0031974;GO:0033615;GO:0034622;GO:0043226;GO:0043227;GO:0043229;GO:0043231;GO:0043233;GO:0043461;GO:0043933;GO:0044085;GO:0044422;GO:0044424;GO:0044429;GO:0044444;GO:0044446;GO:0044464;GO:0051082;GO:0065003;GO:0070013;GO:0070071;GO:…	KOG3281	O	K07555	ATPeAF1, ATPAF1, ATP11
D1-PA00126	355	EFI91101.1	hypothetical protein SCHCODRAFT_114832, partial [Schizophyllum commune H4-8]	89.3	_	_	_	_	_	_	_	_
D1-PA00127	1179	EFI91102.1	hypothetical protein SCHCODRAFT_238819 [Schizophyllum commune H4-8]	53	sp|Q9LS94|RAG3F_ARATH	Ras-related protein RABG3f OS=Arabidopsis thaliana OX=3702 GN=RABG3F PE=1 SV=1	45.6	_	_	_	_	_
D1-PA00128	471	TRM59015.1	kinase-like protein [Auriculariopsis ampla]	44	sp|Q9UPE1|SRPK3_HUMAN	SRSF protein kinase 3 OS=Homo sapiens OX=9606 GN=SRPK3 PE=1 SV=2	38.5	_	KOG1290	T	_	_
D1-PA00129	86	_	_	_	_	_	_	_	_	_	_	_
D1-PA00130	848	EFI91099.1	hypothetical protein SCHCODRAFT_238815 [Schizophyllum commune H4-8]	70.7	_	_	_	_	KOG0594	G	_	_
D1-PA00131	958	EFI91174.1	hypothetical protein SCHCODRAFT_258981 [Schizophyllum commune H4-8]	100	sp|Q92356|SYB1_SCHPO	Synaptobrevin homolog 1 OS=Schizosaccharomyces pombe (strain 972 / ATCC 24843) OX=284812 GN=syb1 PE=3 SV=1	70.1	GO:0000147;GO:0000278;GO:0000281;GO:0000910;GO:0000912;GO:0000915;GO:0000916;GO:0003674;GO:0003779;GO:0005488;GO:0005515;GO:0005575;GO:0005622;GO:0005623;GO:0005737;GO:0005856;GO:0005937;GO:0005938;GO:0006810;GO:0006897;GO:0006996;GO:0007010;GO:0007015;GO:0007049;GO:0007163;GO:0008064;GO:0008092;GO:0008150;GO:0008154;GO:0008360;GO:0009987;GO:0010638;GO:0015629;GO:0016043;GO:0016192;GO:0022402;GO:…	KOG3671	TZ	K23612	WASL
D1-PA00133	1292	TRM60146.1	choline kinase, cytoplasm [Auriculariopsis ampla]	76.3	sp|Q10276|KICH_SCHPO	Putative choline kinase OS=Schizosaccharomyces pombe (strain 972 / ATCC 24843) OX=284812 GN=SPAC13G7.12c PE=3 SV=1	35.6	GO:0003674;GO:0003824;GO:0004103;GO:0004305;GO:0005575;GO:0005622;GO:0005623;GO:0005737;GO:0006629;GO:0006644;GO:0006646;GO:0006650;GO:0006656;GO:0006657;GO:0006793;GO:0006796;GO:0006807;GO:0008150;GO:0008152;GO:0008610;GO:0008654;GO:0009058;GO:0009987;GO:0016301;GO:0016310;GO:0016740;GO:0016772;GO:0016773;GO:0019637;GO:0044237;GO:0044238;GO:0044249;GO:0044255;GO:0044424;GO:0044464;GO:0045017;GO:…	COG0510|KOG2686	M	K00866	CKI1
D1-PA00134	728	KAB8659296.1	hypothetical protein FH972_026185 [Carpinus fangiana]	30.1	_	_	_	_	_	_	_	_
D1-PA00135	305	EFJ03595.1	expressed protein [Schizophyllum commune H4-8]	47.5	_	_	_	_	_	_	_	_
D1-PA00136	2691	EFJ02305.1	hypothetical protein SCHCODRAFT_64312 [Schizophyllum commune H4-8]	56.9	sp|Q9Y7K2|TOR2_SCHPO	Serine/threonine-protein kinase tor2 OS=Schizosaccharomyces pombe (strain 972 / ATCC 24843) OX=284812 GN=tor2 PE=1 SV=2	29.6	GO:0000003;GO:0000139;GO:0000228;GO:0000322;GO:0000323;GO:0000324;GO:0000329;GO:0000785;GO:0000790;GO:0001300;GO:0001558;GO:0003674;GO:0003824;GO:0004672;GO:0004674;GO:0005488;GO:0005515;GO:0005575;GO:0005622;GO:0005623;GO:0005634;GO:0005694;GO:0005737;GO:0005739;GO:0005768;GO:0005773;GO:0005774;GO:0005794;GO:0005886;GO:0006139;GO:0006259;GO:0006281;GO:0006351;GO:0006360;GO:0006412;GO:0006413;GO:…	COG5032|KOG0891	L	K15436	TRPO3, MTR10
D1-PA00138	273	TRM69627.1	hypothetical protein BD626DRAFT_421959 [Auriculariopsis ampla]	89.2	sp|Q0VA45|ZYX_XENTR	Zyxin OS=Xenopus tropicalis OX=8364 GN=zyx PE=2 SV=1	31.4	GO:0000003;GO:0000399;GO:0000749;GO:0000750;GO:0001403;GO:0003674;GO:0005096;GO:0005575;GO:0005622;GO:0005623;GO:0005737;GO:0005856;GO:0005933;GO:0005935;GO:0005938;GO:0006996;GO:0007010;GO:0007015;GO:0007114;GO:0007117;GO:0007118;GO:0007119;GO:0007124;GO:0007154;GO:0007163;GO:0007165;GO:0007186;GO:0007264;GO:0008047;GO:0008104;GO:0008150;GO:0008360;GO:0008361;GO:0009987;GO:0010033;GO:0016043;GO:…	KOG1453	T	_	_
D1-PA00139	205	_	_	_	_	_	_	_	_	_	_	_
D1-PA00140	433	EFI95063.1	hypothetical protein SCHCODRAFT_16308 [Schizophyllum commune H4-8]	86.3	_	_	_	GO:0000428;GO:0005575;GO:0005622;GO:0005623;GO:0005634;GO:0005730;GO:0005736;GO:0006139;GO:0006351;GO:0006360;GO:0006725;GO:0006807;GO:0008150;GO:0008152;GO:0009058;GO:0009059;GO:0009303;GO:0009987;GO:0010467;GO:0016070;GO:0016072;GO:0018130;GO:0019438;GO:0030880;GO:0031974;GO:0031981;GO:0032774;GO:0032991;GO:0034641;GO:0034645;GO:0034654;GO:0034660;GO:0042790;GO:0043170;GO:0043226;GO:0043227;GO:…	KOG4134	K	K03004	RPA43
D1-PA00141	1241	EFI95471.1	hypothetical protein SCHCODRAFT_37192, partial [Schizophyllum commune H4-8]	61.2	sp|D4B1N9|LIP3_ARTBC	Probable secreted lipase ARB_02369 OS=Arthroderma benhamiae (strain ATCC MYA-4681 / CBS 112371) OX=663331 GN=ARB_02369 PE=1 SV=1	33.7	_	COG2272|KOG4389	G	_	_
D1-PA00142	125	_	_	_	_	_	_	_	_	_	_	_
D1-PA00143	76	_	_	_	_	_	_	_	_	_	_	_
D1-PA00144	548	EFI98933.1	hypothetical protein SCHCODRAFT_233430 [Schizophyllum commune H4-8]	93.1	sp|A0A2Z5TMB8|HIMC_ASPJA	Cytochrome P450 monooxygenase himC OS=Aspergillus japonicus OX=34381 GN=himC PE=3 SV=1	26.6	_	COG2124|KOG0157	Q	_	_
D1-PA00145	676	EFI98934.1	hypothetical protein SCHCODRAFT_66659 [Schizophyllum commune H4-8]	50.3	sp|Q6MEN1|SYE_PARUW	Glutamate--tRNA ligase OS=Protochlamydia amoebophila (strain UWE25) OX=264201 GN=gltX PE=3 SV=1	35.6	GO:0000166;GO:0000959;GO:0003674;GO:0003824;GO:0004812;GO:0004818;GO:0005488;GO:0005524;GO:0005575;GO:0005622;GO:0005623;GO:0005737;GO:0005739;GO:0006082;GO:0006139;GO:0006399;GO:0006412;GO:0006418;GO:0006424;GO:0006518;GO:0006520;GO:0006725;GO:0006807;GO:0008144;GO:0008150;GO:0008152;GO:0009058;GO:0009059;GO:0009987;GO:0010467;GO:0016070;GO:0016874;GO:0016875;GO:0017076;GO:0019538;GO:0019752;GO:…	COG0008|KOG1149	J	_	_
D1-PA00146	295	EFI99520.1	hypothetical protein SCHCODRAFT_14863 [Schizophyllum commune H4-8]	100	sp|Q9I4V0|NQRED_PSEAE	NADH:quinone reductase OS=Pseudomonas aeruginosa (strain ATCC 15692 / DSM 22644 / CIP 104116 / JCM 14847 / LMG 12228 / 1C / PRS 101 / PAO1) OX=208964 GN=PA1024 PE=1 SV=1	54.8	_	COG2070	E	_	_
D1-PA00147	578	TRM61029.1	hypothetical protein BD626DRAFT_406399 [Auriculariopsis ampla]	52.6	_	_	_	_	_	_	_	_
D1-PA00148	704	EFI98389.1	hypothetical protein SCHCODRAFT_256842 [Schizophyllum commune H4-8]	74.7	_	_	_	_	_	_	_	_
D1-PA00149	1333	EFI97805.1	hypothetical protein SCHCODRAFT_108008, partial [Schizophyllum commune H4-8]	75	sp|Q27W01|RBM8A_RAT	RNA-binding protein 8A OS=Rattus norvegicus OX=10116 GN=Rbm8a PE=1 SV=1	58.3	_	KOG1911	K	K12876	RBM8A, Y14
D1-PA00150	127	EFI98388.1	hypothetical protein SCHCODRAFT_54747 [Schizophyllum commune H4-8]	77.4	_	_	_	_	_	_	_	_
D1-PA00151	184	_	_	_	_	_	_	_	_	_	_	_
D1-PA00152	622	EFI97803.1	hypothetical protein SCHCODRAFT_67336 [Schizophyllum commune H4-8]	83.9	sp|Q70GH4|SED3_ASPFU	Tripeptidyl-peptidase sed3 OS=Neosartorya fumigata (strain ATCC MYA-4609 / Af293 / CBS 101355 / FGSC A1100) OX=330879 GN=sed3 PE=1 SV=1	36.6	_	COG4934	O	K01279	TPP1, CLN2
D1-PA00153	388	EFJ03657.1	hypothetical protein SCHCODRAFT_80737 [Schizophyllum commune H4-8]	67.3	_	_	_	_	_	_	_	_
D1-PA00154	168	_	_	_	_	_	_	_	_	_	_	_
D1-PA00155	303	EFJ02327.1	hypothetical protein SCHCODRAFT_255445 [Schizophyllum commune H4-8]	59.5	_	_	_	_	_	_	_	_
D1-PA00156	70	EFJ03659.1	hypothetical protein SCHCODRAFT_103849, partial [Schizophyllum commune H4-8]	87.3	_	_	_	_	_	_	_	_
D1-PA00158	641	EFI98292.1	expressed protein [Schizophyllum commune H4-8]	90.1	_	_	_	_	_	_	_	_
D1-PA00159	375	_	_	_	_	_	_	_	_	_	_	_
D1-PA00160	2260	EFI97673.1	hypothetical protein SCHCODRAFT_15231 [Schizophyllum commune H4-8]	94.6	_	_	_	_	_	_	_	_
D1-PA00161	355	EFJ03657.1	hypothetical protein SCHCODRAFT_80737 [Schizophyllum commune H4-8]	81.7	_	_	_	_	_	_	_	_
D1-PA00162	394	_	_	_	_	_	_	_	_	_	_	_
D1-PA00163	282	_	_	_	_	_	_	_	_	_	_	_
D1-PA00164	71	EFJ03659.1	hypothetical protein SCHCODRAFT_103849, partial [Schizophyllum commune H4-8]	90.1	_	_	_	_	_	_	_	_
D1-PA00165	92	_	_	_	_	_	_	_	_	_	_	_
D1-PA00166	307	_	_	_	_	_	_	_	_	_	_	_
D1-PA00167	239	_	_	_	_	_	_	_	_	_	_	_
D1-PA00169	182	EFI95782.1	40S ribosomal protein S14 [Schizophyllum commune H4-8]	90.4	sp|Q08699|RS14_PODCA	40S ribosomal protein S14 OS=Podocoryna carnea OX=6096 GN=RPS14 PE=2 SV=1	77.6	GO:0000028;GO:0000462;GO:0002181;GO:0003674;GO:0003676;GO:0003723;GO:0003729;GO:0003735;GO:0005198;GO:0005488;GO:0005575;GO:0005622;GO:0005623;GO:0005737;GO:0005829;GO:0005840;GO:0006139;GO:0006364;GO:0006396;GO:0006412;GO:0006518;GO:0006725;GO:0006807;GO:0006996;GO:0008150;GO:0008152;GO:0009058;GO:0009059;GO:0009987;GO:0010467;GO:0015935;GO:0016043;GO:0016070;GO:0016072;GO:0019538;GO:0019843;GO:…	COG0100|KOG0407	J	K02955	RP-S14e, RPS14
D1-PA00170	360	EFI95351.1	hypothetical protein SCHCODRAFT_57626 [Schizophyllum commune H4-8]	93.1	_	_	_	_	_	_	_	_
D1-PA00171	157	EFI95783.1	hypothetical protein SCHCODRAFT_77827 [Schizophyllum commune H4-8]	87.2	_	_	_	_	COG4295	S	_	_
D1-PA00172	820	_	_	_	_	_	_	_	_	_	_	_
D1-PA00175	169	_	_	_	_	_	_	_	_	_	_	_
D1-PA00176	1787	EFI92060.1	glycoside hydrolase family 61 protein [Schizophyllum commune H4-8]	78.2	sp|O14405|GUN4_HYPJE	Endoglucanase-4 OS=Hypocrea jecorina OX=51453 GN=cel61a PE=1 SV=1	31.8	_	_	_	K19356	E1.14.99.54
D1-PA00177	218	EFI92062.1	glycoside hydrolase family 61 protein, partial [Schizophyllum commune H4-8]	93.6	_	_	_	_	_	_	_	_
D1-PA00178	1477	EFI93433.1	hypothetical protein SCHCODRAFT_60529 [Schizophyllum commune H4-8]	59.8	_	_	_	GO:0003674;GO:0005198;GO:0005575;GO:0005622;GO:0005623;GO:0005634;GO:0005635;GO:0005643;GO:0005737;GO:0006810;GO:0006913;GO:0006996;GO:0006997;GO:0006999;GO:0007346;GO:0008150;GO:0009987;GO:0010389;GO:0010564;GO:0012505;GO:0016020;GO:0016021;GO:0016043;GO:0017056;GO:0031224;GO:0031967;GO:0031974;GO:0031975;GO:0031981;GO:0032386;GO:0032879;GO:0032991;GO:0034399;GO:0043226;GO:0043227;GO:0043229;GO:…	KOG1835	S	_	_
D1-PA00179	291	EFI93143.1	hypothetical protein SCHCODRAFT_237402 [Schizophyllum commune H4-8]	86.4	_	_	_	_	_	_	_	_
D1-PA00180	937	EFI93434.1	hypothetical protein SCHCODRAFT_237403 [Schizophyllum commune H4-8]	86.3	_	_	_	_	_	_	_	_
D1-PA00181	1391	EFI93147.1	hypothetical protein SCHCODRAFT_112653, partial [Schizophyllum commune H4-8]	60.4	_	_	_	_	_	_	_	_
D1-PA00182	97	_	_	_	_	_	_	_	_	_	_	_
D1-PA00183	169	_	_	_	_	_	_	_	_	_	_	_
D1-PA00184	1162	EFI93151.1	pyranose-2-oxidase [Schizophyllum commune H4-8]	45.3	sp|P79076|P2OX_TRAVE	Pyranose 2-oxidase OS=Trametes versicolor OX=5325 GN=P2OX PE=1 SV=1	34.3	_	COG2303	E	_	_
D1-PA00185	574	EFI93438.1	hypothetical protein SCHCODRAFT_112659, partial [Schizophyllum commune H4-8]	87	_	_	_	_	_	_	_	_
D1-PA00186	672	EFI93439.1	hypothetical protein SCHCODRAFT_112660, partial [Schizophyllum commune H4-8]	99.3	_	_	_	_	COG5260|KOG2277	D	_	_
D1-PA00187	470	EFI93439.1	hypothetical protein SCHCODRAFT_112660, partial [Schizophyllum commune H4-8]	67.1	_	_	_	_	COG5260|KOG2277	D	_	_
D1-PA00188	868	EFI93152.1	hypothetical protein SCHCODRAFT_70328 [Schizophyllum commune H4-8]	59.7	sp|O13864|IMB1_SCHPO	Importin subunit beta-1 OS=Schizosaccharomyces pombe (strain 972 / ATCC 24843) OX=284812 GN=kap95 PE=3 SV=1	32.5	GO:0000060;GO:0000166;GO:0001882;GO:0001883;GO:0003674;GO:0005048;GO:0005085;GO:0005087;GO:0005088;GO:0005215;GO:0005488;GO:0005515;GO:0005525;GO:0005575;GO:0005622;GO:0005623;GO:0005634;GO:0005635;GO:0005643;GO:0005737;GO:0005819;GO:0005856;GO:0006605;GO:0006606;GO:0006607;GO:0006610;GO:0006612;GO:0006629;GO:0006644;GO:0006650;GO:0006656;GO:0006793;GO:0006796;GO:0006807;GO:0006810;GO:0006886;GO:…	COG5215|KOG1241	U	K14293	KPNB1, IPO1
D1-PA00189	582	TEA24608.1	hypothetical protein DBR06_SOUSAS30410123, partial [Sousa chinensis]	28.6	_	_	_	_	_	_	_	_
D1-PA00190	138	TRM60026.1	Hsp70 protein-domain-containing protein [Auriculariopsis ampla]	86.8	_	_	_	GO:0000166;GO:0000774;GO:0003674;GO:0005488;GO:0005515;GO:0005524;GO:0005575;GO:0005622;GO:0005623;GO:0005737;GO:0005783;GO:0005788;GO:0006457;GO:0006605;GO:0006612;GO:0006620;GO:0006810;GO:0006886;GO:0006950;GO:0006986;GO:0008104;GO:0008144;GO:0008150;GO:0009987;GO:0010033;GO:0012505;GO:0015031;GO:0015833;GO:0017076;GO:0030234;GO:0030554;GO:0031204;GO:0031974;GO:0032553;GO:0032555;GO:0032559;GO:…	COG0443|KOG0104	O	_	_
D1-PA00191	559	TRM65053.1	hypothetical protein BD626DRAFT_490743 [Auriculariopsis ampla]	36.1	_	_	_	_	_	_	_	_
D1-PA00192	667	EFI93441.1	hypothetical protein SCHCODRAFT_112664, partial [Schizophyllum commune H4-8]	95	_	_	_	_	_	_	_	_
D1-PA00193	1306	EFI93443.1	hypothetical protein SCHCODRAFT_70336 [Schizophyllum commune H4-8]	89.5	sp|Q5KP44|IMDH_CRYNJ	Inosine-5'-monophosphate dehydrogenase OS=Cryptococcus neoformans var. neoformans serotype D (strain JEC21 / ATCC MYA-565) OX=214684 GN=CNA04240 PE=3 SV=1	61.9	GO:0000785;GO:0003674;GO:0003676;GO:0003682;GO:0003723;GO:0003729;GO:0003824;GO:0003938;GO:0005488;GO:0005575;GO:0005622;GO:0005623;GO:0005694;GO:0005737;GO:0005886;GO:0006139;GO:0006163;GO:0006164;GO:0006183;GO:0006725;GO:0006753;GO:0006793;GO:0006796;GO:0006807;GO:0006950;GO:0007154;GO:0008150;GO:0008152;GO:0009058;GO:0009116;GO:0009117;GO:0009119;GO:0009141;GO:0009142;GO:0009144;GO:0009145;GO:…	COG0516|KOG2550	F	K00088	IMPDH, guaB
D1-PA00194	611	EFI93154.1	glycoside hydrolase family 13 protein [Schizophyllum commune H4-8]	60.9	sp|Q9P6J3|MALT_SCHPO	Alpha-glucosidase OS=Schizosaccharomyces pombe (strain 972 / ATCC 24843) OX=284812 GN=mal1 PE=2 SV=1	35.4	_	COG0366|KOG0471	G	_	_
D1-PA00195	877	EFI93444.1	hypothetical protein SCHCODRAFT_12064 [Schizophyllum commune H4-8]	89.7	_	_	_	_	COG5078|KOG0417	O	_	_
D1-PA00196	286	EFI96969.1	hypothetical protein SCHCODRAFT_235016 [Schizophyllum commune H4-8]	62.4	_	_	_	_	_	_	_	_
D1-PA00197	129	KIY50214.1	cytochrome P450 [Fistulina hepatica ATCC 64428]	49.1	sp|A0A286LF02|PSIH_PSICY	Tryptamine 4-monooxygenase OS=Psilocybe cyanescens OX=93625 GN=psiH PE=2 SV=1	42.1	_	COG2124|KOG0156	Q	_	_
D1-PA00198	306	PBK93038.1	cytochrome P450 [Armillaria gallica]	37.3	_	_	_	_	COG2124|KOG0156	Q	_	_
D1-PA00199	128	_	_	_	_	_	_	_	_	_	_	_
D1-PA00200	812	TRM60005.1	hypothetical protein BD626DRAFT_572109 [Auriculariopsis ampla]	64	sp|O54838|DUS5_RAT	Dual specificity protein phosphatase 5 OS=Rattus norvegicus OX=10116 GN=Dusp5 PE=2 SV=1	37	_	COG2453|KOG1716	V	_	_
D1-PA00201	367	EFI94817.1	hypothetical protein SCHCODRAFT_236542 [Schizophyllum commune H4-8]	64.9	_	_	_	_	_	_	_	_
D1-PA00202	921	EFI94417.1	expressed protein [Schizophyllum commune H4-8]	62.5	_	_	_	_	_	_	_	_
D1-PA00203	183	EFI96352.1	hypothetical protein SCHCODRAFT_109631, partial [Schizophyllum commune H4-8]	48.1	_	_	_	_	_	_	_	_
D1-PA00204	349	EFI99374.1	glycoside hydrolase family 37 protein [Schizophyllum commune H4-8]	94.7	sp|P32358|TREA_BOMMO	Trehalase OS=Bombyx mori OX=7091 PE=1 SV=1	60	_	COG1626|KOG0602	G	_	_
D1-PA00205	493	EFI99374.1	glycoside hydrolase family 37 protein [Schizophyllum commune H4-8]	53.2	sp|Q54QZ5|TREA_DICDI	Trehalase OS=Dictyostelium discoideum OX=44689 GN=treh PE=3 SV=1	47.7	_	COG1626|KOG0602	G	_	_
D1-PA00206	671	EFI99375.1	hypothetical protein SCHCODRAFT_52322 [Schizophyllum commune H4-8]	41.1	_	_	_	GO:0000245;GO:0000375;GO:0000377;GO:0000381;GO:0000395;GO:0000398;GO:0003674;GO:0003676;GO:0003723;GO:0003729;GO:0005488;GO:0005575;GO:0005622;GO:0005623;GO:0005634;GO:0005681;GO:0005684;GO:0005685;GO:0005737;GO:0006139;GO:0006376;GO:0006396;GO:0006397;GO:0006725;GO:0006807;GO:0008150;GO:0008152;GO:0008380;GO:0009987;GO:0010467;GO:0010468;GO:0016043;GO:0016070;GO:0016071;GO:0019219;GO:0019222;GO:…	KOG2253	A	_	_
D1-PA00207	810	EFI99376.1	hypothetical protein SCHCODRAFT_81608 [Schizophyllum commune H4-8]	90.8	sp|Q10367|GLO3_SCHPO	ADP-ribosylation factor GTPase-activating protein glo3 OS=Schizosaccharomyces pombe (strain 972 / ATCC 24843) OX=284812 GN=glo3 PE=3 SV=2	63.6	GO:0003674;GO:0005096;GO:0005575;GO:0005622;GO:0005623;GO:0005737;GO:0005793;GO:0005794;GO:0005798;GO:0006810;GO:0006886;GO:0006888;GO:0006890;GO:0006900;GO:0006901;GO:0006903;GO:0006996;GO:0008047;GO:0008104;GO:0008150;GO:0009987;GO:0012505;GO:0012506;GO:0015031;GO:0015833;GO:0016020;GO:0016043;GO:0016050;GO:0016192;GO:0030117;GO:0030120;GO:0030126;GO:0030135;GO:0030137;GO:0030234;GO:0030659;GO:…	COG5347|KOG0706	T	K12493	ARFGAP2_3
D1-PA00208	30	_	_	_	_	_	_	_	_	_	_	_
D1-PA00209	451	EFI95540.1	hypothetical protein SCHCODRAFT_57755 [Schizophyllum commune H4-8]	80.5	_	_	_	GO:0003674;GO:0003824;GO:0006793;GO:0006796;GO:0008150;GO:0008152;GO:0009987;GO:0016311;GO:0016787;GO:0016788;GO:0016791;GO:0042578;GO:0044237	COG1011|KOG3085	S	_	_
D1-PA00210	278	_	_	_	_	_	_	_	_	_	_	_
D1-PA00211	1903	EFI95537.1	hypothetical protein SCHCODRAFT_257636 [Schizophyllum commune H4-8]	86.8	_	_	_	GO:0000003;GO:0000228;GO:0000280;GO:0003674;GO:0003676;GO:0003723;GO:0005488;GO:0005575;GO:0005622;GO:0005623;GO:0005634;GO:0005694;GO:0005737;GO:0006275;GO:0006996;GO:0007049;GO:0007127;GO:0007154;GO:0007165;GO:0007346;GO:0008150;GO:0009889;GO:0009891;GO:0009893;GO:0009987;GO:0010556;GO:0010557;GO:0010564;GO:0010571;GO:0010604;GO:0010638;GO:0016043;GO:0019219;GO:0019222;GO:0022402;GO:0022414;GO:…	KOG4660	D	_	_
D1-PA00212	308	EFI94862.1	hypothetical protein SCHCODRAFT_58975 [Schizophyllum commune H4-8]	94.4	_	_	_	_	_	_	_	_
D1-PA00213	362	EFI94457.1	hypothetical protein SCHCODRAFT_236599 [Schizophyllum commune H4-8]	67.2	_	_	_	_	_	_	_	_
D1-PA00214	783	EFI94456.1	hypothetical protein SCHCODRAFT_111436, partial [Schizophyllum commune H4-8]	73.3	_	_	_	_	_	_	_	_
D1-PA00215	330	EFI94861.1	hypothetical protein SCHCODRAFT_69580 [Schizophyllum commune H4-8]	89.6	sp|Q56232|AAT_THET8	Aspartate aminotransferase OS=Thermus thermophilus (strain HB8 / ATCC 27634 / DSM 579) OX=300852 GN=aspC PE=1 SV=1	31.3	_	COG0436|KOG0257	E	_	_
D1-PA00216	214	_	_	_	_	_	_	_	_	_	_	_
D1-PA00217	842	EFI94455.1	hypothetical protein SCHCODRAFT_257992 [Schizophyllum commune H4-8]	86.7	sp|Q4P3W3|DBP10_USTMA	ATP-dependent RNA helicase DBP10 OS=Ustilago maydis (strain 521 / FGSC 9021) OX=237631 GN=DBP10 PE=3 SV=1	40.7	GO:0000460;GO:0000463;GO:0000466;GO:0000470;GO:0003674;GO:0003724;GO:0003824;GO:0004004;GO:0004386;GO:0005575;GO:0005622;GO:0005623;GO:0005634;GO:0005730;GO:0005737;GO:0006139;GO:0006364;GO:0006396;GO:0006725;GO:0006807;GO:0008026;GO:0008150;GO:0008152;GO:0008186;GO:0009987;GO:0010467;GO:0010501;GO:0016043;GO:0016070;GO:0016072;GO:0016462;GO:0016787;GO:0016817;GO:0016818;GO:0016887;GO:0017111;GO:…	COG0513|KOG0337	A	K14808	DDX54, DBP10
D1-PA00218	80	EFI95475.1	hypothetical protein SCHCODRAFT_257595 [Schizophyllum commune H4-8]	100	sp|Q1E878|HSE1_COCIM	Class E vacuolar protein-sorting machinery protein HSE1 OS=Coccidioides immitis (strain RS) OX=246410 GN=HSE1 PE=3 SV=1	77.4	_	KOG2199	T	_	_
D1-PA00219	547	_	_	_	_	_	_	_	_	_	_	_
D1-PA00220	579	OBZ70899.1	hypothetical protein A0H81_09541, partial [Grifola frondosa]	39.5	_	_	_	_	_	_	_	_
D1-PA00221	69	_	_	_	_	_	_	_	_	_	_	_
D1-PA00222	348	GAW10664.1	ribosomal protein S13 [Lentinula edodes]	86	sp|Q8ISP0|RS18_BRABE	40S ribosomal protein S18 OS=Branchiostoma belcheri OX=7741 GN=RPS18 PE=2 SV=1	78.9	GO:0000447;GO:0000460;GO:0000462;GO:0000466;GO:0000469;GO:0000478;GO:0000479;GO:0002181;GO:0003674;GO:0003735;GO:0005198;GO:0005575;GO:0005622;GO:0005623;GO:0005737;GO:0005739;GO:0005829;GO:0005840;GO:0006139;GO:0006364;GO:0006396;GO:0006403;GO:0006405;GO:0006407;GO:0006412;GO:0006518;GO:0006611;GO:0006725;GO:0006807;GO:0006810;GO:0006886;GO:0006913;GO:0008104;GO:0008150;GO:0008152;GO:0009058;GO:…	COG0099|KOG3311	J	K02964	RP-S18e, RPS18
D1-PA00223	912	EFI95476.1	hypothetical protein SCHCODRAFT_257597 [Schizophyllum commune H4-8]	76.6	_	_	_	_	_	_	_	_
D1-PA00224	109	_	_	_	_	_	_	_	_	_	_	_
D1-PA00225	768	EFI92063.1	hypothetical protein SCHCODRAFT_113947, partial [Schizophyllum commune H4-8]	51.7	_	_	_	_	_	_	_	_
D1-PA00226	295	EFI91968.1	hypothetical protein SCHCODRAFT_61780 [Schizophyllum commune H4-8]	50.3	_	_	_	_	KOG4569	G	_	_
D1-PA00227	150	_	_	_	_	_	_	_	_	_	_	_
D1-PA00229	426	_	_	_	_	_	_	_	_	_	_	_
D1-PA00230	652	EFI95409.1	hypothetical protein SCHCODRAFT_257830 [Schizophyllum commune H4-8]	82.1	_	_	_	GO:0000070;GO:0000075;GO:0000228;GO:0000278;GO:0000280;GO:0000775;GO:0000776;GO:0000777;GO:0000778;GO:0000779;GO:0000780;GO:0000793;GO:0000794;GO:0000819;GO:0005575;GO:0005622;GO:0005623;GO:0005634;GO:0005635;GO:0005694;GO:0005815;GO:0005816;GO:0005819;GO:0005856;GO:0006810;GO:0006913;GO:0006996;GO:0007049;GO:0007059;GO:0007080;GO:0007088;GO:0007093;GO:0007094;GO:0007346;GO:0008104;GO:0008150;GO:…	KOG4593	D	K06679	MAD1
D1-PA00231	586	EFI95838.1	hypothetical protein SCHCODRAFT_236250 [Schizophyllum commune H4-8]	87.7	sp|S0DQ98|FSR4_GIBF5	Trans-enoyl reductase fsr4 OS=Gibberella fujikuroi (strain CBS 195.34 / IMI 58289 / NRRL A-6831) OX=1279085 GN=fsr4 PE=2 SV=1	31.6	_	COG0604|KOG1198	C	_	_
D1-PA00232	487	_	_	_	_	_	_	_	_	_	_	_
D1-PA00233	96	_	_	_	_	_	_	_	_	_	_	_
D1-PA00234	740	_	_	_	_	_	_	_	_	_	_	_
D1-PA00235	143	_	_	_	_	_	_	_	_	_	_	_
D1-PA00236	197	_	_	_	_	_	_	_	_	_	_	_
D1-PA00237	581	EFI98662.1	hypothetical protein SCHCODRAFT_108558, partial [Schizophyllum commune H4-8]	68	_	_	_	_	_	_	_	_
D1-PA00238	100	_	_	_	_	_	_	_	_	_	_	_
D1-PA00239	686	TRM56020.1	hypothetical protein BD626DRAFT_576182 [Auriculariopsis ampla]	34	_	_	_	GO:0000228;GO:0000722;GO:0000723;GO:0000724;GO:0000725;GO:0000781;GO:0000784;GO:0003674;GO:0003676;GO:0003677;GO:0003678;GO:0003824;GO:0004003;GO:0004386;GO:0005488;GO:0005575;GO:0005622;GO:0005623;GO:0005634;GO:0005694;GO:0005737;GO:0006139;GO:0006259;GO:0006281;GO:0006302;GO:0006310;GO:0006312;GO:0006725;GO:0006807;GO:0006950;GO:0006974;GO:0006996;GO:0008026;GO:0008094;GO:0008150;GO:0008152;GO:…	COG0514|KOG0351	A	_	_
D1-PA00240	128	_	_	_	_	_	_	_	_	_	_	_
D1-PA00241	128	_	_	_	_	_	_	_	_	_	_	_
D1-PA00242	458	EFI99261.1	hypothetical protein SCHCODRAFT_106379, partial [Schizophyllum commune H4-8]	75.2	_	_	_	_	_	_	_	_
D1-PA00243	1018	EFI94365.1	hypothetical protein SCHCODRAFT_111256, partial [Schizophyllum commune H4-8]	60.9	_	_	_	_	_	_	_	_
D1-PA00244	1533	EFI94363.1	hypothetical protein SCHCODRAFT_236473 [Schizophyllum commune H4-8]	78.8	sp|G3Y416|YANC_ASPNA	Cytochrome P450 monooxygenase yanC OS=Aspergillus niger (strain ATCC 1015 / CBS 113.46 / FGSC A1144 / LSHB Ac4 / NCTC 3858a / NRRL 328 / USDA 3528.7) OX=380704 GN=yanC PE=1 SV=1	25.6	_	_	_	_	_
D1-PA00245	174	EFI98831.1	hypothetical protein SCHCODRAFT_53058 [Schizophyllum commune H4-8]	95.5	_	_	_	_	COG3509	Q	_	_
D1-PA00246	194	_	_	_	_	_	_	_	_	_	_	_
D1-PA00247	866	EFI98830.1	hypothetical protein SCHCODRAFT_106657, partial [Schizophyllum commune H4-8]	56.7	sp|O59790|ARK1_SCHPO	Serine/threonine-protein kinase ark1 OS=Schizosaccharomyces pombe (strain 972 / ATCC 24843) OX=284812 GN=ark1 PE=1 SV=2	57.8	_	_	_	_	_
D1-PA00248	451	EFI99395.1	hypothetical protein SCHCODRAFT_52351 [Schizophyllum commune H4-8]	50.4	sp|A2TBU0|EASA_EPIFI	Probable inactive reductase easA OS=Epichloe festucae var. lolii OX=73839 GN=easA PE=2 SV=1	51.1	GO:0003674;GO:0003824;GO:0006807;GO:0008150;GO:0008152;GO:0009058;GO:0009636;GO:0009709;GO:0009820;GO:0009821;GO:0009987;GO:0016491;GO:0016645;GO:0016646;GO:0019748;GO:0034641;GO:0035834;GO:0035835;GO:0035836;GO:0035837;GO:0042221;GO:0044237;GO:0044249;GO:0044271;GO:0044550;GO:0046447;GO:0050896;GO:0051716;GO:0055114;GO:0070887;GO:0071704;GO:0097237;GO:0098754;GO:1901564;GO:1901566;GO:1901576;GO:…	COG1902|KOG0134	C	_	_
D1-PA00249	378	EFI98827.1	hypothetical protein SCHCODRAFT_106653, partial [Schizophyllum commune H4-8]	62.8	_	_	_	_	_	_	_	_
D1-PA00250	1006	EFI99394.1	glycoside hydrolase family 43 protein, partial [Schizophyllum commune H4-8]	81.1	sp|Q53FA7|QORX_HUMAN	Quinone oxidoreductase PIG3 OS=Homo sapiens OX=9606 GN=TP53I3 PE=1 SV=2	31.9	_	_	_	_	_
D1-PA00251	2087	EFI99392.1	hypothetical protein SCHCODRAFT_106650, partial [Schizophyllum commune H4-8]	88.7	_	_	_	_	_	_	_	_
D1-PA00252	1480	TRM62159.1	hypothetical protein BD626DRAFT_570374 [Auriculariopsis ampla]	39.1	_	_	_	_	_	_	_	_
D1-PA00253	590	EFI99391.1	hypothetical protein SCHCODRAFT_106645, partial [Schizophyllum commune H4-8]	84.6	_	_	_	_	_	_	_	_
D1-PA00254	192	VEU13563.1	glycosyl hydrolase 20 [Schizophyllum commune]	79.2	_	_	_	_	COG3525|KOG2499	G	_	_
D1-PA00255	100	_	_	_	_	_	_	_	_	_	_	_
D1-PA00256	303	EFI98819.1	hypothetical protein SCHCODRAFT_84719 [Schizophyllum commune H4-8]	98	sp|Q6C338|ATPG_YARLI	ATP synthase subunit gamma, mitochondrial OS=Yarrowia lipolytica (strain CLIB 122 / E 150) OX=284591 GN=ATP3 PE=1 SV=2	51.7	GO:0000275;GO:0005575;GO:0005622;GO:0005623;GO:0005737;GO:0005739;GO:0005740;GO:0005743;GO:0005753;GO:0005756;GO:0006091;GO:0006119;GO:0006139;GO:0006163;GO:0006164;GO:0006725;GO:0006753;GO:0006754;GO:0006793;GO:0006796;GO:0006807;GO:0006810;GO:0006811;GO:0006812;GO:0006839;GO:0008150;GO:0008152;GO:0009058;GO:0009117;GO:0009123;GO:0009124;GO:0009126;GO:0009127;GO:0009141;GO:0009142;GO:0009144;GO:…	COG0224|KOG1531	C	K02136	ATPeF1G, ATP5C1, ATP3
D1-PA00257	479	EFI99390.1	hypothetical protein SCHCODRAFT_84718 [Schizophyllum commune H4-8]	74.9	sp|P56329|IF2B_SCHPO	Probable eukaryotic translation initiation factor 2 subunit beta OS=Schizosaccharomyces pombe (strain 972 / ATCC 24843) OX=284812 GN=tif212 PE=1 SV=2	82.6	GO:0001731;GO:0002181;GO:0002183;GO:0003674;GO:0003676;GO:0003723;GO:0003729;GO:0003743;GO:0005488;GO:0005515;GO:0005575;GO:0005622;GO:0005623;GO:0005737;GO:0005850;GO:0006412;GO:0006413;GO:0006518;GO:0006807;GO:0008135;GO:0008150;GO:0008152;GO:0009058;GO:0009059;GO:0009987;GO:0010467;GO:0016043;GO:0016282;GO:0019538;GO:0022607;GO:0022613;GO:0022618;GO:0031369;GO:0032991;GO:0034622;GO:0034641;GO:…	COG1601|KOG2768	J	K03238	EIF2S2
D1-PA00258	133	_	_	_	_	_	_	_	_	_	_	_
D1-PA00259	198	_	_	_	_	_	_	_	_	_	_	_
D1-PA00260	692	TRM62164.1	hypothetical protein BD626DRAFT_500107 [Auriculariopsis ampla]	53.7	_	_	_	_	KOG4155	S	_	_
D1-PA00261	119	_	_	_	_	_	_	_	_	_	_	_
D1-PA00262	114	EFI98817.1	hypothetical protein SCHCODRAFT_233257 [Schizophyllum commune H4-8]	85.3	_	_	_	_	_	_	_	_
D1-PA00263	733	EFI99389.1	hypothetical protein SCHCODRAFT_233256 [Schizophyllum commune H4-8]	60.1	sp|Q92452|GOX_TALFL	Glucose oxidase OS=Talaromyces flavus OX=5095 GN=GOX PE=3 SV=1	39.7	_	COG2303|KOG1238	E	_	_
D1-PA00264	121	_	_	_	_	_	_	_	_	_	_	_
D1-PA00265	92	_	_	_	_	_	_	_	_	_	_	_
D1-PA00266	560	_	_	_	_	_	_	_	_	_	_	_
D1-PA00267	78	_	_	_	_	_	_	_	_	_	_	_
D1-PA00268	332	EFI98816.1	hypothetical protein SCHCODRAFT_53271, partial [Schizophyllum commune H4-8]	92.9	_	_	_	_	_	_	_	_
D1-PA00269	954	EFI98816.1	hypothetical protein SCHCODRAFT_53271, partial [Schizophyllum commune H4-8]	79.3	_	_	_	_	_	_	_	_
D1-PA00270	735	EFI98815.1	hypothetical protein SCHCODRAFT_256406 [Schizophyllum commune H4-8]	94.9	_	_	_	_	_	_	_	_
D1-PA00271	315	EFI99386.1	hypothetical protein SCHCODRAFT_66473 [Schizophyllum commune H4-8]	99.7	sp|P36519|RM07_YEAST	54S ribosomal protein L7, mitochondrial OS=Saccharomyces cerevisiae (strain ATCC 204508 / S288c) OX=559292 GN=MRPL7 PE=1 SV=2	34.4	GO:0000027;GO:0000313;GO:0000315;GO:0003674;GO:0003676;GO:0003723;GO:0003735;GO:0005198;GO:0005488;GO:0005575;GO:0005622;GO:0005623;GO:0005737;GO:0005739;GO:0005759;GO:0005761;GO:0005762;GO:0005829;GO:0005840;GO:0006412;GO:0006518;GO:0006807;GO:0006996;GO:0008150;GO:0008152;GO:0009058;GO:0009059;GO:0009987;GO:0010467;GO:0015934;GO:0016043;GO:0019538;GO:0022607;GO:0022613;GO:0022618;GO:0022625;GO:…	COG0094|KOG0398	J	K02931	RP-L5, MRPL5, rplE
D1-PA00272	307	EFI98816.1	hypothetical protein SCHCODRAFT_53271, partial [Schizophyllum commune H4-8]	51.5	_	_	_	_	_	_	_	_
D1-PA00273	109	_	_	_	_	_	_	_	_	_	_	_
D1-PA00274	334	TRM57439.1	hypothetical protein BD626DRAFT_514764 [Auriculariopsis ampla]	58.5	_	_	_	_	_	_	_	_
D1-PA00275	398	_	_	_	_	_	_	_	_	_	_	_
D1-PA00276	148	_	_	_	_	_	_	_	_	_	_	_
D1-PA00277	519	EFI93722.1	hypothetical protein SCHCODRAFT_59828, partial [Schizophyllum commune H4-8]	59.6	_	_	_	_	KOG4157	S	_	_
D1-PA00278	543	_	_	_	_	_	_	_	_	_	_	_
D1-PA00279	282	TFK78308.1	hypothetical protein K466DRAFT_607113 [Polyporus arcularius HHB13444]	40.2	_	_	_	_	_	_	_	_
D1-PA00280	123	_	_	_	_	_	_	_	_	_	_	_
D1-PA00281	432	EFI97663.1	hypothetical protein SCHCODRAFT_234010 [Schizophyllum commune H4-8]	80.1	_	_	_	_	_	_	_	_
D1-PA00282	213	_	_	_	_	_	_	_	_	_	_	_
D1-PA00283	141	_	_	_	_	_	_	_	_	_	_	_
D1-PA00284	27	_	_	_	_	_	_	_	_	_	_	_
D1-PA00285	696	EFI94633.1	hypothetical protein SCHCODRAFT_236302 [Schizophyllum commune H4-8]	90.3	_	_	_	_	_	_	_	_
D1-PA00286	597	EFI94634.1	hypothetical protein SCHCODRAFT_69292 [Schizophyllum commune H4-8]	85.3	_	_	_	_	_	_	_	_
D1-PA00287	301	_	_	_	_	_	_	_	_	_	_	_
D1-PA00288	345	_	_	_	_	_	_	_	_	_	_	_
D1-PA00289	127	_	_	_	_	_	_	_	_	_	_	_
D1-PA00290	84	EFJ02573.1	hypothetical protein SCHCODRAFT_269905 [Schizophyllum commune H4-8]	100	_	_	_	_	_	_	_	_
D1-PA00291	193	_	_	_	_	_	_	_	_	_	_	_
D1-PA00292	125	_	_	_	_	_	_	_	_	_	_	_
D1-PA00293	137	_	_	_	_	_	_	_	_	_	_	_
D1-PA00294	607	EFJ03900.1	expressed protein [Schizophyllum commune H4-8]	95.2	sp|P0CS62|PACC_CRYNJ	pH-response transcription factor pacC/RIM101 OS=Cryptococcus neoformans var. neoformans serotype D (strain JEC21 / ATCC MYA-565) OX=214684 GN=RIM101 PE=3 SV=1	36.3	GO:0000003;GO:0001410;GO:0002643;GO:0002645;GO:0002664;GO:0002666;GO:0002682;GO:0002684;GO:0003674;GO:0003676;GO:0003677;GO:0005488;GO:0005575;GO:0005622;GO:0005623;GO:0005634;GO:0006139;GO:0006351;GO:0006355;GO:0006357;GO:0006725;GO:0006807;GO:0006873;GO:0006875;GO:0006879;GO:0006950;GO:0007154;GO:0007165;GO:0008150;GO:0008152;GO:0009058;GO:0009059;GO:0009267;GO:0009268;GO:0009405;GO:0009605;GO:…	KOG1721	K	_	_
D1-PA00295	432	_	_	_	_	_	_	_	_	_	_	_
D1-PA00296	238	TRM65913.1	hypothetical protein BD626DRAFT_453114 [Auriculariopsis ampla]	63.1	_	_	_	GO:0000054;GO:0000055;GO:0000278;GO:0000281;GO:0000282;GO:0000910;GO:0003674;GO:0005488;GO:0005575;GO:0005622;GO:0005623;GO:0005634;GO:0005737;GO:0006403;GO:0006405;GO:0006611;GO:0006810;GO:0006886;GO:0006913;GO:0007049;GO:0007163;GO:0008104;GO:0008150;GO:0009987;GO:0015031;GO:0015833;GO:0015931;GO:0022402;GO:0022613;GO:0030010;GO:0030684;GO:0030687;GO:0031503;GO:0032991;GO:0033036;GO:0033750;GO:…	COG5112|KOG3408	A	_	_
D1-PA00297	519	EFJ03901.1	hypothetical protein SCHCODRAFT_231665 [Schizophyllum commune H4-8]	89.4	_	_	_	_	_	_	_	_
D1-PA00298	382	EFI93951.1	hypothetical protein SCHCODRAFT_258136 [Schizophyllum commune H4-8]	51.8	_	_	_	_	_	_	_	_
D1-PA00299	504	EFI93952.1	hypothetical protein SCHCODRAFT_59797, partial [Schizophyllum commune H4-8]	89.8	sp|Q99042|OXDA_TRIVR	D-amino-acid oxidase OS=Trigonopsis variabilis OX=34364 GN=DAO1 PE=3 SV=1	31.7	_	COG0665|KOG3923	E	K00273	DAO, aao
D1-PA00300	729	EFI93632.1	hypothetical protein SCHCODRAFT_236877 [Schizophyllum commune H4-8]	68.2	_	_	_	_	_	_	K13172	SRRM2, SRM300
D1-PA00301	268	EFI93095.1	hypothetical protein SCHCODRAFT_112539, partial [Schizophyllum commune H4-8]	93	_	_	_	_	_	_	_	_
D1-PA00302	163	_	_	_	_	_	_	_	_	_	_	_
D1-PA00303	388	_	_	_	_	_	_	_	_	_	_	_
D1-PA00304	536	EFI93574.1	hypothetical protein SCHCODRAFT_60365 [Schizophyllum commune H4-8]	68.9	sp|Q9P7T8|YIW2_SCHPO	Uncharacterized helicase C694.02 OS=Schizosaccharomyces pombe (strain 972 / ATCC 24843) OX=284812 GN=SPAC694.02 PE=3 SV=1	28.5	GO:0000724;GO:0000725;GO:0003674;GO:0003676;GO:0003677;GO:0003678;GO:0003824;GO:0004003;GO:0004386;GO:0005488;GO:0005575;GO:0005622;GO:0005623;GO:0005634;GO:0005694;GO:0005737;GO:0006139;GO:0006259;GO:0006281;GO:0006302;GO:0006310;GO:0006725;GO:0006807;GO:0006950;GO:0006974;GO:0006996;GO:0008026;GO:0008094;GO:0008150;GO:0008152;GO:0009378;GO:0009987;GO:0016043;GO:0016462;GO:0016787;GO:0016817;GO:…	COG4581|KOG0949	A	_	_
D1-PA00305	1297	EFI93574.1	hypothetical protein SCHCODRAFT_60365 [Schizophyllum commune H4-8]	71.8	sp|Q9P7T8|YIW2_SCHPO	Uncharacterized helicase C694.02 OS=Schizosaccharomyces pombe (strain 972 / ATCC 24843) OX=284812 GN=SPAC694.02 PE=3 SV=1	24.7	GO:0000724;GO:0000725;GO:0003674;GO:0003676;GO:0003677;GO:0003678;GO:0003824;GO:0004003;GO:0004386;GO:0005488;GO:0005575;GO:0005622;GO:0005623;GO:0005634;GO:0005694;GO:0005737;GO:0006139;GO:0006259;GO:0006281;GO:0006302;GO:0006310;GO:0006725;GO:0006807;GO:0006950;GO:0006974;GO:0006996;GO:0008026;GO:0008094;GO:0008150;GO:0008152;GO:0009378;GO:0009987;GO:0016043;GO:0016462;GO:0016787;GO:0016817;GO:…	COG4581|KOG0949	A	K20103	DDX60
D1-PA00306	180	EFI93283.1	hypothetical protein SCHCODRAFT_112927, partial [Schizophyllum commune H4-8]	85.9	_	_	_	_	_	_	_	_
D1-PA00307	184	_	_	_	_	_	_	_	_	_	_	_
D1-PA00308	535	_	_	_	_	_	_	_	_	_	_	_
D1-PA00309	218	_	_	_	_	_	_	_	_	_	_	_
D1-PA00310	306	_	_	_	_	_	_	_	_	_	_	_
D1-PA00311	213	_	_	_	_	_	_	_	_	_	_	_
D1-PA00312	742	EFI99607.1	hypothetical protein SCHCODRAFT_107059, partial [Schizophyllum commune H4-8]	59.8	_	_	_	_	_	_	_	_
D1-PA00313	1340	EFI99017.1	glycosyltransferase family 57 protein [Schizophyllum commune H4-8]	88.4	sp|Q12001|ALG6_YEAST	Dolichyl pyrophosphate Man9GlcNAc2 alpha-1,3-glucosyltransferase OS=Saccharomyces cerevisiae (strain ATCC 204508 / S288c) OX=559292 GN=ALG6 PE=1 SV=1	44.6	GO:0003674;GO:0003824;GO:0005575;GO:0005622;GO:0005623;GO:0005737;GO:0005783;GO:0005789;GO:0006091;GO:0006464;GO:0006486;GO:0006487;GO:0006488;GO:0006490;GO:0006629;GO:0006807;GO:0008150;GO:0008152;GO:0009058;GO:0009059;GO:0009060;GO:0009100;GO:0009101;GO:0009987;GO:0012505;GO:0015980;GO:0016020;GO:0016021;GO:0016740;GO:0016757;GO:0016758;GO:0018193;GO:0018196;GO:0018279;GO:0019538;GO:0031224;GO:…	KOG2575	G	K03848	ALG6
D1-PA00314	483	EFI99016.1	hypothetical protein SCHCODRAFT_107045, partial [Schizophyllum commune H4-8]	60	_	_	_	_	_	_	_	_
D1-PA00315	449	EFI99015.1	hypothetical protein SCHCODRAFT_75438 [Schizophyllum commune H4-8]	94	_	_	_	GO:0000139;GO:0005575;GO:0005622;GO:0005623;GO:0005737;GO:0005783;GO:0005789;GO:0005794;GO:0005798;GO:0006810;GO:0006886;GO:0006888;GO:0008104;GO:0008150;GO:0012505;GO:0015031;GO:0015833;GO:0016020;GO:0016021;GO:0016192;GO:0030134;GO:0030135;GO:0030173;GO:0030176;GO:0031090;GO:0031224;GO:0031227;GO:0031228;GO:0031300;GO:0031301;GO:0031410;GO:0031982;GO:0031984;GO:0033036;GO:0034613;GO:0042175;GO:…	COG0445|KOG2667	U	_	_
D1-PA00316	589	EFI95615.1	hypothetical protein SCHCODRAFT_235956 [Schizophyllum commune H4-8]	84.6	_	_	_	_	_	_	_	_
D1-PA00317	913	EFI95617.1	hypothetical protein SCHCODRAFT_82685 [Schizophyllum commune H4-8]	88.1	_	_	_	GO:0000228;GO:0000785;GO:0000790;GO:0005575;GO:0005622;GO:0005623;GO:0005634;GO:0005694;GO:0006325;GO:0006338;GO:0006996;GO:0008150;GO:0009987;GO:0010646;GO:0010647;GO:0016043;GO:0031011;GO:0031974;GO:0031981;GO:0032101;GO:0032103;GO:0032104;GO:0032106;GO:0032107;GO:0032109;GO:0032991;GO:0033202;GO:0034728;GO:0043044;GO:0043226;GO:0043227;GO:0043228;GO:0043229;GO:0043231;GO:0043232;GO:0043233;GO:…	_	_	K11676	IES2
D1-PA00318	1185	EFI95205.1	hypothetical protein SCHCODRAFT_235958 [Schizophyllum commune H4-8]	84.9	_	_	_	GO:0000075;GO:0000077;GO:0000228;GO:0000278;GO:0000785;GO:0000790;GO:0003674;GO:0003682;GO:0003824;GO:0005488;GO:0005575;GO:0005622;GO:0005623;GO:0005634;GO:0005694;GO:0006325;GO:0006342;GO:0006355;GO:0006464;GO:0006479;GO:0006807;GO:0006950;GO:0006974;GO:0006996;GO:0007049;GO:0007093;GO:0007095;GO:0007346;GO:0008104;GO:0008150;GO:0008152;GO:0008168;GO:0008170;GO:0008213;GO:0008276;GO:0008757;GO:…	COG1437|KOG2589	B	K11429	SUV420H
D1-PA00319	276	EFI95206.1	hypothetical protein SCHCODRAFT_77605 [Schizophyllum commune H4-8]	99.3	sp|P32929|CGL_HUMAN	Cystathionine gamma-lyase OS=Homo sapiens OX=9606 GN=CTH PE=1 SV=3	52.4	GO:0000096;GO:0000097;GO:0003674;GO:0003824;GO:0003962;GO:0004123;GO:0005488;GO:0005575;GO:0005622;GO:0005623;GO:0005634;GO:0005737;GO:0006082;GO:0006520;GO:0006534;GO:0006555;GO:0006790;GO:0006807;GO:0008144;GO:0008150;GO:0008152;GO:0008652;GO:0009058;GO:0009066;GO:0009067;GO:0009069;GO:0009070;GO:0009086;GO:0009092;GO:0009987;GO:0016053;GO:0016740;GO:0016765;GO:0016829;GO:0016846;GO:0017144;GO:…	COG0626|KOG0053	E	_	_
D1-PA00320	387	EFJ04014.1	hypothetical protein SCHCODRAFT_45852 [Schizophyllum commune H4-8]	97.3	sp|Q6BNC5|KAE1_DEBHA	tRNA N6-adenosine threonylcarbamoyltransferase OS=Debaryomyces hansenii (strain ATCC 36239 / CBS 767 / JCM 1990 / NBRC 0083 / IGC 2968) OX=284592 GN=KAE1 PE=3 SV=1	76.1	GO:0000408;GO:0000722;GO:0000723;GO:0002949;GO:0003674;GO:0003676;GO:0003677;GO:0003682;GO:0005488;GO:0005575;GO:0005622;GO:0005623;GO:0005634;GO:0005737;GO:0006139;GO:0006259;GO:0006310;GO:0006312;GO:0006355;GO:0006357;GO:0006396;GO:0006399;GO:0006400;GO:0006725;GO:0006807;GO:0006996;GO:0008033;GO:0008150;GO:0008152;GO:0009451;GO:0009889;GO:0009891;GO:0009893;GO:0009987;GO:0010467;GO:0010468;GO:…	COG0533|KOG2708	O	K01409	KAE1, tsaD, QRI7
D1-PA00321	1360	EFJ02675.1	hypothetical protein SCHCODRAFT_81014 [Schizophyllum commune H4-8]	97.7	sp|Q8BMF4|ODP2_MOUSE	Dihydrolipoyllysine-residue acetyltransferase component of pyruvate dehydrogenase complex, mitochondrial OS=Mus musculus OX=10090 GN=Dlat PE=1 SV=2	45	_	COG0508|KOG0557	I	_	_
D1-PA00322	741	EFJ04013.1	hypothetical protein SCHCODRAFT_13800 [Schizophyllum commune H4-8]	98.3	sp|O59821|CSL4_SCHPO	Exosome complex component csl4 OS=Schizosaccharomyces pombe (strain 972 / ATCC 24843) OX=284812 GN=csl4 PE=3 SV=2	46.9	GO:0000175;GO:0000176;GO:0000177;GO:0000178;GO:0000184;GO:0000228;GO:0000288;GO:0000291;GO:0000459;GO:0000460;GO:0000466;GO:0000467;GO:0000469;GO:0000785;GO:0000790;GO:0000956;GO:0003674;GO:0003676;GO:0003723;GO:0003824;GO:0004518;GO:0004527;GO:0004532;GO:0004540;GO:0005488;GO:0005575;GO:0005622;GO:0005623;GO:0005634;GO:0005694;GO:0005730;GO:0005737;GO:0006139;GO:0006364;GO:0006396;GO:0006399;GO:…	COG1096|KOG3409	J	K07573	CSL4, EXOSC1
D1-PA00323	551	EFJ02673.1	hypothetical protein SCHCODRAFT_65036 [Schizophyllum commune H4-8]	61.5	sp|Q4WHE1|MIRC_ASPFU	MFS siderochrome iron transporter C OS=Neosartorya fumigata (strain ATCC MYA-4609 / Af293 / CBS 101355 / FGSC A1100) OX=330879 GN=mirC PE=2 SV=2	26.6	_	KOG0254	U	_	_
D1-PA00324	2802	EFJ02672.1	hypothetical protein SCHCODRAFT_65034 [Schizophyllum commune H4-8]	89.9	sp|P0CO16|INO80_CRYNJ	Chromatin-remodeling ATPase INO80 OS=Cryptococcus neoformans var. neoformans serotype D (strain JEC21 / ATCC MYA-565) OX=214684 GN=INO80 PE=3 SV=1	47	GO:0000228;GO:0000722;GO:0000723;GO:0000785;GO:0000790;GO:0003674;GO:0003678;GO:0003824;GO:0004003;GO:0004386;GO:0005575;GO:0005622;GO:0005623;GO:0005634;GO:0005694;GO:0006139;GO:0006259;GO:0006281;GO:0006310;GO:0006312;GO:0006323;GO:0006325;GO:0006333;GO:0006338;GO:0006342;GO:0006348;GO:0006351;GO:0006355;GO:0006357;GO:0006366;GO:0006725;GO:0006807;GO:0006950;GO:0006974;GO:0006996;GO:0008026;GO:…	COG0553|KOG0388	A	K11665	INO80, INOC1
D1-PA00325	492	TRM65715.1	mitochondrial Lipoyl synthase [Auriculariopsis ampla]	72.3	sp|B0CQH8|LIPA_LACBS	Lipoyl synthase, mitochondrial OS=Laccaria bicolor (strain S238N-H82 / ATCC MYA-4686) OX=486041 GN=LACBIDRAFT_181332 PE=3 SV=1	61.8	GO:0003674;GO:0003824;GO:0005575;GO:0005622;GO:0005623;GO:0005737;GO:0005739;GO:0006082;GO:0006464;GO:0006629;GO:0006631;GO:0006633;GO:0006732;GO:0006790;GO:0006807;GO:0008150;GO:0008152;GO:0008610;GO:0009058;GO:0009106;GO:0009107;GO:0009108;GO:0009249;GO:0009987;GO:0010467;GO:0016053;GO:0016740;GO:0016782;GO:0016783;GO:0016992;GO:0018065;GO:0018130;GO:0018193;GO:0018205;GO:0019538;GO:0019752;GO:…	COG0320|KOG2672	H	K03644	lipA, LIAS, LIP1, LIP5
D1-PA00326	175	EFJ04011.1	hypothetical protein SCHCODRAFT_104499, partial [Schizophyllum commune H4-8]	73.8	_	_	_	_	_	_	_	_
D1-PA00327	1733	EFJ02664.1	hypothetical protein SCHCODRAFT_104489, partial [Schizophyllum commune H4-8]	56.3	_	_	_	_	_	_	_	_
D1-PA00328	3007	EFJ04006.1	hypothetical protein SCHCODRAFT_65013 [Schizophyllum commune H4-8]	70.3	sp|O60114|YG65_SCHPO	Uncharacterized helicase C15C4.05 OS=Schizosaccharomyces pombe (strain 972 / ATCC 24843) OX=284812 GN=SPBC15C4.05 PE=3 SV=1	33.9	GO:0002181;GO:0002183;GO:0003674;GO:0003676;GO:0003723;GO:0003724;GO:0003824;GO:0004004;GO:0004386;GO:0005488;GO:0005575;GO:0005622;GO:0005623;GO:0005737;GO:0005739;GO:0006139;GO:0006396;GO:0006412;GO:0006413;GO:0006518;GO:0006725;GO:0006807;GO:0008026;GO:0008150;GO:0008152;GO:0008186;GO:0009058;GO:0009059;GO:0009987;GO:0010467;GO:0016070;GO:0016462;GO:0016787;GO:0016817;GO:0016818;GO:0016887;GO:…	COG1643|KOG0920	A	_	_
D1-PA00329	719	EFJ02665.1	hypothetical protein SCHCODRAFT_255708 [Schizophyllum commune H4-8]	98.3	sp|O43102|CBF5_ASPFU	H/ACA ribonucleoprotein complex subunit cbf5 OS=Neosartorya fumigata (strain ATCC MYA-4609 / Af293 / CBS 101355 / FGSC A1100) OX=330879 GN=cbf5 PE=2 SV=1	75.9	GO:0000003;GO:0000154;GO:0000495;GO:0001522;GO:0003674;GO:0003676;GO:0003723;GO:0003729;GO:0003824;GO:0004730;GO:0005488;GO:0005575;GO:0005622;GO:0005623;GO:0005634;GO:0005730;GO:0005732;GO:0006139;GO:0006364;GO:0006396;GO:0006725;GO:0006807;GO:0006810;GO:0006897;GO:0007163;GO:0008150;GO:0008152;GO:0009451;GO:0009982;GO:0009987;GO:0010467;GO:0016049;GO:0016070;GO:0016071;GO:0016072;GO:0016073;GO:…	COG0130|KOG2529	J	K11131	DKC1, NOLA4, CBF5
D1-PA00330	373	EFJ04009.1	hypothetical protein SCHCODRAFT_65023 [Schizophyllum commune H4-8]	99.1	_	_	_	_	_	_	_	_
D1-PA00331	141	TRM65719.1	hypothetical protein BD626DRAFT_535256 [Auriculariopsis ampla]	73.2	_	_	_	_	_	_	_	_
D1-PA00332	854	TRM65718.1	nuclear protein 96-domain-containing protein [Auriculariopsis ampla]	82.4	sp|P52948|NUP98_HUMAN	Nuclear pore complex protein Nup98-Nup96 OS=Homo sapiens OX=9606 GN=NUP98 PE=1 SV=4	28.5	GO:0000054;GO:0000055;GO:0000972;GO:0000973;GO:0003674;GO:0003676;GO:0003723;GO:0005048;GO:0005198;GO:0005488;GO:0005575;GO:0005622;GO:0005623;GO:0005634;GO:0005635;GO:0005643;GO:0006403;GO:0006405;GO:0006406;GO:0006409;GO:0006606;GO:0006611;GO:0006810;GO:0006886;GO:0006913;GO:0006996;GO:0006997;GO:0006999;GO:0008104;GO:0008139;GO:0008150;GO:0008152;GO:0009987;GO:0010467;GO:0012505;GO:0015031;GO:…	KOG0845	UY	K14297	NUP98, ADAR2, NUP116
D1-PA00333	939	EFJ02664.1	hypothetical protein SCHCODRAFT_104489, partial [Schizophyllum commune H4-8]	90.9	_	_	_	_	_	_	_	_
D1-PA00334	161	_	_	_	_	_	_	_	_	_	_	_
D1-PA00335	821	TRM65731.1	hypothetical protein BD626DRAFT_485673 [Auriculariopsis ampla]	59.2	_	_	_	_	_	_	_	_
D1-PA00337	2255	EFI97871.1	hypothetical protein SCHCODRAFT_108124, partial [Schizophyllum commune H4-8]	68.2	sp|Q8R151|ZNFX1_MOUSE	NFX1-type zinc finger-containing protein 1 OS=Mus musculus OX=10090 GN=Znfx1 PE=1 SV=3	28.5	_	COG1112|KOG1807	L	_	_
D1-PA00338	407	TRM65471.1	calcium-activated chloride channel-domain-containing protein [Auriculariopsis ampla]	84.4	_	_	_	GO:0003674;GO:0005488;GO:0005575;GO:0005622;GO:0005623;GO:0005737;GO:0005783;GO:0005886;GO:0005933;GO:0005938;GO:0006996;GO:0007029;GO:0008104;GO:0008150;GO:0008289;GO:0009987;GO:0010256;GO:0012505;GO:0016020;GO:0016021;GO:0016043;GO:0019216;GO:0019220;GO:0019222;GO:0022406;GO:0031224;GO:0031323;GO:0031984;GO:0032541;GO:0033036;GO:0033101;GO:0034613;GO:0035303;GO:0043226;GO:0043227;GO:0043229;GO:…	KOG2513	D	_	_
D1-PA00339	81	_	_	_	_	_	_	_	_	_	_	_
D1-PA00340	837	EFJ00901.1	glycoside hydrolase family 5 protein [Schizophyllum commune H4-8]	96.5	sp|Q4WMP0|EXGD_ASPFU	Probable glucan 1,3-beta-glucosidase D OS=Neosartorya fumigata (strain ATCC MYA-4609 / Af293 / CBS 101355 / FGSC A1100) OX=330879 GN=exgD PE=3 SV=1	38.3	GO:0000003;GO:0000272;GO:0000746;GO:0000747;GO:0000935;GO:0003674;GO:0003824;GO:0004338;GO:0004553;GO:0005575;GO:0005576;GO:0005622;GO:0005623;GO:0005856;GO:0005886;GO:0005937;GO:0005975;GO:0005976;GO:0006073;GO:0008150;GO:0008152;GO:0008422;GO:0009056;GO:0009057;GO:0009251;GO:0009986;GO:0009987;GO:0015629;GO:0015926;GO:0016020;GO:0016021;GO:0016043;GO:0016052;GO:0016787;GO:0016798;GO:0019953;GO:…	COG2730	G	K01210	E3.2.1.58
D1-PA00341	1185	EFJ00083.1	hypothetical protein SCHCODRAFT_65522 [Schizophyllum commune H4-8]	65.7	sp|A7HSL1|MNMG_PARL1	tRNA uridine 5-carboxymethylaminomethyl modification enzyme MnmG OS=Parvibaculum lavamentivorans (strain DS-1 / DSM 13023 / NCIMB 13966) OX=402881 GN=mnmG PE=3 SV=1	38.8	GO:0000166;GO:0000959;GO:0000963;GO:0001510;GO:0002097;GO:0002098;GO:0003674;GO:0005488;GO:0005575;GO:0005622;GO:0005623;GO:0005737;GO:0005739;GO:0006139;GO:0006396;GO:0006399;GO:0006400;GO:0006412;GO:0006518;GO:0006725;GO:0006807;GO:0008033;GO:0008150;GO:0008152;GO:0009058;GO:0009059;GO:0009451;GO:0009987;GO:0010467;GO:0016070;GO:0019538;GO:0030488;GO:0032259;GO:0032543;GO:0034470;GO:0034641;GO:…	COG0445|KOG2311	J	K03495	gidA, mnmG, MTO1
D1-PA00342	90	_	_	_	_	_	_	_	_	_	_	_
D1-PA00343	727	EFJ00899.1	hypothetical protein SCHCODRAFT_255964 [Schizophyllum commune H4-8]	62	_	_	_	GO:0000429;GO:0000436;GO:0000976;GO:0000977;GO:0000978;GO:0000981;GO:0000982;GO:0000987;GO:0001012;GO:0001067;GO:0001077;GO:0001228;GO:0003674;GO:0003676;GO:0003677;GO:0003690;GO:0003700;GO:0005488;GO:0005575;GO:0005622;GO:0005623;GO:0005634;GO:0006139;GO:0006351;GO:0006355;GO:0006357;GO:0006366;GO:0006725;GO:0006807;GO:0007154;GO:0007584;GO:0008150;GO:0008152;GO:0008270;GO:0009058;GO:0009059;GO:…	_	_	_	_
D1-PA00344	76	_	_	_	_	_	_	_	_	_	_	_
D1-PA00345	921	EFI98933.1	hypothetical protein SCHCODRAFT_233430 [Schizophyllum commune H4-8]	65.2	sp|A8MLB5|SYE_ALKOO	Glutamate--tRNA ligase OS=Alkaliphilus oremlandii (strain OhILAs) OX=350688 GN=gltX PE=3 SV=1	42.2	_	COG2124|KOG0157	Q	_	_
D1-PA00346	243	TRM61024.1	TRAPP complex subunit trs33 [Auriculariopsis ampla]	90.2	_	_	_	GO:0000045;GO:0000407;GO:0005575;GO:0005622;GO:0005623;GO:0005737;GO:0005768;GO:0005793;GO:0005794;GO:0005801;GO:0005802;GO:0005829;GO:0006810;GO:0006886;GO:0006888;GO:0006914;GO:0006996;GO:0007033;GO:0008104;GO:0008150;GO:0008152;GO:0009056;GO:0009893;GO:0009894;GO:0009896;GO:0009987;GO:0010506;GO:0010508;GO:0012505;GO:0015031;GO:0015833;GO:0016043;GO:0016192;GO:0016236;GO:0016239;GO:0016241;GO:…	KOG3316	U	_	_
D1-PA00347	113	_	_	_	_	_	_	_	_	_	_	_
D1-PA00348	390	EFI99520.1	hypothetical protein SCHCODRAFT_14863 [Schizophyllum commune H4-8]	100	sp|Q9I4V0|NQRED_PSEAE	NADH:quinone reductase OS=Pseudomonas aeruginosa (strain ATCC 15692 / DSM 22644 / CIP 104116 / JCM 14847 / LMG 12228 / 1C / PRS 101 / PAO1) OX=208964 GN=PA1024 PE=1 SV=1	54.2	_	COG2070	E	_	_
D1-PA00349	322	EFI99521.1	hypothetical protein SCHCODRAFT_106885, partial [Schizophyllum commune H4-8]	55.4	_	_	_	_	_	_	_	_
D1-PA00350	286	EFI99451.1	hypothetical protein SCHCODRAFT_256449 [Schizophyllum commune H4-8]	43.4	_	_	_	_	COG2940|KOG2084	B	_	_
D1-PA00351	119	_	_	_	_	_	_	_	_	_	_	_
D1-PA00352	156	EFI99452.1	hypothetical protein SCHCODRAFT_106764, partial [Schizophyllum commune H4-8]	92	_	_	_	_	_	_	_	_
D1-PA00353	875	EFI98877.1	hypothetical protein SCHCODRAFT_52262 [Schizophyllum commune H4-8]	73.5	sp|Q96WV0|UREG_SCHPO	Uncharacterized urease accessory protein ureG-like OS=Schizosaccharomyces pombe (strain 972 / ATCC 24843) OX=284812 GN=SPCPB16A4.05c PE=3 SV=1	53.1	GO:0006807;GO:0008150;GO:0008152;GO:0009987;GO:0019627;GO:0034641;GO:0043603;GO:0044237;GO:0044281;GO:0071704;GO:0071941;GO:1901564	COG0378	KO	K03189	ureG
D1-PA00354	268	EFI99454.1	hypothetical protein SCHCODRAFT_52888 [Schizophyllum commune H4-8]	75.8	sp|O95671|ASML_HUMAN	Probable bifunctional dTTP/UTP pyrophosphatase/methyltransferase protein OS=Homo sapiens OX=9606 GN=ASMTL PE=1 SV=3	36.4	_	COG0424|KOG1509	D	K06287	maf
D1-PA00355	785	EFI98878.1	hypothetical protein SCHCODRAFT_75231 [Schizophyllum commune H4-8]	84.5	sp|O74945|RIA1_SCHPO	Ribosome assembly protein 1 OS=Schizosaccharomyces pombe (strain 972 / ATCC 24843) OX=284812 GN=ria1 PE=3 SV=1	44.3	GO:0000166;GO:0001882;GO:0001883;GO:0003674;GO:0003824;GO:0003924;GO:0005488;GO:0005525;GO:0005575;GO:0005622;GO:0005623;GO:0005737;GO:0005829;GO:0006996;GO:0008150;GO:0009987;GO:0016043;GO:0016462;GO:0016787;GO:0016817;GO:0016818;GO:0017076;GO:0017111;GO:0019001;GO:0022607;GO:0022613;GO:0022618;GO:0032549;GO:0032550;GO:0032553;GO:0032555;GO:0032561;GO:0034622;GO:0035639;GO:0036094;GO:0042254;GO:…	COG0480|KOG0467	J	_	_
D1-PA00356	716	_	_	_	_	_	_	_	_	_	_	_
D1-PA00357	703	TRM69880.1	Golgi CORVET complex core vacuolar protein 8-domain-containing protein [Auriculariopsis ampla]	80.9	_	_	_	GO:0003674;GO:0005488;GO:0005575;GO:0005622;GO:0005623;GO:0005737;GO:0005768;GO:0006810;GO:0006886;GO:0007034;GO:0008104;GO:0008150;GO:0008270;GO:0012505;GO:0015031;GO:0015833;GO:0016192;GO:0031410;GO:0031982;GO:0032991;GO:0033036;GO:0033263;GO:0034613;GO:0042886;GO:0043167;GO:0043169;GO:0043226;GO:0043227;GO:0043229;GO:0044422;GO:0044424;GO:0044433;GO:0044440;GO:0044444;GO:0044446;GO:0044464;GO:…	KOG2079	U	K20178	VPS8
D1-PA00358	257	EFI94501.1	hypothetical protein SCHCODRAFT_111514, partial [Schizophyllum commune H4-8]	58.8	_	_	_	_	_	_	_	_
D1-PA00359	93	_	_	_	_	_	_	_	_	_	_	_
D1-PA00360	299	_	_	_	_	_	_	_	_	_	_	_
D1-PA00361	506	EFI94907.1	hypothetical protein SCHCODRAFT_111528, partial [Schizophyllum commune H4-8]	29.5	_	_	_	_	_	_	_	_
D1-PA00362	592	EFI95286.1	hypothetical protein SCHCODRAFT_236086 [Schizophyllum commune H4-8]	88.6	_	_	_	_	_	_	_	_
D1-PA00363	1733	TRM69116.1	carbohydrate esterase family 9 protein [Auriculariopsis ampla]	73.8	sp|P81140|GCDH_PIG	Glutaryl-CoA dehydrogenase, mitochondrial (Fragment) OS=Sus scrofa OX=9823 GN=GCDH PE=1 SV=1	60.9	_	COG1820|KOG3892	G	K01443	nagA, AMDHD2
D1-PA00364	217	_	_	_	_	_	_	_	_	_	_	_
D1-PA00365	832	EFI99583.1	hypothetical protein SCHCODRAFT_256551 [Schizophyllum commune H4-8]	98.8	_	_	_	_	COG5019|KOG1547|KOG2655	DUZ	K13172	SRRM2, SRM300
D1-PA00366	279	_	_	_	_	_	_	_	_	_	_	_
D1-PA00367	332	_	_	_	_	_	_	_	_	_	_	_
D1-PA00368	188	_	_	_	_	_	_	_	_	_	_	_
D1-PA00369	224	_	_	_	_	_	_	_	_	_	_	_
D1-PA00370	691	EFI94861.1	hypothetical protein SCHCODRAFT_69580 [Schizophyllum commune H4-8]	85.6	sp|Q56232|AAT_THET8	Aspartate aminotransferase OS=Thermus thermophilus (strain HB8 / ATCC 27634 / DSM 579) OX=300852 GN=aspC PE=1 SV=1	26.8	_	COG0436|KOG0257	E	_	_
D1-PA00371	985	EFI94456.1	hypothetical protein SCHCODRAFT_111436, partial [Schizophyllum commune H4-8]	73.3	_	_	_	_	_	_	_	_
D1-PA00372	133	EFI94862.1	hypothetical protein SCHCODRAFT_58975 [Schizophyllum commune H4-8]	84.5	_	_	_	_	_	_	_	_
D1-PA00373	242	EFI92112.1	hypothetical protein SCHCODRAFT_17723 [Schizophyllum commune H4-8]	89.9	sp|B8NWW6|LNBE_ASPFN	NADP-dependent oxidoreductase lnbE OS=Aspergillus flavus (strain ATCC 200026 / FGSC A1120 / NRRL 3357 / JCM 12722 / SRRC 167) OX=332952 GN=lnbE PE=3 SV=1	57.7	GO:0003674;GO:0003824;GO:0006807;GO:0008150;GO:0008152;GO:0009058;GO:0009636;GO:0009709;GO:0009820;GO:0009821;GO:0009987;GO:0016491;GO:0016645;GO:0016646;GO:0019748;GO:0034641;GO:0035834;GO:0035835;GO:0035836;GO:0035837;GO:0042221;GO:0044237;GO:0044249;GO:0044271;GO:0044550;GO:0046447;GO:0050896;GO:0051716;GO:0055114;GO:0070887;GO:0071704;GO:0097237;GO:0098754;GO:1901564;GO:1901566;GO:1901576;GO:…	COG1902|KOG0134	C	_	_
D1-PA00374	215	_	_	_	_	_	_	_	_	_	_	_
D1-PA00375	224	_	_	_	_	_	_	_	_	_	_	_
D1-PA00376	422	EFI92117.1	hypothetical protein SCHCODRAFT_238324 [Schizophyllum commune H4-8]	77	_	_	_	_	_	_	_	_
D1-PA00377	434	EFI92118.1	hypothetical protein SCHCODRAFT_61605 [Schizophyllum commune H4-8]	69.8	sp|O95243|MBD4_HUMAN	Methyl-CpG-binding domain protein 4 OS=Homo sapiens OX=9606 GN=MBD4 PE=1 SV=1	28.8	_	KOG4161	BK	K10801	MBD4
D1-PA00378	410	EFI92012.1	hypothetical protein SCHCODRAFT_114047, partial [Schizophyllum commune H4-8]	74.6	_	_	_	_	_	_	_	_
D1-PA00379	322	_	_	_	_	_	_	_	_	_	_	_
D1-PA00380	811	EFJ02521.1	hypothetical protein SCHCODRAFT_80908 [Schizophyllum commune H4-8]	93.7	sp|P50325|CDA_AMYRO	Chitin deacetylase OS=Amylomyces rouxii OX=29923 PE=1 SV=1	35.1	GO:0000003;GO:0003006;GO:0003674;GO:0003824;GO:0004099;GO:0005575;GO:0005618;GO:0005619;GO:0005623;GO:0005628;GO:0005631;GO:0007049;GO:0008150;GO:0009272;GO:0009277;GO:0009653;GO:0009987;GO:0010927;GO:0016020;GO:0016043;GO:0016787;GO:0016810;GO:0016811;GO:0019213;GO:0019953;GO:0022402;GO:0022413;GO:0022414;GO:0022607;GO:0030154;GO:0030312;GO:0030435;GO:0030437;GO:0030476;GO:0031160;GO:0031505;GO:…	COG0726	G	_	_
D1-PA00381	448	EFJ03857.1	hypothetical protein SCHCODRAFT_255599 [Schizophyllum commune H4-8]	96.9	sp|O74545|YCV6_SCHPO	Putative hydrolase C777.06c OS=Schizosaccharomyces pombe (strain 972 / ATCC 24843) OX=284812 GN=SPCC777.06c PE=4 SV=1	43.8	GO:0003674;GO:0003824;GO:0016787	COG1235	S	K06167	phnP
D1-PA00382	468	_	_	_	_	_	_	_	_	_	_	_
D1-PA00383	225	EFJ03859.1	histone H2A [Schizophyllum commune H4-8]	83.7	sp|Q9HGX4|H2A_AGABI	Histone H2A OS=Agaricus bisporus OX=5341 PE=2 SV=3	86.7	GO:0000228;GO:0000785;GO:0000790;GO:0003674;GO:0003676;GO:0003677;GO:0005488;GO:0005575;GO:0005622;GO:0005623;GO:0005634;GO:0005694;GO:0006325;GO:0006342;GO:0006355;GO:0006996;GO:0008150;GO:0009889;GO:0009890;GO:0009892;GO:0009987;GO:0010468;GO:0010556;GO:0010558;GO:0010605;GO:0010629;GO:0016043;GO:0016458;GO:0019219;GO:0019222;GO:0031323;GO:0031324;GO:0031326;GO:0031327;GO:0031974;GO:0031981;GO:…	COG5262|KOG1756	B	K11251	H2A
D1-PA00384	818	EFJ02524.1	hypothetical protein SCHCODRAFT_104219, partial [Schizophyllum commune H4-8]	86.8	_	_	_	_	_	_	_	_
D1-PA00386	79	TRM64715.1	peptidase C14, caspase domain-containing protein [Auriculariopsis ampla]	100	sp|Q6FPX9|MCA1_CANGA	Metacaspase-1 OS=Candida glabrata (strain ATCC 2001 / CBS 138 / JCM 3761 / NBRC 0622 / NRRL Y-65) OX=284593 GN=MCA1 PE=3 SV=1	85.3	GO:0003674;GO:0003824;GO:0004175;GO:0004197;GO:0004198;GO:0005575;GO:0005622;GO:0005623;GO:0005634;GO:0005737;GO:0005829;GO:0006508;GO:0006515;GO:0006807;GO:0006915;GO:0008150;GO:0008152;GO:0008219;GO:0008233;GO:0008234;GO:0009056;GO:0009057;GO:0009987;GO:0012501;GO:0016787;GO:0019538;GO:0030163;GO:0043170;GO:0043226;GO:0043227;GO:0043229;GO:0043231;GO:0044237;GO:0044238;GO:0044248;GO:0044257;GO:…	KOG1546	DO	_	_
D1-PA00387	469	EFI97203.1	hypothetical protein SCHCODRAFT_108838, partial [Schizophyllum commune H4-8]	66	_	_	_	_	_	_	_	_
D1-PA00388	861	EFI97204.1	hypothetical protein SCHCODRAFT_55636, partial [Schizophyllum commune H4-8]	98	_	_	_	_	COG0667|KOG1575	C	_	_
D1-PA00389	167	TRM64711.1	hypothetical protein BD626DRAFT_489677 [Auriculariopsis ampla]	83.6	_	_	_	_	_	_	_	_
D1-PA00390	1251	EFI97206.1	hypothetical protein SCHCODRAFT_85165 [Schizophyllum commune H4-8]	67.5	sp|Q39030|KPK2_ARATH	Serine/threonine-protein kinase AtPK2/AtPK19 OS=Arabidopsis thaliana OX=3702 GN=ATPK2 PE=1 SV=2	43.9	_	KOG0598	T	_	_
D1-PA00391	673	EFI96771.1	hypothetical protein SCHCODRAFT_85166 [Schizophyllum commune H4-8]	87.2	sp|A0A089FNE5|PRLL_FUNXX	MFS transporter prlL OS=Fungal sp. (strain NRRL 50135) OX=1547289 GN=prlL PE=3 SV=1	29.3	_	COG0477|KOG2533	G	_	_
D1-PA00392	1029	EFI97208.1	hypothetical protein SCHCODRAFT_108843, partial [Schizophyllum commune H4-8]	41.9	_	_	_	_	_	_	_	_
D1-PA00393	821	TRM64697.1	concanavalin A-like lectin/glucanase domain-containing protein [Auriculariopsis ampla]	87.5	sp|Q9USW3|YHZ7_SCHPO	Probable glycosidase C21B10.07 OS=Schizosaccharomyces pombe (strain 972 / ATCC 24843) OX=284812 GN=SPBC21B10.07 PE=3 SV=1	43.6	_	_	_	_	_
D1-PA00394	428	_	_	_	_	_	_	_	_	_	_	_
D1-PA00395	895	EFI97214.1	hypothetical protein SCHCODRAFT_15725 [Schizophyllum commune H4-8]	88.7	sp|P38356|BSD2_YEAST	Metal homeostatis protein BSD2 OS=Saccharomyces cerevisiae (strain ATCC 204508 / S288c) OX=559292 GN=BSD2 PE=1 SV=1	38.3	_	KOG4812	S	_	_
D1-PA00396	120	_	_	_	_	_	_	_	_	_	_	_
D1-PA00397	457	EFI97215.1	carbohydrate esterase family 4 protein [Schizophyllum commune H4-8]	48.3	_	_	_	_	COG0726	O	_	_
D1-PA00398	333	EFI97216.1	hypothetical protein SCHCODRAFT_234748 [Schizophyllum commune H4-8]	66.9	sp|G0R6S7|SOR7_HYPJQ	Short chain dehydrogenase sor7 OS=Hypocrea jecorina (strain QM6a) OX=431241 GN=sor7 PE=3 SV=1	32.5	_	COG1028|KOG1208	Q	_	_
D1-PA00399	2091	EFI97217.1	hypothetical protein SCHCODRAFT_108853, partial [Schizophyllum commune H4-8]	57.7	_	_	_	GO:0000429;GO:0000436;GO:0000976;GO:0000977;GO:0000978;GO:0000981;GO:0000982;GO:0000987;GO:0001012;GO:0001067;GO:0001077;GO:0001228;GO:0003674;GO:0003676;GO:0003677;GO:0003690;GO:0003700;GO:0005488;GO:0005575;GO:0005622;GO:0005623;GO:0005634;GO:0006139;GO:0006351;GO:0006355;GO:0006357;GO:0006366;GO:0006725;GO:0006807;GO:0007154;GO:0007584;GO:0008150;GO:0008152;GO:0008270;GO:0009058;GO:0009059;GO:…	_	_	_	_
D1-PA00400	102	_	_	_	_	_	_	_	_	_	_	_
D1-PA00401	492	EFI97220.1	hypothetical protein SCHCODRAFT_82228 [Schizophyllum commune H4-8]	77.7	sp|B1WBP0|MPPD2_RAT	Metallophosphoesterase MPPED2 OS=Rattus norvegicus OX=10116 GN=Mpped2 PE=1 SV=1	34.2	_	KOG3947	S	_	_
D1-PA00402	217	EFI96774.1	hypothetical protein SCHCODRAFT_55630, partial [Schizophyllum commune H4-8]	72.7	_	_	_	GO:0000228;GO:0000785;GO:0000790;GO:0005575;GO:0005622;GO:0005623;GO:0005634;GO:0005694;GO:0006325;GO:0006338;GO:0006996;GO:0008150;GO:0009987;GO:0016043;GO:0031974;GO:0031981;GO:0032991;GO:0043226;GO:0043227;GO:0043228;GO:0043229;GO:0043231;GO:0043232;GO:0043233;GO:0044422;GO:0044424;GO:0044427;GO:0044428;GO:0044446;GO:0044454;GO:0044464;GO:0051276;GO:0070013;GO:0070209;GO:0071840	COG2319|KOG0322	S	_	_
D1-PA00403	154	_	_	_	_	_	_	_	_	_	_	_
D1-PA00404	525	EFI97221.1	hypothetical protein SCHCODRAFT_108857, partial [Schizophyllum commune H4-8]	84.5	_	_	_	_	_	_	_	_
D1-PA00405	452	EFI97222.1	hypothetical protein SCHCODRAFT_234752 [Schizophyllum commune H4-8]	91.4	_	_	_	_	_	_	_	_
D1-PA00406	634	EFI99770.1	hypothetical protein SCHCODRAFT_81845 [Schizophyllum commune H4-8]	67.8	_	_	_	_	_	_	_	_
D1-PA00407	942	TRM62184.1	kinase-like domain-containing protein [Auriculariopsis ampla]	76.8	sp|P08092|RAN1_SCHPO	Negative regulator of sexual conjugation and meiosis OS=Schizosaccharomyces pombe (strain 972 / ATCC 24843) OX=284812 GN=ran1 PE=1 SV=2	43.2	GO:0000082;GO:0000122;GO:0000166;GO:0000278;GO:0003674;GO:0003824;GO:0004672;GO:0004674;GO:0005488;GO:0005524;GO:0005575;GO:0005622;GO:0005623;GO:0005634;GO:0005737;GO:0006355;GO:0006357;GO:0006464;GO:0006468;GO:0006793;GO:0006796;GO:0006807;GO:0007049;GO:0007124;GO:0007154;GO:0007165;GO:0008144;GO:0008150;GO:0008152;GO:0009743;GO:0009746;GO:0009749;GO:0009889;GO:0009890;GO:0009891;GO:0009892;GO:…	KOG0583	T	_	_
D1-PA00408	224	EFI92739.1	hypothetical protein SCHCODRAFT_113434, partial [Schizophyllum commune H4-8]	71.8	_	_	_	_	_	_	_	_
D1-PA00409	195	EFI92739.1	hypothetical protein SCHCODRAFT_113434, partial [Schizophyllum commune H4-8]	66	_	_	_	_	_	_	_	_
D1-PA00410	1386	TRM62183.1	hypothetical protein BD626DRAFT_498429 [Auriculariopsis ampla]	66.1	sp|Q10234|RT05_SCHPO	Probable 37S ribosomal protein S5, mitochondrial OS=Schizosaccharomyces pombe (strain 972 / ATCC 24843) OX=284812 GN=mrp5 PE=1 SV=1	41.4	GO:0000313;GO:0000314;GO:0003674;GO:0003735;GO:0005198;GO:0005575;GO:0005622;GO:0005623;GO:0005737;GO:0005739;GO:0005759;GO:0005761;GO:0005763;GO:0005840;GO:0006412;GO:0006518;GO:0006807;GO:0008150;GO:0008152;GO:0009058;GO:0009059;GO:0009987;GO:0010467;GO:0015935;GO:0019538;GO:0031974;GO:0032543;GO:0032991;GO:0034641;GO:0034645;GO:0043043;GO:0043170;GO:0043226;GO:0043227;GO:0043228;GO:0043229;GO:…	COG0098|KOG2646	J	K02988	RP-S5, MRPS5, rpsE
D1-PA00411	91	_	_	_	_	_	_	_	_	_	_	_
D1-PA00412	274	EFI92912.1	hypothetical protein SCHCODRAFT_113266, partial [Schizophyllum commune H4-8]	32.5	_	_	_	_	_	_	_	_
D1-PA00413	195	TRM63587.1	hypothetical protein BD626DRAFT_568975 [Auriculariopsis ampla]	51.1	_	_	_	_	_	_	_	_
D1-PA00414	121	_	_	_	_	_	_	_	_	_	_	_
D1-PA00415	193	_	_	_	_	_	_	_	_	_	_	_
D1-PA00416	360	EFI92635.1	hypothetical protein SCHCODRAFT_113254, partial [Schizophyllum commune H4-8]	82.5	_	_	_	_	_	_	_	_
D1-PA00417	505	TRM55553.1	hypothetical protein BD626DRAFT_542322 [Auriculariopsis ampla]	55.3	sp|P06632|DKGA_CORSC	2,5-diketo-D-gluconic acid reductase A OS=Corynebacterium sp. (strain ATCC 31090) OX=268952 GN=dkgA PE=1 SV=3	39	_	_	_	_	_
D1-PA00418	466	EFJ03288.1	hypothetical protein SCHCODRAFT_49624 [Schizophyllum commune H4-8]	44.9	_	_	_	GO:0003674;GO:0003824;GO:0004672;GO:0006464;GO:0006468;GO:0006793;GO:0006796;GO:0006807;GO:0008150;GO:0008152;GO:0009987;GO:0016301;GO:0016310;GO:0016740;GO:0016772;GO:0016773;GO:0019538;GO:0036211;GO:0043170;GO:0043412;GO:0044237;GO:0044238;GO:0044260;GO:0044267;GO:0071704;GO:0140096;GO:1901564	KOG0032	T	_	_
D1-PA00419	446	EFJ01932.1	hypothetical protein SCHCODRAFT_72356 [Schizophyllum commune H4-8]	70.1	sp|P38116|ARL1_YEAST	ADP-ribosylation factor-like protein 1 OS=Saccharomyces cerevisiae (strain ATCC 204508 / S288c) OX=559292 GN=ARL1 PE=1 SV=4	37.3	GO:0000045;GO:0003674;GO:0003824;GO:0003924;GO:0005575;GO:0005622;GO:0005623;GO:0005737;GO:0005794;GO:0005802;GO:0005829;GO:0006605;GO:0006623;GO:0006810;GO:0006886;GO:0006892;GO:0006893;GO:0006897;GO:0006914;GO:0006950;GO:0006996;GO:0007033;GO:0007034;GO:0008104;GO:0008150;GO:0008152;GO:0009056;GO:0009987;GO:0012505;GO:0015031;GO:0015833;GO:0016043;GO:0016192;GO:0016236;GO:0016462;GO:0016787;GO:…	COG1100|KOG0072	U	_	_
D1-PA00420	521	EFJ03287.1	hypothetical protein SCHCODRAFT_103126, partial [Schizophyllum commune H4-8]	72.1	_	_	_	_	_	_	_	_
D1-PA00421	301	EFJ01931.1	hypothetical protein SCHCODRAFT_230877 [Schizophyllum commune H4-8]	77.1	_	_	_	_	_	_	_	_
D1-PA00422	987	EFJ03286.1	hypothetical protein SCHCODRAFT_103124, partial [Schizophyllum commune H4-8]	73.3	_	_	_	_	KOG4829	S	_	_
D1-PA00423	894	EFJ03492.1	glycoside hydrolase family 92 protein [Schizophyllum commune H4-8]	87.1	_	_	_	_	COG3537	G	_	_
D1-PA00424	128	_	_	_	_	_	_	_	_	_	_	_
D1-PA00425	450	EFJ03491.1	hypothetical protein SCHCODRAFT_45934 [Schizophyllum commune H4-8]	89.8	sp|P23467|PTPRB_HUMAN	Receptor-type tyrosine-protein phosphatase beta OS=Homo sapiens OX=9606 GN=PTPRB PE=1 SV=3	27.2	GO:0003674;GO:0003824;GO:0004721;GO:0004725;GO:0005575;GO:0005622;GO:0005623;GO:0005737;GO:0006464;GO:0006470;GO:0006793;GO:0006796;GO:0006807;GO:0007154;GO:0007165;GO:0007346;GO:0008150;GO:0008152;GO:0009987;GO:0010389;GO:0010564;GO:0010971;GO:0016311;GO:0016787;GO:0016788;GO:0016791;GO:0019538;GO:0023052;GO:0035335;GO:0036211;GO:0042578;GO:0043170;GO:0043412;GO:0044237;GO:0044238;GO:0044260;GO:…	COG5599|KOG0791	T	_	_
D1-PA00426	253	_	_	_	_	_	_	_	_	_	_	_
D1-PA00427	92	_	_	_	_	_	_	_	_	_	_	_
D1-PA00428	256	EFJ02132.1	hypothetical protein SCHCODRAFT_103509, partial [Schizophyllum commune H4-8]	67	_	_	_	_	_	_	_	_
D1-PA00429	771	EFJ03490.1	hypothetical protein SCHCODRAFT_103508, partial [Schizophyllum commune H4-8]	91.3	_	_	_	GO:0000003;GO:0000070;GO:0000226;GO:0000228;GO:0000278;GO:0000280;GO:0000775;GO:0000776;GO:0000777;GO:0000778;GO:0000779;GO:0000780;GO:0000793;GO:0000794;GO:0000819;GO:0000922;GO:0000940;GO:0000942;GO:0003674;GO:0005488;GO:0005515;GO:0005575;GO:0005622;GO:0005623;GO:0005634;GO:0005694;GO:0005815;GO:0005816;GO:0005819;GO:0005827;GO:0005828;GO:0005856;GO:0005874;GO:0005876;GO:0005880;GO:0006996;GO:…	_	_	K11566	ASK1
D1-PA00430	315	_	_	_	_	_	_	_	_	_	_	_
D1-PA00432	612	EFJ04047.1	hypothetical protein SCHCODRAFT_231851 [Schizophyllum commune H4-8]	57.8	_	_	_	_	_	_	_	_
D1-PA00433	640	EFJ04047.1	hypothetical protein SCHCODRAFT_231851 [Schizophyllum commune H4-8]	73.5	_	_	_	_	_	_	_	_
D1-PA00434	76	_	_	_	_	_	_	_	_	_	_	_
D1-PA00435	329	EFJ02706.1	glycoside hydrolase family 43 and carbohydrate-binding module family 35 protein [Schizophyllum commune H4-8]	78.4	_	_	_	_	_	_	_	_
D1-PA00436	129	_	_	_	_	_	_	_	_	_	_	_
D1-PA00438	949	EFI95099.1	hypothetical protein SCHCODRAFT_110332, partial [Schizophyllum commune H4-8]	59.3	sp|Q9H6P5|TASP1_HUMAN	Threonine aspartase 1 OS=Homo sapiens OX=9606 GN=TASP1 PE=1 SV=1	30.1	GO:0003674;GO:0003824;GO:0004175;GO:0004298;GO:0006508;GO:0006807;GO:0008150;GO:0008152;GO:0008233;GO:0016787;GO:0019538;GO:0043170;GO:0044238;GO:0070003;GO:0070011;GO:0071704;GO:0140096;GO:1901564	COG1446|KOG1592	E	K08657	TASP1
D1-PA00439	435	EFI94599.1	hypothetical protein SCHCODRAFT_85800 [Schizophyllum commune H4-8]	89	sp|Q12618|ACO1_AJECA	Acyl-CoA desaturase OS=Ajellomyces capsulatus OX=5037 GN=OLE1 PE=1 SV=1	50.2	GO:0000001;GO:0003674;GO:0003824;GO:0004768;GO:0005575;GO:0005622;GO:0005623;GO:0005737;GO:0005783;GO:0005789;GO:0006082;GO:0006091;GO:0006629;GO:0006631;GO:0006633;GO:0006636;GO:0006996;GO:0007005;GO:0008150;GO:0008152;GO:0008610;GO:0009055;GO:0009058;GO:0009987;GO:0012505;GO:0016020;GO:0016021;GO:0016043;GO:0016053;GO:0016215;GO:0016491;GO:0016705;GO:0016717;GO:0019752;GO:0022900;GO:0030176;GO:…	COG1398|COG5274|KOG0537|KOG1600	CI	K00507	SCD, desC
D1-PA00440	868	PIL30828.1	centromere protein B [Ganoderma sinense ZZ0214-1]	37.9	_	_	_	_	KOG3105	S	_	_
D1-PA00441	139	_	_	_	_	_	_	_	_	_	_	_
D1-PA00442	838	EFI97786.1	hypothetical protein SCHCODRAFT_107983, partial [Schizophyllum commune H4-8]	95.5	_	_	_	_	_	_	_	_
D1-PA00443	527	EFI98381.1	hypothetical protein SCHCODRAFT_107984, partial [Schizophyllum commune H4-8]	75	_	_	_	_	_	_	_	_
D1-PA00444	878	EFI97788.1	expressed protein [Schizophyllum commune H4-8]	78.3	_	_	_	_	_	_	_	_
D1-PA00445	142	_	_	_	_	_	_	_	_	_	_	_
D1-PA00447	2177	EIM83766.1	hypothetical protein STEHIDRAFT_62579, partial [Stereum hirsutum FP-91666 SS1]	50.3	_	_	_	_	_	_	_	_
D1-PA00448	468	_	_	_	_	_	_	_	_	_	_	_
D1-PA00449	144	_	_	_	_	_	_	_	_	_	_	_
D1-PA00450	1286	EFJ02292.1	hypothetical protein SCHCODRAFT_80716 [Schizophyllum commune H4-8]	82.2	sp|Q9URX8|NG06_SCHPO	Probable nucleoporin C890.06 OS=Schizosaccharomyces pombe (strain 972 / ATCC 24843) OX=284812 GN=SPAC890.06 PE=3 SV=3	27.4	GO:0000972;GO:0000973;GO:0003674;GO:0003676;GO:0003677;GO:0003682;GO:0003723;GO:0005198;GO:0005488;GO:0005575;GO:0005622;GO:0005623;GO:0005634;GO:0005635;GO:0005643;GO:0006323;GO:0006325;GO:0006333;GO:0006338;GO:0006342;GO:0006355;GO:0006403;GO:0006405;GO:0006407;GO:0006606;GO:0006611;GO:0006810;GO:0006886;GO:0006913;GO:0006996;GO:0006997;GO:0006999;GO:0007059;GO:0008104;GO:0008150;GO:0009889;GO:…	COG5308|KOG1900	UY	K14312	NUP155, NUP170, NUP157
D1-PA00451	153	TRM60231.1	hypothetical protein BD626DRAFT_505869 [Auriculariopsis ampla]	60.1	sp|Q09802|YAAB_SCHPO	UPF0654 protein C22G7.11c OS=Schizosaccharomyces pombe (strain 972 / ATCC 24843) OX=284812 GN=SPAC22G7.11c PE=3 SV=2	29.7	_	_	_	_	_
D1-PA00452	355	EFJ03635.1	hypothetical protein SCHCODRAFT_46931 [Schizophyllum commune H4-8]	81.9	_	_	_	_	_	_	_	_
D1-PA00453	548	_	_	_	_	_	_	_	_	_	_	_
D1-PA00454	64	_	_	_	_	_	_	_	_	_	_	_
D1-PA00455	144	_	_	_	_	_	_	_	_	_	_	_
D1-PA00456	708	EFI91111.1	hypothetical protein SCHCODRAFT_71438, partial [Schizophyllum commune H4-8]	87.5	_	_	_	_	_	_	_	_
D1-PA00457	209	_	_	_	_	_	_	_	_	_	_	_
D1-PA00458	373	EFI91189.1	hypothetical protein SCHCODRAFT_258993 [Schizophyllum commune H4-8]	93.4	_	_	_	_	_	_	_	_
D1-PA00459	302	_	_	_	_	_	_	_	_	_	_	_
D1-PA00460	615	_	_	_	_	_	_	_	_	_	_	_
D1-PA00461	448	_	_	_	_	_	_	_	_	_	_	_
D1-PA00462	1046	EFI91115.1	hypothetical protein SCHCODRAFT_71448 [Schizophyllum commune H4-8]	70.9	sp|P39109|YCFI_YEAST	Metal resistance protein YCF1 OS=Saccharomyces cerevisiae (strain ATCC 204508 / S288c) OX=559292 GN=YCF1 PE=1 SV=2	32.2	_	COG1132|KOG0054	Q	_	_
D1-PA00463	76	_	_	_	_	_	_	_	_	_	_	_
D1-PA00464	934	_	_	_	_	_	_	_	_	_	_	_
D1-PA00465	717	EFI91190.1	hypothetical protein SCHCODRAFT_71443 [Schizophyllum commune H4-8]	61.4	_	_	_	_	_	_	_	_
D1-PA00466	713	EFI91191.1	hypothetical protein SCHCODRAFT_86319 [Schizophyllum commune H4-8]	75.8	_	_	_	_	_	_	_	_
D1-PA00467	313	_	_	_	_	_	_	_	_	_	K09481	SEC61B, SBH2
D1-PA00468	111	_	_	_	_	_	_	_	_	_	_	_
D1-PA00469	191	_	_	_	_	_	_	_	_	_	_	_
D1-PA00470	451	EFI91192.1	hypothetical protein SCHCODRAFT_238838 [Schizophyllum commune H4-8]	68.2	_	_	_	_	COG2940|KOG2084	B	_	_
D1-PA00471	391	_	_	_	_	_	_	_	_	_	_	_
D1-PA00472	926	EFI91193.1	hypothetical protein SCHCODRAFT_238841 [Schizophyllum commune H4-8]	51.2	_	_	_	_	_	_	_	_
D1-PA00473	174	_	_	_	_	_	_	_	_	_	_	_
D1-PA00474	76	EFI99265.1	hypothetical protein SCHCODRAFT_106390, partial [Schizophyllum commune H4-8]	76	_	_	_	_	_	_	_	_
D1-PA00475	1426	VDB83401.1	unnamed protein product [Peniophora sp. CBMAI 1063]	39.7	_	_	_	_	_	_	_	_
D1-PA00476	202	EFI98223.1	hypothetical protein SCHCODRAFT_107669, partial [Schizophyllum commune H4-8]	93.9	_	_	_	_	_	_	_	_
D1-PA00477	959	EFI98223.1	hypothetical protein SCHCODRAFT_107669, partial [Schizophyllum commune H4-8]	82.7	_	_	_	_	_	_	_	_
D1-PA00478	1257	EFI98224.1	hypothetical protein SCHCODRAFT_233941 [Schizophyllum commune H4-8]	50.8	_	_	_	_	_	_	_	_
D1-PA00479	798	EFJ02769.1	hypothetical protein SCHCODRAFT_104682, partial [Schizophyllum commune H4-8]	88.5	sp|Q28FC1|UBE2W_XENTR	Ubiquitin-conjugating enzyme E2 W OS=Xenopus tropicalis OX=8364 GN=ube2w PE=2 SV=1	36.8	_	_	_	_	_
D1-PA00480	589	EFJ04102.1	hypothetical protein SCHCODRAFT_46653 [Schizophyllum commune H4-8]	78.9	_	_	_	GO:0000003;GO:0000070;GO:0000228;GO:0000278;GO:0000280;GO:0000793;GO:0000794;GO:0000796;GO:0000799;GO:0000819;GO:0003674;GO:0003682;GO:0005488;GO:0005575;GO:0005622;GO:0005623;GO:0005634;GO:0005694;GO:0005737;GO:0006323;GO:0006996;GO:0007049;GO:0007059;GO:0007076;GO:0007127;GO:0007129;GO:0007130;GO:0008150;GO:0009892;GO:0009987;GO:0010032;GO:0010564;GO:0010605;GO:0010948;GO:0016043;GO:0019219;GO:…	COG5218|KOG2025	BD	K06678	YCG1, CAPG
D1-PA00481	362	_	_	_	_	_	_	_	_	_	_	_
D1-PA00482	95	_	_	_	_	_	_	_	_	_	_	_
D1-PA00483	666	_	_	_	_	_	_	_	_	_	_	_
D1-PA00484	1093	TRM56350.1	hypothetical protein BD626DRAFT_575815 [Auriculariopsis ampla]	63.9	_	_	_	_	_	_	_	_
D1-PA00485	337	TRM56351.1	hypothetical protein BD626DRAFT_541377 [Auriculariopsis ampla]	46	_	_	_	_	_	_	_	_
D1-PA00486	159	_	_	_	_	_	_	_	_	_	_	_
D1-PA00487	541	EFJ03144.1	expressed protein [Schizophyllum commune H4-8]	79.5	_	_	_	_	_	_	_	_
D1-PA00488	206	_	_	_	_	_	_	_	_	_	_	_
D1-PA00489	321	_	_	_	_	_	_	_	_	_	_	_
D1-PA00490	134	_	_	_	_	_	_	_	_	_	_	_
D1-PA00491	88	_	_	_	_	_	_	_	_	_	_	_
D1-PA00492	387	EFI95466.1	hypothetical protein SCHCODRAFT_82606 [Schizophyllum commune H4-8]	97.2	sp|Q5AQL1|SYA_EMENI	Alanine--tRNA ligase OS=Emericella nidulans (strain FGSC A4 / ATCC 38163 / CBS 112.46 / NRRL 194 / M139) OX=227321 GN=ala1 PE=3 SV=2	46	GO:0000049;GO:0000959;GO:0002181;GO:0003674;GO:0003676;GO:0003723;GO:0003824;GO:0004812;GO:0004813;GO:0005488;GO:0005575;GO:0005622;GO:0005623;GO:0005737;GO:0005739;GO:0006082;GO:0006139;GO:0006396;GO:0006399;GO:0006400;GO:0006412;GO:0006418;GO:0006419;GO:0006518;GO:0006520;GO:0006725;GO:0006807;GO:0008033;GO:0008150;GO:0008152;GO:0009058;GO:0009059;GO:0009451;GO:0009987;GO:0010467;GO:0016070;GO:…	COG0013|KOG0188	J	K01872	AARS, alaS
D1-PA00493	249	_	_	_	_	_	_	_	_	_	_	_
D1-PA00494	901	EFI99071.1	hypothetical protein SCHCODRAFT_15006 [Schizophyllum commune H4-8]	95.2	sp|Q00614|CACP_CANTR	Carnitine O-acetyltransferase, mitochondrial OS=Candida tropicalis OX=5482 GN=CAT2 PE=3 SV=1	36.6	GO:0003674;GO:0003824;GO:0004092;GO:0005575;GO:0005622;GO:0005623;GO:0005737;GO:0005739;GO:0005777;GO:0006575;GO:0006577;GO:0006807;GO:0008150;GO:0008152;GO:0008374;GO:0009437;GO:0009987;GO:0016406;GO:0016407;GO:0016413;GO:0016740;GO:0016746;GO:0016747;GO:0034641;GO:0042579;GO:0043226;GO:0043227;GO:0043229;GO:0043231;GO:0044237;GO:0044424;GO:0044444;GO:0044464;GO:0071704;GO:0097164;GO:1901564	KOG3717	I	K12581	CNOT7_8, CAF1, POP2
D1-PA00495	80	_	_	_	_	_	_	_	_	_	_	_
D1-PA00496	499	EFI99072.1	hypothetical protein SCHCODRAFT_53197 [Schizophyllum commune H4-8]	85.3	_	_	_	_	KOG1041	J	_	_
D1-PA00497	1295	EFI99490.1	hypothetical protein SCHCODRAFT_106834, partial [Schizophyllum commune H4-8]	67.5	_	_	_	_	_	_	K17807	TAM41, MMP37
D1-PA00498	1115	EFI99488.1	hypothetical protein SCHCODRAFT_233395 [Schizophyllum commune H4-8]	34.2	_	_	_	_	KOG1721	S	_	_
D1-PA00499	445	_	_	_	_	_	_	_	_	_	_	_
D1-PA00500	453	_	_	_	_	_	_	_	_	_	_	_
D1-PA00501	546	EFI99533.1	hypothetical protein SCHCODRAFT_106910, partial [Schizophyllum commune H4-8]	65	_	_	_	_	_	_	_	_
D1-PA00502	145	_	_	_	_	_	_	_	_	_	_	_
D1-PA00503	355	EFI99532.1	hypothetical protein SCHCODRAFT_75339 [Schizophyllum commune H4-8]	99.1	sp|Q9ZWB3|CKL9_ARATH	Casein kinase 1-like protein 9 OS=Arabidopsis thaliana OX=3702 GN=CKL9 PE=1 SV=1	40.2	_	KOG1164	T	_	_
D1-PA00504	242	_	_	_	_	_	_	_	_	_	_	_
D1-PA00505	284	EFJ03443.1	hypothetical protein SCHCODRAFT_103423, partial [Schizophyllum commune H4-8]	54.4	_	_	_	_	_	_	_	_
D1-PA00506	848	EFJ02092.1	hypothetical protein SCHCODRAFT_103424, partial [Schizophyllum commune H4-8]	52.7	_	_	_	_	_	_	_	_
D1-PA00507	350	TRM70501.1	hypothetical protein BD626DRAFT_477661 [Auriculariopsis ampla]	47.1	_	_	_	_	_	_	_	_
D1-PA00508	950	EFJ02093.1	hypothetical protein SCHCODRAFT_72612 [Schizophyllum commune H4-8]	71.4	_	_	_	GO:0000166;GO:0001882;GO:0001883;GO:0003674;GO:0005215;GO:0005488;GO:0005525;GO:0005575;GO:0005622;GO:0005623;GO:0005634;GO:0005635;GO:0005643;GO:0005737;GO:0005829;GO:0006606;GO:0006810;GO:0006886;GO:0006913;GO:0008104;GO:0008150;GO:0008565;GO:0012505;GO:0015031;GO:0015833;GO:0016020;GO:0016021;GO:0017038;GO:0017076;GO:0019001;GO:0031224;GO:0031967;GO:0031975;GO:0032549;GO:0032550;GO:0032553;GO:…	COG5657|KOG2274	UY	K20224	IPO9, RANBP9
D1-PA00509	462	TRM70437.1	hypothetical protein BD626DRAFT_477437 [Auriculariopsis ampla]	77.3	_	_	_	_	_	_	K13172	SRRM2, SRM300
D1-PA00510	123	_	_	_	_	_	_	_	_	_	_	_
D1-PA00511	1819	TRM69551.1	hypothetical protein BD626DRAFT_553988 [Auriculariopsis ampla]	52.1	_	_	_	_	_	_	_	_
D1-PA00512	452	EFI95191.1	hypothetical protein SCHCODRAFT_57137 [Schizophyllum commune H4-8]	77.3	_	_	_	_	KOG2563	S	_	_
D1-PA00513	355	EFI95605.1	hypothetical protein SCHCODRAFT_235942 [Schizophyllum commune H4-8]	97.1	_	_	_	GO:0000375;GO:0000377;GO:0000398;GO:0006139;GO:0006396;GO:0006397;GO:0006725;GO:0006807;GO:0008150;GO:0008152;GO:0008380;GO:0009987;GO:0010467;GO:0016070;GO:0016071;GO:0034641;GO:0043170;GO:0044237;GO:0044238;GO:0045292;GO:0046483;GO:0071704;GO:0090304;GO:1901360	KOG0150	A	K13220	WBP4, FBP21
D1-PA00514	235	EFI93968.1	hypothetical protein SCHCODRAFT_59710 [Schizophyllum commune H4-8]	98.3	sp|B8NWW6|LNBE_ASPFN	NADP-dependent oxidoreductase lnbE OS=Aspergillus flavus (strain ATCC 200026 / FGSC A1120 / NRRL 3357 / JCM 12722 / SRRC 167) OX=332952 GN=lnbE PE=3 SV=1	57	GO:0003674;GO:0003824;GO:0006807;GO:0008150;GO:0008152;GO:0009058;GO:0009636;GO:0009709;GO:0009820;GO:0009821;GO:0009987;GO:0016491;GO:0016645;GO:0016646;GO:0019748;GO:0034641;GO:0035834;GO:0035835;GO:0035836;GO:0035837;GO:0042221;GO:0044237;GO:0044249;GO:0044271;GO:0044550;GO:0046447;GO:0050896;GO:0051716;GO:0055114;GO:0070887;GO:0071704;GO:0097237;GO:0098754;GO:1901564;GO:1901566;GO:1901576;GO:…	COG1902|KOG0134	C	_	_
D1-PA00515	159	_	_	_	_	_	_	_	_	_	_	_
D1-PA00516	1098	EFI93969.1	hypothetical protein SCHCODRAFT_111870, partial [Schizophyllum commune H4-8]	85.1	_	_	_	_	KOG0082	DT	_	_
D1-PA00517	150	EFI93654.1	glycosyltransferase family 4 protein [Schizophyllum commune H4-8]	58.5	sp|Q94BX4|PIGA_ARATH	Phosphatidylinositol N-acetylglucosaminyltransferase subunit A OS=Arabidopsis thaliana OX=3702 GN=PIGA PE=2 SV=1	50	GO:0000506;GO:0003674;GO:0003824;GO:0005575;GO:0005622;GO:0005623;GO:0005737;GO:0005783;GO:0005789;GO:0005829;GO:0006464;GO:0006497;GO:0006505;GO:0006506;GO:0006629;GO:0006643;GO:0006644;GO:0006650;GO:0006661;GO:0006664;GO:0006793;GO:0006796;GO:0006807;GO:0008150;GO:0008152;GO:0008194;GO:0008375;GO:0008610;GO:0008654;GO:0009058;GO:0009059;GO:0009247;GO:0009987;GO:0012505;GO:0016020;GO:0016740;GO:…	COG0438|KOG1111	IMO	_	_
D1-PA00518	434	_	_	_	_	_	_	_	_	_	_	_
D1-PA00521	959	EFI98198.1	hypothetical protein SCHCODRAFT_233909 [Schizophyllum commune H4-8]	66.6	_	_	_	_	_	_	_	_
D1-PA00522	193	EFI98199.1	hypothetical protein SCHCODRAFT_107623, partial [Schizophyllum commune H4-8]	75.6	_	_	_	_	_	_	_	_
D1-PA00523	1399	EFI97595.1	hypothetical protein SCHCODRAFT_256730, partial [Schizophyllum commune H4-8]	99.1	_	_	_	_	_	_	_	_
D1-PA00524	497	EFI97594.1	ammonium transporter [Schizophyllum commune H4-8]	51.9	sp|Q9C0V1|AMT1_SCHPO	Ammonium transporter 1 OS=Schizosaccharomyces pombe (strain 972 / ATCC 24843) OX=284812 GN=amt1 PE=3 SV=1	47.6	_	COG0004|KOG0682	P	K03320	amt, AMT, MEP
D1-PA00525	1117	EFI98200.1	hypothetical protein SCHCODRAFT_107625, partial [Schizophyllum commune H4-8]	81.7	_	_	_	_	_	_	_	_
D1-PA00526	1034	EFI97598.1	hypothetical protein SCHCODRAFT_107632, partial [Schizophyllum commune H4-8]	78.6	_	_	_	_	_	_	_	_
D1-PA00527	1080	EFI97597.1	hypothetical protein SCHCODRAFT_256732 [Schizophyllum commune H4-8]	88.2	_	_	_	GO:0005575;GO:0005622;GO:0005623;GO:0005634;GO:0005635;GO:0005737;GO:0005783;GO:0006996;GO:0007029;GO:0008150;GO:0009987;GO:0010256;GO:0012505;GO:0016043;GO:0031967;GO:0031975;GO:0031984;GO:0043226;GO:0043227;GO:0043229;GO:0043231;GO:0044422;GO:0044424;GO:0044428;GO:0044432;GO:0044444;GO:0044446;GO:0044464;GO:0061024;GO:0071782;GO:0071786;GO:0071840;GO:0090158;GO:0098827;GO:1990809	KOG2846	S	K23292	LNPK
D1-PA00528	794	_	_	_	_	_	_	_	_	_	_	_
D1-PA00529	815	EFI97599.1	hypothetical protein SCHCODRAFT_54661 [Schizophyllum commune H4-8]	100	_	_	_	_	_	_	_	_
D1-PA00530	570	_	_	_	_	_	_	_	_	_	_	_
D1-PA00531	908	EFI98204.1	hypothetical protein SCHCODRAFT_10920 [Schizophyllum commune H4-8]	96.3	sp|Q96539|CH10_BRANA	10 kDa chaperonin OS=Brassica napus OX=3708 PE=3 SV=1	50	GO:0003674;GO:0005488;GO:0005515;GO:0005575;GO:0005622;GO:0005623;GO:0005737;GO:0005739;GO:0005759;GO:0006457;GO:0006458;GO:0006605;GO:0006626;GO:0006810;GO:0006839;GO:0006886;GO:0006950;GO:0006986;GO:0006996;GO:0007005;GO:0008104;GO:0008150;GO:0009987;GO:0010033;GO:0015031;GO:0015833;GO:0016043;GO:0017038;GO:0022607;GO:0030150;GO:0031974;GO:0033036;GO:0033365;GO:0034613;GO:0034622;GO:0035966;GO:…	COG0234|KOG1641	O	K04078	groES, HSPE1
D1-PA00532	353	_	_	_	_	_	_	_	_	_	_	_
D1-PA00533	1343	EFI98208.1	hypothetical protein SCHCODRAFT_256736 [Schizophyllum commune H4-8]	57.1	sp|Q55A45|RSMB_DICDI	Small nuclear ribonucleoprotein-associated protein B OS=Dictyostelium discoideum OX=44689 GN=snrpb PE=3 SV=1	51.3	_	COG0654|KOG2614	C	K11086	SNRPB, SMB
D1-PA00534	618	EFI97604.1	hypothetical protein SCHCODRAFT_233926 [Schizophyllum commune H4-8]	85.8	_	_	_	_	_	_	_	_
D1-PA00535	295	_	_	_	_	_	_	_	_	_	_	_
D1-PA00536	269	_	_	_	_	_	_	_	_	_	_	_
D1-PA00537	383	EFI98210.1	hypothetical protein SCHCODRAFT_107647, partial [Schizophyllum commune H4-8]	49.6	_	_	_	_	_	_	_	_
D1-PA00538	591	EFI98212.1	hypothetical protein SCHCODRAFT_107649, partial [Schizophyllum commune H4-8]	87.6	_	_	_	_	_	_	_	_
D1-PA00539	223	_	_	_	_	_	_	_	_	_	_	_
D1-PA00540	227	_	_	_	_	_	_	_	_	_	_	_
D1-PA00541	237	_	_	_	_	_	_	_	_	_	_	_
D1-PA00542	212	_	_	_	_	_	_	_	_	_	_	_
D1-PA00543	559	EFJ00186.1	hypothetical protein SCHCODRAFT_105492, partial [Schizophyllum commune H4-8]	55.8	sp|P35072|TCB1_CAEBR	Transposable element Tcb1 transposase OS=Caenorhabditis briggsae OX=6238 PE=3 SV=1	30.9	_	KOG4740	S	_	_
D1-PA00544	30	_	_	_	_	_	_	_	_	_	_	_
D1-PA00545	668	_	_	_	_	_	_	_	_	_	_	_
D1-PA00546	962	TRM63381.1	P-loop containing nucleoside triphosphate hydrolase protein [Auriculariopsis ampla]	50.5	sp|Q80WJ6|MRP9_MOUSE	Multidrug resistance-associated protein 9 OS=Mus musculus OX=10090 GN=Abcc12 PE=2 SV=1	27.8	_	COG1132|KOG0054	Q	_	_
D1-PA00547	569	_	_	_	_	_	_	_	_	_	_	_
D1-PA00548	341	_	_	_	_	_	_	_	_	_	_	_
D1-PA00549	155	_	_	_	_	_	_	_	_	_	_	_
D1-PA00550	69	_	_	_	_	_	_	_	_	_	_	_
D1-PA00551	236	_	_	_	_	_	_	_	_	_	_	_
D1-PA00552	380	EFI98764.1	hypothetical protein SCHCODRAFT_106528, partial [Schizophyllum commune H4-8]	60.3	_	_	_	_	_	_	_	_
D1-PA00553	86	_	_	_	_	_	_	_	_	_	_	_
D1-PA00554	409	_	_	_	_	_	_	_	_	_	_	_
D1-PA00555	132	_	_	_	_	_	_	_	_	_	_	_
D1-PA00556	941	EFI98394.1	hypothetical protein SCHCODRAFT_108021, partial [Schizophyllum commune H4-8]	81	_	_	_	_	_	_	_	_
D1-PA00557	964	EFI97814.1	hypothetical protein SCHCODRAFT_108023, partial [Schizophyllum commune H4-8]	94.4	_	_	_	_	_	_	_	_
D1-PA00558	808	EFI97816.1	hypothetical protein SCHCODRAFT_81991 [Schizophyllum commune H4-8]	78.1	_	_	_	GO:0003674;GO:0003824;GO:0005575;GO:0005622;GO:0005623;GO:0005737;GO:0005856;GO:0005938;GO:0006629;GO:0006793;GO:0006796;GO:0006996;GO:0007010;GO:0008150;GO:0008152;GO:0008195;GO:0009987;GO:0015629;GO:0016043;GO:0016311;GO:0016787;GO:0016788;GO:0016791;GO:0030029;GO:0030036;GO:0030479;GO:0030863;GO:0030864;GO:0042578;GO:0043226;GO:0043228;GO:0043229;GO:0043232;GO:0044237;GO:0044238;GO:0044255;GO:…	COG4850	S	_	_
D1-PA00559	631	EFJ02524.1	hypothetical protein SCHCODRAFT_104219, partial [Schizophyllum commune H4-8]	93	_	_	_	_	_	_	_	_
D1-PA00560	196	GAT53188.1	histone H2B, partial [Mycena chlorophos]	85.3	sp|P78567|H2B_AGABI	Histone H2B OS=Agaricus bisporus OX=5341 GN=htbA PE=2 SV=3	80.2	_	KOG1744	B	K11252	H2B
D1-PA00561	213	EFJ03859.1	histone H2A [Schizophyllum commune H4-8]	100	sp|Q9HGX4|H2A_AGABI	Histone H2A OS=Agaricus bisporus OX=5341 PE=2 SV=3	98.6	GO:0000228;GO:0000785;GO:0000790;GO:0003674;GO:0003676;GO:0003677;GO:0005488;GO:0005575;GO:0005622;GO:0005623;GO:0005634;GO:0005694;GO:0006325;GO:0006342;GO:0006355;GO:0006996;GO:0008150;GO:0009889;GO:0009890;GO:0009892;GO:0009987;GO:0010468;GO:0010556;GO:0010558;GO:0010605;GO:0010629;GO:0016043;GO:0016458;GO:0019219;GO:0019222;GO:0031323;GO:0031324;GO:0031326;GO:0031327;GO:0031974;GO:0031981;GO:…	COG5262|KOG1756	B	K11251	H2A
D1-PA00562	640	_	_	_	_	_	_	_	_	_	_	_
D1-PA00563	292	EFJ03857.1	hypothetical protein SCHCODRAFT_255599 [Schizophyllum commune H4-8]	95.4	_	_	_	GO:0003674;GO:0003824;GO:0016787	COG1235	S	_	_
D1-PA00564	291	EFJ02522.1	hypothetical protein SCHCODRAFT_80909 [Schizophyllum commune H4-8]	40.2	_	_	_	GO:0000003;GO:0000338;GO:0000909;GO:0003006;GO:0005575;GO:0005622;GO:0005623;GO:0005634;GO:0006464;GO:0006508;GO:0006807;GO:0007275;GO:0008150;GO:0008152;GO:0008180;GO:0009987;GO:0019538;GO:0019953;GO:0022414;GO:0030582;GO:0030584;GO:0032501;GO:0032502;GO:0032991;GO:0036211;GO:0043170;GO:0043226;GO:0043227;GO:0043229;GO:0043231;GO:0043412;GO:0044237;GO:0044238;GO:0044260;GO:0044267;GO:0044422;GO:…	COG1310|KOG3050	OT	_	_
D1-PA00565	509	EFJ02521.1	hypothetical protein SCHCODRAFT_80908 [Schizophyllum commune H4-8]	95.9	sp|P50325|CDA_AMYRO	Chitin deacetylase OS=Amylomyces rouxii OX=29923 PE=1 SV=1	35.1	GO:0000003;GO:0003006;GO:0003674;GO:0003824;GO:0004099;GO:0005575;GO:0005618;GO:0005619;GO:0005623;GO:0005628;GO:0005631;GO:0007049;GO:0008150;GO:0009272;GO:0009277;GO:0009653;GO:0009987;GO:0010927;GO:0016020;GO:0016043;GO:0016787;GO:0016810;GO:0016811;GO:0019213;GO:0019953;GO:0022402;GO:0022413;GO:0022414;GO:0022607;GO:0030154;GO:0030312;GO:0030435;GO:0030437;GO:0030476;GO:0031160;GO:0031505;GO:…	COG0726	G	_	_
D1-PA00566	785	_	_	_	_	_	_	_	_	_	_	_
D1-PA00567	1067	TRM61075.1	hypothetical protein BD626DRAFT_571106 [Auriculariopsis ampla]	43.4	_	_	_	_	KOG0266	D	_	_
D1-PA00568	164	_	_	_	_	_	_	_	_	_	_	_
D1-PA00569	295	_	_	_	_	_	_	_	_	_	_	_
D1-PA00570	525	EFI92621.1	hypothetical protein SCHCODRAFT_258538 [Schizophyllum commune H4-8]	96.3	sp|B8NM73|USTF2_ASPFN	Flavin-containing monooxygenase ustF2 OS=Aspergillus flavus (strain ATCC 200026 / FGSC A1120 / NRRL 3357 / JCM 12722 / SRRC 167) OX=332952 GN=ustF2 PE=1 SV=1	25.8	GO:0003674;GO:0003824;GO:0004497;GO:0004499;GO:0005575;GO:0005622;GO:0005623;GO:0005737;GO:0005783;GO:0005789;GO:0005829;GO:0006457;GO:0008150;GO:0008152;GO:0009987;GO:0012505;GO:0016020;GO:0016491;GO:0016705;GO:0016709;GO:0031984;GO:0042175;GO:0043226;GO:0043227;GO:0043229;GO:0043231;GO:0044422;GO:0044424;GO:0044425;GO:0044432;GO:0044444;GO:0044446;GO:0044464;GO:0055114;GO:0098827	COG2072|KOG1399	Q	_	_
D1-PA00571	554	TRM63558.1	hypothetical protein BD626DRAFT_494681 [Auriculariopsis ampla]	34.6	_	_	_	_	_	_	_	_
D1-PA00572	130	_	_	_	_	_	_	_	_	_	_	_
D1-PA00573	710	EFI92888.1	hypothetical protein SCHCODRAFT_258537 [Schizophyllum commune H4-8]	46.6	_	_	_	_	_	_	_	_
D1-PA00574	923	EFI92888.1	hypothetical protein SCHCODRAFT_258537 [Schizophyllum commune H4-8]	63.9	_	_	_	_	_	_	_	_
D1-PA00575	86	_	_	_	_	_	_	_	_	_	_	_
D1-PA00577	326	_	_	_	_	_	_	_	_	_	_	_
D1-PA00578	484	EFI95148.1	hypothetical protein SCHCODRAFT_235876 [Schizophyllum commune H4-8]	92.7	_	_	_	_	_	_	_	_
D1-PA00579	908	EFI95561.1	hypothetical protein SCHCODRAFT_77536 [Schizophyllum commune H4-8]	73.6	sp|Q9Y884|SKH1_SCHPO	MAP kinase kinase skh1/pek1 OS=Schizosaccharomyces pombe (strain 972 / ATCC 24843) OX=284812 GN=skh1 PE=3 SV=1	51.9	GO:0000165;GO:0000187;GO:0000935;GO:0001932;GO:0001934;GO:0003674;GO:0003824;GO:0004672;GO:0004674;GO:0004708;GO:0004712;GO:0005575;GO:0005622;GO:0005623;GO:0005737;GO:0005829;GO:0005933;GO:0005934;GO:0005935;GO:0005937;GO:0006464;GO:0006468;GO:0006793;GO:0006796;GO:0006807;GO:0006914;GO:0006950;GO:0007154;GO:0007165;GO:0007346;GO:0008150;GO:0008152;GO:0009056;GO:0009893;GO:0009966;GO:0009967;GO:…	KOG0581	T	K23880	RETREG
D1-PA00580	484	TRM57623.1	hypothetical protein BD626DRAFT_514014 [Auriculariopsis ampla]	65.6	_	_	_	_	_	_	_	_
D1-PA00581	462	TRM57622.1	hypothetical protein BD626DRAFT_514009 [Auriculariopsis ampla]	41.4	_	_	_	_	_	_	_	_
D1-PA00582	66	_	_	_	_	_	_	_	_	_	_	_
D1-PA00583	125	_	_	_	_	_	_	_	_	_	_	_
D1-PA00584	212	_	_	_	_	_	_	_	_	_	_	_
D1-PA00585	249	_	_	_	_	_	_	_	_	_	_	_
D1-PA00586	354	EFI99040.1	hypothetical protein SCHCODRAFT_107100, partial [Schizophyllum commune H4-8]	92.9	_	_	_	_	_	_	_	_
D1-PA00587	446	EFI99039.1	hypothetical protein SCHCODRAFT_107099, partial [Schizophyllum commune H4-8]	94.9	_	_	_	_	_	_	_	_
D1-PA00588	460	_	_	_	_	_	_	_	_	_	_	_
D1-PA00589	378	EFI99631.1	hypothetical protein SCHCODRAFT_53014 [Schizophyllum commune H4-8]	89.6	sp|Q01911|TETX_BACFG	Tetracycline resistance protein from transposon Tn4351/Tn4400 OS=Bacteroides fragilis OX=817 GN=tetX PE=4 SV=1	33.7	_	COG0654|KOG2614	C	_	_
D1-PA00590	575	EFI99037.1	hypothetical protein SCHCODRAFT_233556 [Schizophyllum commune H4-8]	56.7	_	_	_	_	KOG1721	S	_	_
D1-PA00591	93	_	_	_	_	_	_	_	_	_	_	_
D1-PA00592	388	EFJ00552.1	hypothetical protein SCHCODRAFT_51186 [Schizophyllum commune H4-8]	81.2	sp|B8NHY4|ORDA_ASPFN	O-methylsterigmatocystin oxidoreductase OS=Aspergillus flavus (strain ATCC 200026 / FGSC A1120 / NRRL 3357 / JCM 12722 / SRRC 167) OX=332952 GN=ordA PE=2 SV=1	27.3	_	COG2124|KOG0156	Q	_	_
D1-PA00593	361	_	_	_	_	_	_	_	_	_	_	_
D1-PA00594	302	_	_	_	_	_	_	_	_	_	_	_
D1-PA00595	1054	EFJ01362.1	hypothetical protein SCHCODRAFT_84655 [Schizophyllum commune H4-8]	99.8	sp|O94489|EF3_SCHPO	Elongation factor 3 OS=Schizosaccharomyces pombe (strain 972 / ATCC 24843) OX=284812 GN=tef3 PE=1 SV=1	52	GO:0000166;GO:0002181;GO:0002182;GO:0003674;GO:0003676;GO:0003723;GO:0003746;GO:0003824;GO:0003924;GO:0005488;GO:0005524;GO:0005575;GO:0005618;GO:0005622;GO:0005623;GO:0005737;GO:0005829;GO:0005840;GO:0005886;GO:0006412;GO:0006414;GO:0006415;GO:0006518;GO:0006807;GO:0008135;GO:0008144;GO:0008150;GO:0008152;GO:0009058;GO:0009059;GO:0009277;GO:0009986;GO:0009987;GO:0010467;GO:0010494;GO:0016020;GO:…	COG0488|KOG0062|KOG1242	Q	K03235	EF3, TEF3
D1-PA00596	223	EFJ00551.1	hypothetical protein SCHCODRAFT_106166, partial [Schizophyllum commune H4-8]	65.5	sp|P39962|KC13_YEAST	Casein kinase I homolog 3 OS=Saccharomyces cerevisiae (strain ATCC 204508 / S288c) OX=559292 GN=YCK3 PE=1 SV=2	38.9	_	KOG1164	T	_	_
D1-PA00597	276	EFJ00558.1	hypothetical protein SCHCODRAFT_106183, partial [Schizophyllum commune H4-8]	81.4	sp|Q6QNL9|KC1_EIMTE	Casein kinase I OS=Eimeria tenella OX=5802 PE=2 SV=1	37.7	_	KOG1164	T	_	_
D1-PA00598	181	_	_	_	_	_	_	_	_	_	_	_
D1-PA00599	79	_	_	_	_	_	_	_	_	_	_	_
D1-PA00600	92	_	_	_	_	_	_	_	_	_	_	_
D1-PA00601	428	EFJ00550.1	hypothetical protein SCHCODRAFT_38688, partial [Schizophyllum commune H4-8]	100	sp|Q6NLV4|FY_ARATH	Flowering time control protein FY OS=Arabidopsis thaliana OX=3702 GN=FY PE=1 SV=1	60.5	GO:0000228;GO:0000785;GO:0000790;GO:0005575;GO:0005622;GO:0005623;GO:0005634;GO:0005654;GO:0005694;GO:0005847;GO:0005849;GO:0006139;GO:0006378;GO:0006379;GO:0006396;GO:0006397;GO:0006725;GO:0006807;GO:0008150;GO:0008152;GO:0009987;GO:0010467;GO:0016070;GO:0016071;GO:0031123;GO:0031124;GO:0031974;GO:0031981;GO:0032991;GO:0034641;GO:0043170;GO:0043226;GO:0043227;GO:0043228;GO:0043229;GO:0043231;GO:…	COG2319|KOG0284	A	K15542	PFS2
D1-PA00602	236	_	_	_	_	_	_	_	_	_	_	_
D1-PA00603	533	EFJ00549.1	hypothetical protein SCHCODRAFT_52002 [Schizophyllum commune H4-8]	67	sp|A8NCK4|COX1_COPC7	Cytochrome P450 monooxygenase COX1 OS=Coprinopsis cinerea (strain Okayama-7 / 130 / ATCC MYA-4618 / FGSC 9003) OX=240176 GN=COX1 PE=1 SV=2	30.7	_	COG2124|KOG0156	Q	_	_
D1-PA00604	95	_	_	_	_	_	_	_	_	_	_	_
D1-PA00605	126	_	_	_	_	_	_	_	_	_	_	_
D1-PA00606	405	_	_	_	_	_	_	_	_	_	_	_
D1-PA00607	1111	TRM59847.1	hypothetical protein BD626DRAFT_506602 [Auriculariopsis ampla]	72.2	_	_	_	_	_	_	K14527	RPP20, POP7
D1-PA00608	1108	EFJ00547.1	hypothetical protein SCHCODRAFT_66259 [Schizophyllum commune H4-8]	93.9	sp|Q9VPH7|ERF1_DROME	Eukaryotic peptide chain release factor subunit 1 OS=Drosophila melanogaster OX=7227 GN=eRF1 PE=1 SV=2	72.6	GO:0002181;GO:0002184;GO:0003674;GO:0003676;GO:0003723;GO:0003729;GO:0003747;GO:0005488;GO:0005515;GO:0005575;GO:0005622;GO:0005623;GO:0005737;GO:0006139;GO:0006351;GO:0006353;GO:0006412;GO:0006415;GO:0006518;GO:0006725;GO:0006807;GO:0008022;GO:0008079;GO:0008135;GO:0008150;GO:0008152;GO:0009058;GO:0009059;GO:0009987;GO:0010467;GO:0010494;GO:0016043;GO:0016070;GO:0016149;GO:0018130;GO:0018444;GO:…	COG1503|KOG0688	J	K03265	ETF1, ERF1
D1-PA00609	825	TRM59852.1	hypothetical protein BD626DRAFT_572257 [Auriculariopsis ampla]	51.4	_	_	_	_	_	_	_	_
D1-PA00610	433	_	_	_	_	_	_	_	_	_	_	_
D1-PA00611	172	_	_	_	_	_	_	_	_	_	_	_
D1-PA00612	157	_	_	_	_	_	_	_	_	_	_	_
D1-PA00613	111	EFJ00546.1	expressed protein [Schizophyllum commune H4-8]	97.9	_	_	_	_	_	_	_	_
D1-PA00614	731	EFJ01355.1	hypothetical protein SCHCODRAFT_50059 [Schizophyllum commune H4-8]	65.6	_	_	_	GO:0000375;GO:0000377;GO:0000398;GO:0003674;GO:0003676;GO:0003723;GO:0005488;GO:0005575;GO:0005622;GO:0005623;GO:0005634;GO:0005681;GO:0005684;GO:0005686;GO:0006139;GO:0006396;GO:0006397;GO:0006725;GO:0006807;GO:0008150;GO:0008152;GO:0008380;GO:0009987;GO:0010467;GO:0016070;GO:0016071;GO:0030532;GO:0032991;GO:0034641;GO:0043170;GO:0043226;GO:0043227;GO:0043229;GO:0043231;GO:0044237;GO:0044238;GO:…	KOG0131	A	_	_
D1-PA00615	333	EFJ00545.1	hypothetical protein SCHCODRAFT_106153, partial [Schizophyllum commune H4-8]	93.8	_	_	_	_	KOG1164	T	_	_
D1-PA00616	769	EFJ00545.1	hypothetical protein SCHCODRAFT_106153, partial [Schizophyllum commune H4-8]	74.1	sp|Q9ZUP4|CKL5_ARATH	Casein kinase 1-like protein 5 OS=Arabidopsis thaliana OX=3702 GN=CKL5 PE=1 SV=1	36.9	_	KOG1164	T	_	_
D1-PA00617	257	EFJ01358.1	hypothetical protein SCHCODRAFT_106159, partial [Schizophyllum commune H4-8]	57.9	sp|Q852L0|HD16N_ORYSJ	Casein kinase 1-like protein HD16 OS=Oryza sativa subsp. japonica OX=39947 GN=HD16 PE=1 SV=1	39.3	_	KOG1164	T	_	_
D1-PA00618	915	EFJ01353.1	hypothetical protein SCHCODRAFT_106151, partial [Schizophyllum commune H4-8]	84.6	sp|Q6QNM1|KC1_TOXGO	Casein kinase I OS=Toxoplasma gondii OX=5811 PE=2 SV=1	30.2	_	KOG1164	T	_	_
D1-PA00619	186	_	_	_	_	_	_	_	_	_	_	_
D1-PA00620	309	EFJ00542.1	hypothetical protein SCHCODRAFT_51754 [Schizophyllum commune H4-8]	84.7	sp|Q0VFE7|DRS7B_XENTR	Dehydrogenase/reductase SDR family member 7B OS=Xenopus tropicalis OX=8364 GN=dhrs7b PE=2 SV=1	25.3	_	COG1028|KOG1205	Q	_	_
D1-PA00621	350	KIM60533.1	hypothetical protein SCLCIDRAFT_1216817 [Scleroderma citrinum Foug A]	40.9	_	_	_	_	_	_	_	_
D1-PA00622	477	TRM58096.1	hypothetical protein BD626DRAFT_410964 [Auriculariopsis ampla]	67.1	_	_	_	_	_	_	_	_
D1-PA00623	402	EFI98151.1	hypothetical protein SCHCODRAFT_81870 [Schizophyllum commune H4-8]	96.3	_	_	_	_	_	_	_	_
D1-PA00624	727	EFI98150.1	hypothetical protein SCHCODRAFT_233848 [Schizophyllum commune H4-8]	58.6	_	_	_	_	_	_	_	_
D1-PA00625	226	EFI97551.1	hypothetical protein SCHCODRAFT_54614 [Schizophyllum commune H4-8]	92.1	sp|Q4V9P6|ADAL_DANRE	Adenosine deaminase-like protein OS=Danio rerio OX=7955 GN=adal PE=2 SV=1	34.4	_	COG1816|KOG1097	F	_	_
D1-PA00626	639	EFI98149.1	hypothetical protein SCHCODRAFT_107538, partial [Schizophyllum commune H4-8]	83.6	_	_	_	_	COG2940|KOG2084	B	K11426	SMYD
D1-PA00627	270	TRM55178.1	hypothetical protein BD626DRAFT_531431 [Auriculariopsis ampla]	54.8	_	_	_	_	_	_	_	_
D1-PA00628	1287	TRM55179.1	hypothetical protein BD626DRAFT_579206 [Auriculariopsis ampla]	62.6	_	_	_	_	_	_	_	_
D1-PA00629	170	_	_	_	_	_	_	_	_	_	_	_
D1-PA00630	433	EFI94580.1	hypothetical protein SCHCODRAFT_83015 [Schizophyllum commune H4-8]	88.1	_	_	_	_	_	_	_	_
D1-PA00631	453	_	_	_	_	_	_	_	_	_	_	_
D1-PA00632	751	EFI94579.1	hypothetical protein SCHCODRAFT_16953 [Schizophyllum commune H4-8]	89.4	sp|Q8EJW4|PRPF_SHEON	2-methyl-aconitate isomerase OS=Shewanella oneidensis (strain MR-1) OX=211586 GN=prpF PE=1 SV=1	42.8	_	COG2706	E	_	_
D1-PA00633	80	_	_	_	_	_	_	_	_	_	_	_
D1-PA00634	832	EFI94977.1	hypothetical protein SCHCODRAFT_85782 [Schizophyllum commune H4-8]	70.4	sp|Q304B9|NCER2_ARATH	Neutral ceramidase 2 OS=Arabidopsis thaliana OX=3702 GN=NCER2 PE=3 SV=1	32.5	_	KOG2232	T	K12349	ASAH2
D1-PA00635	1816	EFI95120.1	hypothetical protein SCHCODRAFT_110370, partial [Schizophyllum commune H4-8]	58.3	_	_	_	_	COG2940|KOG1079	K	K01304	pcp
D1-PA00636	263	EFI95535.1	hypothetical protein SCHCODRAFT_235839 [Schizophyllum commune H4-8]	71.9	_	_	_	_	_	_	_	_
D1-PA00637	88	_	_	_	_	_	_	_	_	_	_	_
D1-PA00638	144	EFJ04031.1	hypothetical protein SCHCODRAFT_231829 [Schizophyllum commune H4-8]	74.2	_	_	_	_	COG5190|KOG1605	K	_	_
D1-PA00639	653	_	_	_	_	_	_	_	_	_	_	_
D1-PA00640	803	EFJ02692.1	hypothetical protein SCHCODRAFT_231831 [Schizophyllum commune H4-8]	80	_	_	_	_	_	_	_	_
D1-PA00641	1046	EFJ04033.1	hypothetical protein SCHCODRAFT_65071 [Schizophyllum commune H4-8]	98.9	sp|Q4P6G4|EIF3B_USTMA	Eukaryotic translation initiation factor 3 subunit B OS=Ustilago maydis (strain 521 / FGSC 9021) OX=237631 GN=PRT1 PE=3 SV=1	61.2	GO:0002181;GO:0002183;GO:0003674;GO:0003676;GO:0003723;GO:0003743;GO:0005488;GO:0005575;GO:0005618;GO:0005622;GO:0005623;GO:0005737;GO:0005852;GO:0006412;GO:0006413;GO:0006518;GO:0006807;GO:0008135;GO:0008150;GO:0008152;GO:0009058;GO:0009059;GO:0009277;GO:0009847;GO:0009987;GO:0010467;GO:0010494;GO:0016282;GO:0019538;GO:0030312;GO:0032502;GO:0032991;GO:0033290;GO:0034641;GO:0034645;GO:0035690;GO:…	COG5354|KOG2314	A	K03253	EIF3B
D1-PA00642	1630	EFI96294.1	hypothetical protein SCHCODRAFT_68277 [Schizophyllum commune H4-8]	34.2	_	_	_	_	_	_	_	_
D1-PA00643	534	_	_	_	_	_	_	_	_	_	_	_
D1-PA00645	1315	TRM56339.1	hypothetical protein BD626DRAFT_575802 [Auriculariopsis ampla]	40	_	_	_	_	_	_	_	_
D1-PA00646	1119	TRM64736.1	hypothetical protein BD626DRAFT_567611 [Auriculariopsis ampla]	41.3	_	_	_	_	_	_	_	_
D1-PA00648	239	_	_	_	_	_	_	_	_	_	_	_
D1-PA00649	1616	TRM69375.1	fungal-specific transcription factor domain-containing protein [Auriculariopsis ampla]	44.3	_	_	_	_	COG4122|KOG1663	P	_	_
D1-PA00650	704	EFI95116.1	hypothetical protein SCHCODRAFT_257630 [Schizophyllum commune H4-8]	85.2	_	_	_	_	_	_	_	_
D1-PA00651	118	EFI95531.1	hypothetical protein SCHCODRAFT_110365, partial [Schizophyllum commune H4-8]	87.5	_	_	_	_	_	_	_	_
D1-PA00652	164	EFI94946.1	expressed protein [Schizophyllum commune H4-8]	95.7	_	_	_	_	_	_	_	_
D1-PA00653	522	EFI94947.1	hypothetical protein SCHCODRAFT_69684 [Schizophyllum commune H4-8]	96.2	_	_	_	_	_	_	_	_
D1-PA00654	1038	EFI94547.1	hypothetical protein SCHCODRAFT_236703 [Schizophyllum commune H4-8]	42.3	_	_	_	_	_	_	_	_
D1-PA00656	1042	EFI98221.1	hypothetical protein SCHCODRAFT_107666, partial [Schizophyllum commune H4-8]	90.8	_	_	_	_	_	_	_	_
D1-PA00657	1099	EFI97610.1	hypothetical protein SCHCODRAFT_107659, partial [Schizophyllum commune H4-8]	55.9	sp|O60167|YHC3_SCHPO	ENTH domain-containing protein C19F8.03c OS=Schizosaccharomyces pombe (strain 972 / ATCC 24843) OX=284812 GN=SPBC19F8.03c PE=1 SV=1	48	GO:0003674;GO:0005488;GO:0005515;GO:0005543;GO:0005546;GO:0005575;GO:0005622;GO:0005623;GO:0005628;GO:0005737;GO:0005829;GO:0005856;GO:0005933;GO:0005935;GO:0005938;GO:0006810;GO:0006886;GO:0006897;GO:0008104;GO:0008150;GO:0008289;GO:0015031;GO:0015629;GO:0015833;GO:0016020;GO:0016192;GO:0030276;GO:0030427;GO:0030479;GO:0030863;GO:0030864;GO:0033036;GO:0034613;GO:0035091;GO:0042763;GO:0042764;GO:…	KOG0251	TU	_	_
D1-PA00658	199	_	_	_	_	_	_	_	_	_	_	_
D1-PA00659	440	EFI93838.1	hypothetical protein SCHCODRAFT_70140 [Schizophyllum commune H4-8]	85.3	_	_	_	GO:0000003;GO:0000131;GO:0000902;GO:0005575;GO:0005622;GO:0005623;GO:0005737;GO:0005739;GO:0005933;GO:0005937;GO:0005938;GO:0006996;GO:0007010;GO:0007015;GO:0007114;GO:0007117;GO:0007118;GO:0008150;GO:0008360;GO:0009653;GO:0009987;GO:0016043;GO:0019954;GO:0022414;GO:0022603;GO:0022604;GO:0030029;GO:0030036;GO:0030427;GO:0031097;GO:0031532;GO:0032153;GO:0032155;GO:0032502;GO:0032505;GO:0032878;GO:…	KOG1825	S	_	_
D1-PA00660	668	EFI93837.1	hypothetical protein SCHCODRAFT_78760 [Schizophyllum commune H4-8]	99.2	_	_	_	_	_	_	_	_
D1-PA00661	450	_	_	_	_	_	_	_	_	_	_	_
D1-PA00662	71	_	_	_	_	_	_	_	_	_	_	_
D1-PA00663	1138	KII87524.1	hypothetical protein PLICRDRAFT_112639 [Plicaturopsis crispa FD-325 SS-3]	42.8	_	_	_	_	_	_	_	_
D1-PA00664	1074	TFY50693.1	hypothetical protein EVG20_g11382 [Dentipellis fragilis]	49.2	_	_	_	_	_	_	_	_
D1-PA00665	1520	EFI93835.1	hypothetical protein SCHCODRAFT_59317 [Schizophyllum commune H4-8]	85.3	sp|P40692|MLH1_HUMAN	DNA mismatch repair protein Mlh1 OS=Homo sapiens OX=9606 GN=MLH1 PE=1 SV=1	24.6	_	_	_	_	_
D1-PA00666	478	EFI93833.1	hypothetical protein SCHCODRAFT_59608, partial [Schizophyllum commune H4-8]	53.4	sp|Q6F4M7|NPCC_RHOOP	Hydroxyquinol 1,2-dioxygenase OS=Rhodococcus opacus OX=37919 GN=npcC PE=2 SV=1	37.4	_	COG3485	E	_	_
D1-PA00667	249	EFI94149.1	hypothetical protein SCHCODRAFT_112219, partial [Schizophyllum commune H4-8]	70.2	_	_	_	_	_	_	_	_
D1-PA00668	222	_	_	_	_	_	_	_	_	_	_	_
D1-PA00669	378	_	_	_	_	_	_	_	_	_	_	_
D1-PA00670	351	EFI93832.1	hypothetical protein SCHCODRAFT_70134 [Schizophyllum commune H4-8]	98.1	sp|A0A089FNE5|PRLL_FUNXX	MFS transporter prlL OS=Fungal sp. (strain NRRL 50135) OX=1547289 GN=prlL PE=3 SV=1	38.1	_	COG0477|KOG2533	G	_	_
D1-PA00671	111	EFI93832.1	hypothetical protein SCHCODRAFT_70134 [Schizophyllum commune H4-8]	88.4	_	_	_	_	COG0477|KOG2533	G	_	_
D1-PA00672	357	EFI93826.1	hypothetical protein SCHCODRAFT_85906 [Schizophyllum commune H4-8]	96.2	sp|O14321|ERG6_SCHPO	Sterol 24-C-methyltransferase erg6 OS=Schizosaccharomyces pombe (strain 972 / ATCC 24843) OX=284812 GN=erg6 PE=2 SV=1	52.5	GO:0003674;GO:0003824;GO:0003838;GO:0005575;GO:0005622;GO:0005623;GO:0005737;GO:0005739;GO:0005740;GO:0005741;GO:0005783;GO:0005811;GO:0005886;GO:0006066;GO:0006629;GO:0006694;GO:0006696;GO:0008150;GO:0008152;GO:0008168;GO:0008169;GO:0008202;GO:0008204;GO:0008610;GO:0008757;GO:0009058;GO:0009987;GO:0012505;GO:0016020;GO:0016125;GO:0016126;GO:0016128;GO:0016129;GO:0016740;GO:0016741;GO:0019867;GO:…	COG0500|KOG1269	H	K00559	SMT1, ERG6
D1-PA00673	308	TRM62231.1	hypothetical protein BD626DRAFT_498550 [Auriculariopsis ampla]	78.7	_	_	_	_	_	_	_	_
D1-PA00674	111	EFI94142.1	hypothetical protein SCHCODRAFT_258267 [Schizophyllum commune H4-8]	98.6	_	_	_	_	COG2124|KOG0158	Q	_	_
D1-PA00675	399	_	_	_	_	_	_	_	_	_	_	_
D1-PA00676	397	_	_	_	_	_	_	_	_	_	_	_
D1-PA00677	643	EFI93822.1	hypothetical protein SCHCODRAFT_17180 [Schizophyllum commune H4-8]	79.5	_	_	_	_	KOG3213	K	_	_
D1-PA00678	854	EFI94140.1	hypothetical protein SCHCODRAFT_70114 [Schizophyllum commune H4-8]	88.4	_	_	_	_	_	_	_	_
D1-PA00679	102	_	_	_	_	_	_	_	_	_	_	_
D1-PA00680	94	_	_	_	_	_	_	_	_	_	_	_
D1-PA00681	882	EFI94229.1	hypothetical protein SCHCODRAFT_112376, partial [Schizophyllum commune H4-8]	83.3	_	_	_	_	_	_	_	_
D1-PA00682	503	EFI93906.1	expressed protein [Schizophyllum commune H4-8]	59	_	_	_	_	_	_	_	_
D1-PA00683	1004	EFI94226.1	hypothetical protein SCHCODRAFT_78831 [Schizophyllum commune H4-8]	62	sp|A8NCK6|COX2_COPC7	Cytochrome P450 monooxygenase COX2 OS=Coprinopsis cinerea (strain Okayama-7 / 130 / ATCC MYA-4618 / FGSC 9003) OX=240176 GN=COX2 PE=1 SV=1	29.6	_	COG2124|KOG0156	Q	_	_
D1-PA00684	294	PSR71464.1	hypothetical protein PHLCEN_2v12731 [Phlebia centrifuga]	53.4	_	_	_	_	COG0652|KOG0865	O	_	_
D1-PA00685	433	_	_	_	_	_	_	_	_	_	_	_
D1-PA00686	178	EFI93904.1	hypothetical protein SCHCODRAFT_112366, partial [Schizophyllum commune H4-8]	85.3	_	_	_	_	_	_	_	_
D1-PA00687	2010	EFI93903.1	hypothetical protein SCHCODRAFT_269956 [Schizophyllum commune H4-8]	38.9	_	_	_	GO:0003674;GO:0003676;GO:0003677;GO:0005488;GO:0043565;GO:0097159;GO:1901363	KOG1721	S	_	_
D1-PA00688	1113	EFI94221.1	hypothetical protein SCHCODRAFT_237228 [Schizophyllum commune H4-8]	80.7	_	_	_	_	_	_	_	_
D1-PA00689	1627	EFI93901.1	hypothetical protein SCHCODRAFT_237227 [Schizophyllum commune H4-8]	70.3	_	_	_	_	_	_	_	_
D1-PA00690	308	_	_	_	_	_	_	_	_	_	_	_
D1-PA00691	133	_	_	_	_	_	_	_	_	_	_	_
D1-PA00692	297	_	_	_	_	_	_	_	_	_	_	_
D1-PA00693	188	EFI94219.1	expressed protein [Schizophyllum commune H4-8]	89.3	_	_	_	_	_	_	_	_
D1-PA00694	939	EFI94216.1	hypothetical protein SCHCODRAFT_112355, partial [Schizophyllum commune H4-8]	64.1	_	_	_	_	_	_	_	_
D1-PA00695	809	EFI94215.1	hypothetical protein SCHCODRAFT_112354, partial [Schizophyllum commune H4-8]	76.3	sp|P0CT69|RL20B_SCHPO	60S ribosomal protein L20-B OS=Schizosaccharomyces pombe (strain 972 / ATCC 24843) OX=284812 GN=rpl2002 PE=1 SV=1	34.7	_	_	_	_	_
D1-PA00696	301	TRM59620.1	hypothetical protein BD626DRAFT_607597, partial [Auriculariopsis ampla]	53.3	_	_	_	_	_	_	_	_
D1-PA00697	332	_	_	_	_	_	_	_	_	_	_	_
D1-PA00698	849	EFI93900.1	hypothetical protein SCHCODRAFT_59838, partial [Schizophyllum commune H4-8]	82.7	sp|P32946|LIP2_DIURU	Lipase 2 OS=Diutina rugosa OX=5481 GN=LIP2 PE=1 SV=1	35.1	_	COG2272|KOG4389	G	_	_
D1-PA00699	527	_	_	_	_	_	_	_	_	_	_	_
D1-PA00700	116	TRM59642.1	cytochrome P450 [Auriculariopsis ampla]	43.7	sp|P0DPA7|PSIH_PSICU	Tryptamine 4-monooxygenase OS=Psilocybe cubensis OX=181762 GN=psiH PE=1 SV=1	35.1	_	COG2124|KOG0156	Q	_	_
D1-PA00701	191	_	_	_	_	_	_	_	_	_	_	_
D1-PA00702	158	EFI93895.1	hypothetical protein SCHCODRAFT_112343, partial [Schizophyllum commune H4-8]	69.1	_	_	_	_	COG2124|KOG0156	Q	_	_
D1-PA00703	443	EFI93894.1	hypothetical protein SCHCODRAFT_44661, partial [Schizophyllum commune H4-8]	90.7	sp|Q4P7G1|EIF3G_USTMA	Eukaryotic translation initiation factor 3 subunit G OS=Ustilago maydis (strain 521 / FGSC 9021) OX=237631 GN=TIF35 PE=3 SV=1	48.5	GO:0001732;GO:0002181;GO:0002183;GO:0002188;GO:0003674;GO:0003676;GO:0003723;GO:0003743;GO:0005488;GO:0005575;GO:0005622;GO:0005623;GO:0005737;GO:0005852;GO:0006412;GO:0006413;GO:0006415;GO:0006518;GO:0006807;GO:0008135;GO:0008150;GO:0008152;GO:0009058;GO:0009059;GO:0009987;GO:0010467;GO:0010494;GO:0016043;GO:0016282;GO:0019538;GO:0022411;GO:0022607;GO:0022613;GO:0022618;GO:0032984;GO:0032991;GO:…	KOG0122	J	K03248	EIF3G
D1-PA00704	537	EFI93892.1	hypothetical protein SCHCODRAFT_70203 [Schizophyllum commune H4-8]	81.3	_	_	_	_	_	_	_	_
D1-PA00705	498	EFI94207.1	hypothetical protein SCHCODRAFT_258309 [Schizophyllum commune H4-8]	67.8	_	_	_	_	_	_	_	_
D1-PA00706	409	EFI94207.1	hypothetical protein SCHCODRAFT_258309 [Schizophyllum commune H4-8]	70	_	_	_	_	_	_	_	_
D1-PA00707	761	EFI93887.1	hypothetical protein SCHCODRAFT_112334, partial [Schizophyllum commune H4-8]	64.1	_	_	_	_	_	_	_	_
D1-PA00708	476	EFI93888.1	hypothetical protein SCHCODRAFT_70201 [Schizophyllum commune H4-8]	37.8	_	_	_	GO:0000003;GO:0000338;GO:0000909;GO:0003006;GO:0005575;GO:0005622;GO:0005623;GO:0005634;GO:0006464;GO:0006508;GO:0006511;GO:0006807;GO:0007275;GO:0008150;GO:0008152;GO:0008180;GO:0009056;GO:0009057;GO:0009987;GO:0019538;GO:0019941;GO:0019953;GO:0022414;GO:0030163;GO:0030582;GO:0030584;GO:0032501;GO:0032502;GO:0032991;GO:0036211;GO:0043170;GO:0043226;GO:0043227;GO:0043229;GO:0043231;GO:0043412;GO:…	KOG2582	OT	_	_
D1-PA00709	1665	EFI93889.1	hypothetical protein SCHCODRAFT_59267 [Schizophyllum commune H4-8]	95.8	_	_	_	_	_	_	_	_
D1-PA00710	97	_	_	_	_	_	_	_	_	_	_	_
D1-PA00711	411	EFI94207.1	hypothetical protein SCHCODRAFT_258309 [Schizophyllum commune H4-8]	83	_	_	_	_	_	_	_	_
D1-PA00712	233	EFI94198.1	hypothetical protein SCHCODRAFT_237203 [Schizophyllum commune H4-8]	82.8	_	_	_	_	_	_	_	_
D1-PA00713	404	TRM59583.1	kinase-like domain-containing protein [Auriculariopsis ampla]	54.2	_	_	_	_	KOG0598	T	_	_
D1-PA00714	311	EFI93882.1	hypothetical protein SCHCODRAFT_83198 [Schizophyllum commune H4-8]	85.6	_	_	_	_	_	_	_	_
D1-PA00715	137	_	_	_	_	_	_	_	_	_	_	_
D1-PA00716	1630	EFI94200.1	hypothetical protein SCHCODRAFT_59451, partial [Schizophyllum commune H4-8]	94.8	_	_	_	_	KOG1812	O	_	_
D1-PA00717	840	EFI94202.1	hypothetical protein SCHCODRAFT_70193 [Schizophyllum commune H4-8]	100	sp|Q8H936|CSN5_ORYSJ	COP9 signalosome complex subunit 5 OS=Oryza sativa subsp. japonica OX=39947 GN=CSN5 PE=1 SV=1	71.3	GO:0000003;GO:0000338;GO:0000749;GO:0000754;GO:0000909;GO:0003006;GO:0003674;GO:0003824;GO:0004175;GO:0004222;GO:0005575;GO:0005622;GO:0005623;GO:0005634;GO:0006464;GO:0006508;GO:0006807;GO:0007275;GO:0008150;GO:0008152;GO:0008180;GO:0008233;GO:0008234;GO:0008237;GO:0009889;GO:0009891;GO:0009893;GO:0009966;GO:0009987;GO:0010033;GO:0010646;GO:0010893;GO:0016787;GO:0019216;GO:0019218;GO:0019222;GO:…	COG1310|KOG1554	OT	_	_
D1-PA00718	780	EFI94205.1	hypothetical protein SCHCODRAFT_112326, partial [Schizophyllum commune H4-8]	45.9	_	_	_	_	_	_	_	_
D1-PA00719	202	_	_	_	_	_	_	_	_	_	_	_
D1-PA00720	373	EFI94206.1	hypothetical protein SCHCODRAFT_60037 [Schizophyllum commune H4-8]	41.3	_	_	_	_	_	_	_	_
D1-PA00721	636	EFI93883.1	hypothetical protein SCHCODRAFT_59760 [Schizophyllum commune H4-8]	97	_	_	_	_	_	_	_	_
D1-PA00722	1286	EFI93884.1	hypothetical protein SCHCODRAFT_70200 [Schizophyllum commune H4-8]	91.6	_	_	_	_	_	_	_	_
D1-PA00723	195	EFI94198.1	hypothetical protein SCHCODRAFT_237203 [Schizophyllum commune H4-8]	47.8	_	_	_	_	_	_	_	_
D1-PA00724	250	EFI93881.1	hypothetical protein SCHCODRAFT_237202 [Schizophyllum commune H4-8]	81.9	_	_	_	_	_	_	_	_
D1-PA00725	687	EFI93881.1	hypothetical protein SCHCODRAFT_237202 [Schizophyllum commune H4-8]	67.5	_	_	_	_	_	_	_	_
D1-PA00726	313	_	_	_	_	_	_	_	_	_	_	_
D1-PA00727	480	EFI94197.1	hypothetical protein SCHCODRAFT_237201 [Schizophyllum commune H4-8]	83.8	_	_	_	_	_	_	_	_
D1-PA00728	1447	EFI93880.1	hypothetical protein SCHCODRAFT_78811 [Schizophyllum commune H4-8]	99.2	sp|Q2TCH3|ACLY_SHEEP	ATP-citrate synthase OS=Ovis aries OX=9940 GN=ACLY PE=2 SV=1	57	GO:0003674;GO:0003824;GO:0003878;GO:0005575;GO:0005622;GO:0005623;GO:0005737;GO:0005829;GO:0006082;GO:0006084;GO:0006085;GO:0006091;GO:0006101;GO:0006139;GO:0006163;GO:0006164;GO:0006629;GO:0006631;GO:0006633;GO:0006637;GO:0006725;GO:0006732;GO:0006753;GO:0006790;GO:0006793;GO:0006796;GO:0006807;GO:0008150;GO:0008152;GO:0008610;GO:0009058;GO:0009108;GO:0009117;GO:0009150;GO:0009152;GO:0009165;GO:…	COG0045|KOG1254	C	K01648	ACLY
D1-PA00729	106	_	_	_	_	_	_	_	_	_	_	_
D1-PA00730	550	EFI94196.1	hypothetical protein SCHCODRAFT_237198 [Schizophyllum commune H4-8]	60.9	_	_	_	_	KOG1216	VW	_	_
D1-PA00731	628	EFI93878.1	hypothetical protein SCHCODRAFT_59265, partial [Schizophyllum commune H4-8]	86.8	_	_	_	GO:0000164;GO:0003674;GO:0004857;GO:0004864;GO:0004865;GO:0005575;GO:0005622;GO:0005623;GO:0005634;GO:0005737;GO:0007059;GO:0007088;GO:0007346;GO:0008047;GO:0008104;GO:0008150;GO:0008287;GO:0009892;GO:0009896;GO:0009987;GO:0010563;GO:0010564;GO:0010605;GO:0010638;GO:0010921;GO:0010923;GO:0010965;GO:0019208;GO:0019211;GO:0019212;GO:0019220;GO:0019222;GO:0019888;GO:0023052;GO:0030071;GO:0030234;GO:…	COG4886|KOG0531	T	_	_
D1-PA00732	441	EFI93877.1	hypothetical protein SCHCODRAFT_112311, partial [Schizophyllum commune H4-8]	82.6	_	_	_	_	_	_	_	_
D1-PA00733	284	EFI93875.1	hypothetical protein SCHCODRAFT_112309, partial [Schizophyllum commune H4-8]	83.3	_	_	_	_	_	_	_	_
D1-PA00734	507	_	_	_	_	_	_	_	_	_	_	_
D1-PA00735	295	EFI94194.1	hypothetical protein SCHCODRAFT_78804 [Schizophyllum commune H4-8]	89.9	sp|Q18938|MAAI_CAEEL	Probable maleylacetoacetate isomerase OS=Caenorhabditis elegans OX=6239 GN=gst-42 PE=1 SV=1	28	_	KOG0406	O	K00799	GST, gst
D1-PA00736	1397	TRM59567.1	hypothetical protein BD626DRAFT_633104 [Auriculariopsis ampla]	40.8	_	_	_	_	_	_	_	_
D1-PA00737	1284	EFI93869.1	expressed protein, partial [Schizophyllum commune H4-8]	98.3	_	_	_	_	_	_	_	_
D1-PA00738	259	_	_	_	_	_	_	_	_	_	_	_
D1-PA00739	1149	EFI97792.1	hypothetical protein SCHCODRAFT_81979 [Schizophyllum commune H4-8]	80.7	sp|Q00955|ACAC_YEAST	Acetyl-CoA carboxylase OS=Saccharomyces cerevisiae (strain ATCC 204508 / S288c) OX=559292 GN=ACC1 PE=1 SV=2	45.8	GO:0000166;GO:0001676;GO:0003674;GO:0003824;GO:0003989;GO:0004075;GO:0005488;GO:0005524;GO:0005575;GO:0005622;GO:0005623;GO:0005737;GO:0005739;GO:0005783;GO:0005789;GO:0005829;GO:0006082;GO:0006606;GO:0006629;GO:0006631;GO:0006633;GO:0006810;GO:0006886;GO:0006913;GO:0006996;GO:0006997;GO:0006998;GO:0008104;GO:0008144;GO:0008150;GO:0008152;GO:0008610;GO:0009058;GO:0009987;GO:0010256;GO:0012505;GO:…	COG0439|KOG0368	I	K11262	ACACA
D1-PA00740	397	KDR77948.1	hypothetical protein GALMADRAFT_94442 [Galerina marginata CBS 339.88]	43.6	_	_	_	_	_	_	_	_
D1-PA00741	1033	TRM66468.1	kinase-like domain-containing protein [Auriculariopsis ampla]	32.8	_	_	_	_	_	_	_	_
D1-PA00742	1740	TRM60916.1	hypothetical protein BD626DRAFT_571298 [Auriculariopsis ampla]	47.7	_	_	_	_	_	_	_	_
D1-PA00743	538	TRM62016.1	hypothetical protein BD626DRAFT_499509, partial [Auriculariopsis ampla]	44.4	_	_	_	_	_	_	_	_
D1-PA00744	1956	EFI97792.1	hypothetical protein SCHCODRAFT_81979 [Schizophyllum commune H4-8]	70.5	sp|P78820|ACAC_SCHPO	Acetyl-CoA carboxylase OS=Schizosaccharomyces pombe (strain 972 / ATCC 24843) OX=284812 GN=cut6 PE=1 SV=2	35.6	GO:0000166;GO:0001676;GO:0003674;GO:0003824;GO:0003989;GO:0004075;GO:0005488;GO:0005524;GO:0005575;GO:0005622;GO:0005623;GO:0005737;GO:0005739;GO:0005783;GO:0005789;GO:0005829;GO:0006082;GO:0006606;GO:0006629;GO:0006631;GO:0006633;GO:0006810;GO:0006886;GO:0006913;GO:0006996;GO:0006997;GO:0006998;GO:0008104;GO:0008144;GO:0008150;GO:0008152;GO:0008610;GO:0009058;GO:0009987;GO:0010256;GO:0012505;GO:…	COG0439|KOG0368	I	K11262	ACACA
D1-PA00745	476	EFI94189.1	hypothetical protein SCHCODRAFT_112296, partial [Schizophyllum commune H4-8]	76.6	_	_	_	_	KOG0406	O	_	_
D1-PA00746	815	EFI94187.1	hypothetical protein SCHCODRAFT_70174 [Schizophyllum commune H4-8]	70.1	sp|Q9C0V1|AMT1_SCHPO	Ammonium transporter 1 OS=Schizosaccharomyces pombe (strain 972 / ATCC 24843) OX=284812 GN=amt1 PE=3 SV=1	50.3	_	COG0004|KOG0682	P	K03320	amt, AMT, MEP
D1-PA00747	256	EFI93868.1	glycoside hydrolase family 45 protein [Schizophyllum commune H4-8]	54.8	sp|P45699|GUNK_FUSOX	Putative endoglucanase type K OS=Fusarium oxysporum OX=5507 PE=2 SV=1	33.7	_	_	_	_	_
D1-PA00748	122	_	_	_	_	_	_	_	_	_	_	_
D1-PA00749	228	EFI93867.1	hypothetical protein SCHCODRAFT_237186 [Schizophyllum commune H4-8]	87.2	sp|Q12335|PST2_YEAST	Protoplast secreted protein 2 OS=Saccharomyces cerevisiae (strain ATCC 204508 / S288c) OX=559292 GN=PST2 PE=1 SV=1	56.6	_	COG0655|KOG3135	S	K03809	wrbA
D1-PA00750	160	_	_	_	_	_	_	_	_	_	_	_
D1-PA00751	824	EFI94186.1	hypothetical protein SCHCODRAFT_78794 [Schizophyllum commune H4-8]	99.4	sp|Q12618|ACO1_AJECA	Acyl-CoA desaturase OS=Ajellomyces capsulatus OX=5037 GN=OLE1 PE=1 SV=1	57.2	GO:0000001;GO:0003674;GO:0003824;GO:0004768;GO:0005575;GO:0005622;GO:0005623;GO:0005737;GO:0005783;GO:0005789;GO:0006082;GO:0006091;GO:0006629;GO:0006631;GO:0006633;GO:0006636;GO:0006996;GO:0007005;GO:0008150;GO:0008152;GO:0008610;GO:0009055;GO:0009058;GO:0009987;GO:0012505;GO:0016020;GO:0016021;GO:0016043;GO:0016053;GO:0016215;GO:0016491;GO:0016705;GO:0016717;GO:0019752;GO:0022900;GO:0030176;GO:…	COG1398|COG5274|KOG0537|KOG1600	CI	K00507	SCD, desC
D1-PA00752	475	TRM59548.1	hypothetical protein BD626DRAFT_507507 [Auriculariopsis ampla]	26.6	_	_	_	_	_	_	_	_
D1-PA00753	687	EFI94185.1	hypothetical protein SCHCODRAFT_112287, partial [Schizophyllum commune H4-8]	36.5	_	_	_	_	_	_	_	_
D1-PA00754	590	EFI94184.1	hypothetical protein SCHCODRAFT_59389 [Schizophyllum commune H4-8]	70.2	sp|P27614|CBPS_YEAST	Carboxypeptidase S OS=Saccharomyces cerevisiae (strain ATCC 204508 / S288c) OX=559292 GN=CPS1 PE=1 SV=2	34.7	GO:0000322;GO:0000323;GO:0000324;GO:0000328;GO:0003674;GO:0003824;GO:0004180;GO:0005575;GO:0005622;GO:0005623;GO:0005737;GO:0005773;GO:0005775;GO:0006508;GO:0006807;GO:0008150;GO:0008152;GO:0008233;GO:0008238;GO:0009056;GO:0009057;GO:0009987;GO:0016787;GO:0019538;GO:0030163;GO:0031974;GO:0043170;GO:0043226;GO:0043227;GO:0043229;GO:0043231;GO:0043233;GO:0044237;GO:0044238;GO:0044248;GO:0044257;GO:…	COG0624|KOG2275	E	_	_
D1-PA00755	566	EFI93864.1	CFS1-like protein [Schizophyllum commune H4-8]	74.2	_	_	_	_	COG2230	M	K00574	cfa
D1-PA00756	2460	TRM59531.1	hypothetical protein BD626DRAFT_150312 [Auriculariopsis ampla]	67.6	_	_	_	_	_	_	_	_
D1-PA00757	160	_	_	_	_	_	_	_	_	_	_	_
D1-PA00758	1090	EFI94179.1	hypothetical protein SCHCODRAFT_237177 [Schizophyllum commune H4-8]	92.6	_	_	_	_	_	_	_	_
D1-PA00759	268	EFI93863.1	hypothetical protein SCHCODRAFT_112280, partial [Schizophyllum commune H4-8]	71	_	_	_	_	_	_	_	_
D1-PA00761	763	EFI99059.1	hypothetical protein SCHCODRAFT_66849, partial [Schizophyllum commune H4-8]	95.1	_	_	_	_	_	_	_	_
D1-PA00762	753	EFI99647.1	hypothetical protein SCHCODRAFT_256591 [Schizophyllum commune H4-8]	85.5	sp|Q4KLY6|DCR1B_RAT	5' exonuclease Apollo OS=Rattus norvegicus OX=10116 GN=Dclre1b PE=1 SV=2	26.2	_	COG1236|KOG1361	L	_	_
D1-PA00763	353	EFI99058.1	expressed protein [Schizophyllum commune H4-8]	94.8	_	_	_	_	_	_	_	_
D1-PA00764	143	_	_	_	_	_	_	_	_	_	_	_
D1-PA00765	165	EFI99057.1	hypothetical protein SCHCODRAFT_233584 [Schizophyllum commune H4-8]	96.9	_	_	_	_	_	_	_	_
D1-PA00766	78	_	_	_	_	_	_	_	_	_	_	_
D1-PA00767	186	_	_	_	_	_	_	_	_	_	_	_
D1-PA00768	226	_	_	_	_	_	_	_	_	_	_	_
D1-PA00769	350	EFJ03609.1	hypothetical protein SCHCODRAFT_103747, partial [Schizophyllum commune H4-8]	42.9	_	_	_	_	_	_	_	_
D1-PA00770	216	EFJ02261.1	hypothetical protein SCHCODRAFT_103746, partial [Schizophyllum commune H4-8]	74.8	_	_	_	_	_	_	_	_
D1-PA00771	380	EFJ02260.1	hypothetical protein SCHCODRAFT_103745, partial [Schizophyllum commune H4-8]	84.4	_	_	_	_	_	_	_	_
D1-PA00772	142	_	_	_	_	_	_	_	_	_	_	_
D1-PA00773	828	EFJ02115.1	hypothetical protein SCHCODRAFT_103476, partial [Schizophyllum commune H4-8]	89.4	_	_	_	_	COG0270	H	_	_
D1-PA00774	171	TRM61634.1	mitogen-activated protein kinase [Auriculariopsis ampla]	98.2	sp|P0C431|HOG1_GIBZE	Mitogen-activated protein kinase HOG1 OS=Gibberella zeae (strain PH-1 / ATCC MYA-4620 / FGSC 9075 / NRRL 31084) OX=229533 GN=HOG1 PE=3 SV=1	87.3	GO:0000003;GO:0000165;GO:0000187;GO:0001410;GO:0001775;GO:0001817;GO:0001819;GO:0001932;GO:0001934;GO:0002237;GO:0002252;GO:0002263;GO:0002274;GO:0002275;GO:0002283;GO:0002366;GO:0002376;GO:0002443;GO:0002444;GO:0002446;GO:0002520;GO:0002521;GO:0002573;GO:0002682;GO:0002684;GO:0002791;GO:0002793;GO:0002831;GO:0002832;GO:0003674;GO:0003682;GO:0003824;GO:0004672;GO:0004674;GO:0004707;GO:0004708;GO:…	KOG0660	T	_	_
D1-PA00775	434	TRM61634.1	mitogen-activated protein kinase [Auriculariopsis ampla]	47.2	sp|P0CP68|HOG1_CRYNJ	Mitogen-activated protein kinase HOG1 OS=Cryptococcus neoformans var. neoformans serotype D (strain JEC21 / ATCC MYA-565) OX=214684 GN=HOG1 PE=1 SV=1	56.8	GO:0000003;GO:0000165;GO:0000187;GO:0001410;GO:0001775;GO:0001817;GO:0001819;GO:0001932;GO:0001934;GO:0002237;GO:0002252;GO:0002263;GO:0002274;GO:0002275;GO:0002283;GO:0002366;GO:0002376;GO:0002443;GO:0002444;GO:0002446;GO:0002520;GO:0002521;GO:0002573;GO:0002682;GO:0002684;GO:0002791;GO:0002793;GO:0002831;GO:0002832;GO:0003674;GO:0003682;GO:0003824;GO:0004672;GO:0004674;GO:0004707;GO:0004708;GO:…	KOG0660	T	_	_
D1-PA00776	405	_	_	_	_	_	_	_	_	_	_	_
D1-PA00777	942	EFJ03469.1	expressed protein [Schizophyllum commune H4-8]	89.8	_	_	_	_	_	_	_	_
D1-PA00779	592	EFI99056.1	expressed protein [Schizophyllum commune H4-8]	65.2	_	_	_	_	_	_	_	_
D1-PA00780	621	EFI99644.1	hypothetical protein SCHCODRAFT_256588 [Schizophyllum commune H4-8]	68.1	_	_	_	GO:0000003;GO:0000122;GO:0003006;GO:0005575;GO:0005622;GO:0005623;GO:0005694;GO:0006355;GO:0006357;GO:0007275;GO:0007276;GO:0007281;GO:0008150;GO:0009790;GO:0009792;GO:0009889;GO:0009890;GO:0009891;GO:0009892;GO:0009893;GO:0009987;GO:0010468;GO:0010556;GO:0010557;GO:0010558;GO:0010604;GO:0010605;GO:0010628;GO:0010629;GO:0019219;GO:0019222;GO:0019953;GO:0022412;GO:0022414;GO:0030154;GO:0030849;GO:…	KOG3001	K	K15069	POF3
D1-PA00781	403	EFI99644.1	hypothetical protein SCHCODRAFT_256588 [Schizophyllum commune H4-8]	66	sp|P0CO86|EAF3_CRYNJ	Chromatin modification-related protein EAF3 OS=Cryptococcus neoformans var. neoformans serotype D (strain JEC21 / ATCC MYA-565) OX=214684 GN=EAF3 PE=3 SV=1	38.9	GO:0000003;GO:0000122;GO:0003006;GO:0005575;GO:0005622;GO:0005623;GO:0005694;GO:0006355;GO:0006357;GO:0007275;GO:0007276;GO:0007281;GO:0008150;GO:0009790;GO:0009792;GO:0009889;GO:0009890;GO:0009891;GO:0009892;GO:0009893;GO:0009987;GO:0010468;GO:0010556;GO:0010557;GO:0010558;GO:0010604;GO:0010605;GO:0010628;GO:0010629;GO:0019219;GO:0019222;GO:0019953;GO:0022412;GO:0022414;GO:0030154;GO:0030849;GO:…	KOG3001	K	_	_
D1-PA00782	151	EFI99055.1	hypothetical protein SCHCODRAFT_107126, partial [Schizophyllum commune H4-8]	63	_	_	_	_	COG1071|KOG1182	C	_	_
D1-PA00783	1306	EFI95203.1	hypothetical protein SCHCODRAFT_68965 [Schizophyllum commune H4-8]	81.1	sp|O74431|ATC9_SCHPO	Probable cation-transporting ATPase C1672.11c OS=Schizosaccharomyces pombe (strain 972 / ATCC 24843) OX=284812 GN=SPCC1672.11c PE=3 SV=1	34.9	GO:0000322;GO:0000323;GO:0000324;GO:0000329;GO:0003674;GO:0003824;GO:0005215;GO:0005388;GO:0005575;GO:0005622;GO:0005623;GO:0005737;GO:0005773;GO:0005774;GO:0005886;GO:0005887;GO:0006810;GO:0006811;GO:0006812;GO:0006816;GO:0006873;GO:0006874;GO:0006875;GO:0008150;GO:0008324;GO:0009987;GO:0015075;GO:0015085;GO:0015318;GO:0015399;GO:0015405;GO:0015662;GO:0016020;GO:0016021;GO:0016462;GO:0016787;GO:…	COG0474|KOG0208	P	_	_
D1-PA00784	1618	EFI95198.1	hypothetical protein SCHCODRAFT_68963 [Schizophyllum commune H4-8]	70.1	_	_	_	_	_	_	_	_
D1-PA00786	117	_	_	_	_	_	_	_	_	_	_	_
D1-PA00787	157	_	_	_	_	_	_	_	_	_	_	_
D1-PA00788	601	_	_	_	_	_	_	_	_	_	_	_
D1-PA00789	461	EFI99532.1	hypothetical protein SCHCODRAFT_75339 [Schizophyllum commune H4-8]	93.8	sp|Q9ZWB3|CKL9_ARATH	Casein kinase 1-like protein 9 OS=Arabidopsis thaliana OX=3702 GN=CKL9 PE=1 SV=1	40	_	KOG1164	T	_	_
D1-PA00790	562	EFI98944.1	hypothetical protein SCHCODRAFT_106897, partial [Schizophyllum commune H4-8]	62.3	_	_	_	_	_	_	_	_
D1-PA00791	971	_	_	_	_	_	_	_	_	_	_	_
D1-PA00792	429	_	_	_	_	_	_	_	_	_	_	_
D1-PA00793	541	EFI95736.1	hypothetical protein SCHCODRAFT_77761 [Schizophyllum commune H4-8]	91.2	sp|O60078|TYR1_SCHPO	Probable prephenate dehydrogenase [NADP(+)] OS=Schizosaccharomyces pombe (strain 972 / ATCC 24843) OX=284812 GN=tyr1 PE=2 SV=1	46.4	GO:0000166;GO:0003674;GO:0003824;GO:0005488;GO:0005575;GO:0005622;GO:0005623;GO:0005737;GO:0006082;GO:0006520;GO:0006570;GO:0006571;GO:0006725;GO:0006807;GO:0008150;GO:0008152;GO:0008652;GO:0008977;GO:0009058;GO:0009072;GO:0009073;GO:0009095;GO:0009987;GO:0016053;GO:0016491;GO:0016627;GO:0016628;GO:0019438;GO:0019752;GO:0036094;GO:0043167;GO:0043168;GO:0043436;GO:0044237;GO:0044238;GO:0044249;GO:…	COG0287|KOG2380	E	K00211	TYR1
D1-PA00794	635	EFI95306.1	hypothetical protein SCHCODRAFT_110733, partial [Schizophyllum commune H4-8]	76	_	_	_	GO:0003674;GO:0003676;GO:0003723;GO:0003727;GO:0005488;GO:0005575;GO:0005622;GO:0005623;GO:0005634;GO:0005737;GO:0006139;GO:0006378;GO:0006396;GO:0006397;GO:0006725;GO:0006807;GO:0008143;GO:0008150;GO:0008152;GO:0009892;GO:0009893;GO:0009894;GO:0009895;GO:0009987;GO:0010467;GO:0010468;GO:0010604;GO:0010605;GO:0010608;GO:0010628;GO:0010629;GO:0016070;GO:0016071;GO:0016074;GO:0019219;GO:0019222;GO:…	KOG3702	A	K23039	NAB2
D1-PA00795	371	EFI95737.1	hypothetical protein SCHCODRAFT_236107 [Schizophyllum commune H4-8]	87.3	_	_	_	_	_	_	_	_
D1-PA00796	384	EFI95320.1	hypothetical protein SCHCODRAFT_110763, partial [Schizophyllum commune H4-8]	26.2	_	_	_	_	_	_	_	_
D1-PA00797	407	EFI97652.1	hypothetical protein SCHCODRAFT_54394 [Schizophyllum commune H4-8]	88.2	_	_	_	_	_	_	_	_
D1-PA00798	532	_	_	_	_	_	_	_	_	_	_	_
D1-PA00799	214	_	_	_	_	_	_	_	_	_	_	_
D1-PA00800	89	_	_	_	_	_	_	_	_	_	_	_
D1-PA00801	131	_	_	_	_	_	_	_	_	_	_	_
D1-PA00802	755	EFI94728.1	hypothetical protein SCHCODRAFT_257898 [Schizophyllum commune H4-8]	82.9	_	_	_	_	_	_	_	_
D1-PA00803	71	_	_	_	_	_	_	_	_	_	_	_
D1-PA00804	709	EFI94323.1	hypothetical protein SCHCODRAFT_257897 [Schizophyllum commune H4-8]	89.7	_	_	_	_	_	_	_	_
D1-PA00805	251	_	_	_	_	_	_	_	_	_	_	_
D1-PA00806	233	_	_	_	_	_	_	_	_	_	_	_
D1-PA00807	176	_	_	_	_	_	_	_	_	_	_	_
D1-PA00808	287	_	_	_	_	_	_	_	_	_	_	_
D1-PA00809	95	_	_	_	_	_	_	_	_	_	_	_
D1-PA00810	278	EFI94337.1	hypothetical protein SCHCODRAFT_236443 [Schizophyllum commune H4-8]	55.6	_	_	_	_	_	_	_	_
D1-PA00811	563	EFI94739.1	hypothetical protein SCHCODRAFT_111206, partial [Schizophyllum commune H4-8]	71.1	_	_	_	_	_	_	_	_
D1-PA00812	258	EFI94740.1	hypothetical protein SCHCODRAFT_111207, partial [Schizophyllum commune H4-8]	89.5	_	_	_	_	_	_	_	_
D1-PA00813	1720	EFI94340.1	hypothetical protein SCHCODRAFT_111210, partial [Schizophyllum commune H4-8]	71.9	_	_	_	_	_	_	_	_
D1-PA00814	185	_	_	_	_	_	_	_	_	_	_	_
D1-PA00815	497	EFI94341.1	hypothetical protein SCHCODRAFT_78018 [Schizophyllum commune H4-8]	91.8	_	_	_	_	_	_	_	_
D1-PA00816	288	EFI94342.1	hypothetical protein SCHCODRAFT_111212, partial [Schizophyllum commune H4-8]	90.7	_	_	_	_	_	_	_	_
D1-PA00817	941	EFI94343.1	hypothetical protein SCHCODRAFT_69392 [Schizophyllum commune H4-8]	89	sp|Q9UUE6|SYKC_SCHPO	Lysine--tRNA ligase, cytoplasmic OS=Schizosaccharomyces pombe (strain 972 / ATCC 24843) OX=284812 GN=krs1 PE=3 SV=1	60.9	GO:0002181;GO:0003674;GO:0003676;GO:0003723;GO:0003729;GO:0003824;GO:0004812;GO:0004824;GO:0005488;GO:0005575;GO:0005622;GO:0005623;GO:0005737;GO:0006082;GO:0006139;GO:0006399;GO:0006412;GO:0006418;GO:0006430;GO:0006518;GO:0006520;GO:0006725;GO:0006807;GO:0008150;GO:0008152;GO:0009058;GO:0009059;GO:0009987;GO:0010467;GO:0016070;GO:0016874;GO:0016875;GO:0019538;GO:0019752;GO:0034641;GO:0034645;GO:…	COG1190|KOG1885	J	K04567	KARS, lysS
D1-PA00818	423	_	_	_	_	_	_	_	_	_	_	_
D1-PA00819	768	EFI94345.1	hypothetical protein SCHCODRAFT_69395 [Schizophyllum commune H4-8]	75.6	sp|O59838|HSP7F_SCHPO	Heat shock protein homolog pss1 OS=Schizosaccharomyces pombe (strain 972 / ATCC 24843) OX=284812 GN=pss1 PE=1 SV=2	39.3	GO:0000166;GO:0000774;GO:0003674;GO:0005488;GO:0005524;GO:0005575;GO:0005622;GO:0005623;GO:0005737;GO:0005829;GO:0005844;GO:0006457;GO:0008144;GO:0008150;GO:0009405;GO:0009987;GO:0017076;GO:0030234;GO:0030554;GO:0032553;GO:0032555;GO:0032559;GO:0032991;GO:0033218;GO:0035639;GO:0035690;GO:0036094;GO:0042026;GO:0042221;GO:0042277;GO:0042493;GO:0043167;GO:0043168;GO:0044419;GO:0044424;GO:0044444;GO:…	COG0443|KOG0103	O	_	_
D1-PA00820	944	EFI94741.1	hypothetical protein SCHCODRAFT_236449 [Schizophyllum commune H4-8]	95.2	_	_	_	_	_	_	_	_
D1-PA00821	761	EFI94742.1	hypothetical protein SCHCODRAFT_257910 [Schizophyllum commune H4-8]	56.6	_	_	_	_	_	_	_	_
D1-PA00822	114	EFI94346.1	hypothetical protein SCHCODRAFT_58855 [Schizophyllum commune H4-8]	97.6	_	_	_	GO:0003674;GO:0005096;GO:0005575;GO:0005622;GO:0005623;GO:0005737;GO:0006810;GO:0006811;GO:0006820;GO:0006869;GO:0008047;GO:0008150;GO:0009987;GO:0010876;GO:0015711;GO:0015748;GO:0015914;GO:0016043;GO:0030234;GO:0030695;GO:0033036;GO:0043085;GO:0043087;GO:0043547;GO:0044093;GO:0044424;GO:0044464;GO:0050790;GO:0051179;GO:0051234;GO:0051336;GO:0051345;GO:0060589;GO:0061024;GO:0065007;GO:0065009;GO:…	KOG4406	TZ	_	_
D1-PA00823	645	EFI94346.1	hypothetical protein SCHCODRAFT_58855 [Schizophyllum commune H4-8]	69.3	_	_	_	GO:0003674;GO:0005096;GO:0005575;GO:0005622;GO:0005623;GO:0005737;GO:0006810;GO:0006811;GO:0006820;GO:0006869;GO:0008047;GO:0008150;GO:0009987;GO:0010876;GO:0015711;GO:0015748;GO:0015914;GO:0016043;GO:0030234;GO:0030695;GO:0033036;GO:0043085;GO:0043087;GO:0043547;GO:0044093;GO:0044424;GO:0044464;GO:0050790;GO:0051179;GO:0051234;GO:0051336;GO:0051345;GO:0060589;GO:0061024;GO:0065007;GO:0065009;GO:…	KOG4406	TZ	_	_
D1-PA00824	258	EFI94340.1	hypothetical protein SCHCODRAFT_111210, partial [Schizophyllum commune H4-8]	64.4	_	_	_	_	_	_	_	_
D1-PA00825	101	TRM70205.1	thioredoxin-like protein [Auriculariopsis ampla]	68.2	_	_	_	_	COG0695|KOG1752	O	_	_
D1-PA00826	237	_	_	_	_	_	_	_	_	_	_	_
D1-PA00827	714	PPQ84642.1	hypothetical protein CVT26_004312, partial [Gymnopilus dilepis]	25.8	_	_	_	_	_	_	_	_
D1-PA00828	949	EFI96908.1	hypothetical protein SCHCODRAFT_234931 [Schizophyllum commune H4-8]	30.9	_	_	_	_	_	_	_	_
D1-PA00829	422	EFI95468.1	hypothetical protein SCHCODRAFT_77388 [Schizophyllum commune H4-8]	62.1	sp|P62332|ARF6_RAT	ADP-ribosylation factor 6 OS=Rattus norvegicus OX=10116 GN=Arf6 PE=1 SV=2	55.6	GO:0000139;GO:0000166;GO:0000278;GO:0000281;GO:0000282;GO:0000910;GO:0000935;GO:0001558;GO:0001882;GO:0001883;GO:0003674;GO:0003676;GO:0003723;GO:0003729;GO:0003824;GO:0003924;GO:0005488;GO:0005525;GO:0005575;GO:0005622;GO:0005623;GO:0005737;GO:0005794;GO:0005829;GO:0005933;GO:0005934;GO:0005935;GO:0005938;GO:0006810;GO:0006886;GO:0006888;GO:0006897;GO:0006996;GO:0007010;GO:0007015;GO:0007049;GO:…	COG1100|KOG0071	U	_	_
D1-PA00830	310	EFI95469.1	hypothetical protein SCHCODRAFT_57940 [Schizophyllum commune H4-8]	98.5	sp|Q9UUG2|YFT6_SCHPO	Uncharacterized leucine-rich repeat-containing protein C926.06c OS=Schizosaccharomyces pombe (strain 972 / ATCC 24843) OX=284812 GN=SPAC926.06c PE=1 SV=1	31.3	_	COG4886	S	_	_
D1-PA00831	1553	EFI95061.1	hypothetical protein SCHCODRAFT_110253, partial [Schizophyllum commune H4-8]	91.2	sp|D4B1N9|LIP3_ARTBC	Probable secreted lipase ARB_02369 OS=Arthroderma benhamiae (strain ATCC MYA-4681 / CBS 112371) OX=663331 GN=ARB_02369 PE=1 SV=1	30.5	_	COG2272|KOG1516	G	K10839	RAD23, HR23
D1-PA00832	142	EFI98897.1	hypothetical protein SCHCODRAFT_66614 [Schizophyllum commune H4-8]	100	_	_	_	_	COG2453|KOG1716	V	_	_
D1-PA00833	542	EFI99473.1	hypothetical protein SCHCODRAFT_53552, partial [Schizophyllum commune H4-8]	53.8	sp|Q9BRT8|CBWD1_HUMAN	COBW domain-containing protein 1 OS=Homo sapiens OX=9606 GN=CBWD1 PE=2 SV=1	36.2	GO:0003674;GO:0003824;GO:0005575;GO:0005622;GO:0005623;GO:0005737;GO:0044424;GO:0044464	COG0523|KOG2743	H	_	_
D1-PA00834	392	_	_	_	_	_	_	_	_	_	_	_
D1-PA00835	479	_	_	_	_	_	_	_	_	_	_	_
D1-PA00836	300	EFI99477.1	glycoside hydrolase family 71 protein [Schizophyllum commune H4-8]	97.6	sp|O13716|AGN1_SCHPO	Glucan endo-1,3-alpha-glucosidase agn1 OS=Schizosaccharomyces pombe (strain 972 / ATCC 24843) OX=284812 GN=agn1 PE=1 SV=2	52	_	_	_	K08254	E3.2.1.59
D1-PA00838	111	EFI93627.1	polysaccharide lyase family 4 protein [Schizophyllum commune H4-8]	96.3	sp|Q4W9T6|RGLA_ASPFU	Probable rhamnogalacturonate lyase A OS=Neosartorya fumigata (strain ATCC MYA-4609 / Af293 / CBS 101355 / FGSC A1100) OX=330879 GN=rglA PE=3 SV=1	59.8	_	_	_	_	_
D1-PA00839	322	_	_	_	_	_	_	_	_	_	_	_
D1-PA00840	343	EFI93948.1	hypothetical protein SCHCODRAFT_111822, partial [Schizophyllum commune H4-8]	75.3	_	_	_	_	_	_	_	_
D1-PA00841	474	_	_	_	_	_	_	_	_	_	_	_
D1-PA00842	257	EFI93946.1	hypothetical protein SCHCODRAFT_59968 [Schizophyllum commune H4-8]	100	sp|Q96WV9|CDK9_SCHPO	Probable cyclin-dependent kinase 9 OS=Schizosaccharomyces pombe (strain 972 / ATCC 24843) OX=284812 GN=cdk9 PE=1 SV=1	56.9	GO:0000128;GO:0000166;GO:0000228;GO:0000307;GO:0000785;GO:0000790;GO:0003674;GO:0003824;GO:0004672;GO:0004674;GO:0004693;GO:0005488;GO:0005524;GO:0005575;GO:0005622;GO:0005623;GO:0005634;GO:0005654;GO:0005694;GO:0006139;GO:0006351;GO:0006355;GO:0006357;GO:0006464;GO:0006468;GO:0006725;GO:0006793;GO:0006796;GO:0006807;GO:0008023;GO:0008024;GO:0008144;GO:0008150;GO:0008152;GO:0008353;GO:0009058;GO:…	KOG0600	D	_	_
D1-PA00843	814	TRM60325.1	cyclin-like protein [Auriculariopsis ampla]	77.6	sp|P10815|CG23_SCHPO	G2/mitotic-specific cyclin cdc13 OS=Schizosaccharomyces pombe (strain 972 / ATCC 24843) OX=284812 GN=cdc13 PE=1 SV=1	50.1	GO:0000079;GO:0000086;GO:0000278;GO:0000307;GO:0001932;GO:0001934;GO:0003674;GO:0005488;GO:0005515;GO:0005575;GO:0005622;GO:0005623;GO:0005634;GO:0005737;GO:0005815;GO:0005816;GO:0005819;GO:0005856;GO:0005933;GO:0005935;GO:0007049;GO:0007088;GO:0007346;GO:0008150;GO:0009892;GO:0009893;GO:0009987;GO:0010562;GO:0010563;GO:0010564;GO:0010604;GO:0010605;GO:0010638;GO:0010695;GO:0010696;GO:0015630;GO:…	COG5024|KOG0653	D	K23469	CLB2
D1-PA00844	2140	EFI99561.1	hypothetical protein SCHCODRAFT_75391 [Schizophyllum commune H4-8]	92.6	sp|Q6P2Q9|PRP8_HUMAN	Pre-mRNA-processing-splicing factor 8 OS=Homo sapiens OX=9606 GN=PRPF8 PE=1 SV=2	75.2	GO:0000244;GO:0000245;GO:0000350;GO:0000375;GO:0000377;GO:0000386;GO:0000387;GO:0000389;GO:0000393;GO:0000398;GO:0000974;GO:0003674;GO:0003676;GO:0003723;GO:0003729;GO:0003824;GO:0004843;GO:0005488;GO:0005575;GO:0005622;GO:0005623;GO:0005634;GO:0005681;GO:0005682;GO:0006139;GO:0006376;GO:0006396;GO:0006397;GO:0006464;GO:0006508;GO:0006725;GO:0006807;GO:0008150;GO:0008152;GO:0008233;GO:0008234;GO:…	COG5178|KOG1795	A	K12856	PRPF8, PRP8
D1-PA00845	104	_	_	_	_	_	_	_	_	_	_	_
D1-PA00846	346	EFI98990.1	hypothetical protein SCHCODRAFT_106977, partial [Schizophyllum commune H4-8]	93.3	_	_	_	_	_	_	_	_
D1-PA00847	271	EFI99560.1	hypothetical protein SCHCODRAFT_14912 [Schizophyllum commune H4-8]	99.2	_	_	_	_	_	_	_	_
D1-PA00848	1056	TRM63266.1	hypothetical protein BD626DRAFT_583670 [Auriculariopsis ampla]	58.9	_	_	_	_	_	_	_	_
D1-PA00849	511	_	_	_	_	_	_	_	_	_	_	_
D1-PA00850	914	EFI93502.1	hypothetical protein SCHCODRAFT_112781, partial [Schizophyllum commune H4-8]	68.8	sp|P0CO14|UTP10_CRYNJ	U3 small nucleolar RNA-associated protein 10 OS=Cryptococcus neoformans var. neoformans serotype D (strain JEC21 / ATCC MYA-565) OX=214684 GN=UTP10 PE=3 SV=1	22.7	GO:0000447;GO:0000460;GO:0000462;GO:0000466;GO:0000469;GO:0000472;GO:0000478;GO:0000479;GO:0000480;GO:0000785;GO:0000792;GO:0000966;GO:0000967;GO:0003674;GO:0003676;GO:0003723;GO:0005488;GO:0005575;GO:0005622;GO:0005623;GO:0005634;GO:0005694;GO:0005730;GO:0005732;GO:0005737;GO:0005739;GO:0006139;GO:0006355;GO:0006356;GO:0006364;GO:0006396;GO:0006725;GO:0006807;GO:0008150;GO:0008152;GO:0009889;GO:…	KOG1837	S	K14550	UTP10, HEATR1
D1-PA00851	246	EFI93500.1	hypothetical protein SCHCODRAFT_112779, partial [Schizophyllum commune H4-8]	80.5	_	_	_	_	_	_	_	_
D1-PA00852	1196	EFJ04047.1	hypothetical protein SCHCODRAFT_231851 [Schizophyllum commune H4-8]	58.5	_	_	_	_	_	_	_	_
D1-PA00853	654	CDO70918.1	hypothetical protein BN946_scf184829.g26 [Trametes cinnabarina]	82.6	sp|P0CM60|VAC8_CRYNJ	Vacuolar protein 8 OS=Cryptococcus neoformans var. neoformans serotype D (strain JEC21 / ATCC MYA-565) OX=214684 GN=VAC8 PE=3 SV=1	73.1	GO:0000011;GO:0000322;GO:0000323;GO:0000324;GO:0000329;GO:0003674;GO:0005488;GO:0005515;GO:0005575;GO:0005622;GO:0005623;GO:0005634;GO:0005737;GO:0005773;GO:0005774;GO:0005829;GO:0006914;GO:0006996;GO:0007033;GO:0008104;GO:0008150;GO:0008152;GO:0009056;GO:0009607;GO:0009987;GO:0016020;GO:0016043;GO:0016050;GO:0016236;GO:0016237;GO:0022406;GO:0022607;GO:0030447;GO:0030448;GO:0031090;GO:0032258;GO:…	KOG4224	U	K08332	VAC8
D1-PA00854	634	TRM65648.1	hypothetical protein BD626DRAFT_485438 [Auriculariopsis ampla]	42.7	sp|P21269|CCA1_YEAST	CCA tRNA nucleotidyltransferase, mitochondrial OS=Saccharomyces cerevisiae (strain ATCC 204508 / S288c) OX=559292 GN=CCA1 PE=1 SV=1	59.6	GO:0001680;GO:0003674;GO:0003824;GO:0004652;GO:0004810;GO:0005575;GO:0005622;GO:0005623;GO:0005634;GO:0005737;GO:0005739;GO:0005759;GO:0006139;GO:0006396;GO:0006399;GO:0006725;GO:0006807;GO:0008033;GO:0008150;GO:0008152;GO:0009987;GO:0010467;GO:0016070;GO:0016740;GO:0016772;GO:0016779;GO:0031123;GO:0031974;GO:0034470;GO:0034641;GO:0034660;GO:0042780;GO:0043170;GO:0043226;GO:0043227;GO:0043229;GO:…	COG0617|KOG2159	H	_	_
D1-PA00856	219	_	_	_	_	_	_	_	_	_	_	_
D1-PA00857	921	EFI93294.1	hypothetical protein SCHCODRAFT_237598 [Schizophyllum commune H4-8]	50.8	_	_	_	_	_	_	_	_
D1-PA00858	580	EFI93295.1	hypothetical protein SCHCODRAFT_112949, partial [Schizophyllum commune H4-8]	51.3	sp|B9EXZ6|BAT1_ORYSJ	Amino-acid permease BAT1 homolog OS=Oryza sativa subsp. japonica OX=39947 GN=BAT1 PE=2 SV=1	34.9	_	COG0531|KOG1289	E	_	_
D1-PA00859	132	_	_	_	_	_	_	_	_	_	_	_
D1-PA00861	413	_	_	_	_	_	_	_	_	_	_	_
D1-PA00862	91	_	_	_	_	_	_	_	_	_	_	_
D1-PA00863	750	EFI95831.1	hypothetical protein SCHCODRAFT_85627 [Schizophyllum commune H4-8]	99	sp|Q0GYU5|GLD1_HYPJE	D/L-glyceraldehyde reductase OS=Hypocrea jecorina OX=51453 GN=gld1 PE=1 SV=1	58.7	_	COG0656|KOG1577	S	_	_
D1-PA00864	317	EFI95830.1	hypothetical protein SCHCODRAFT_110903, partial [Schizophyllum commune H4-8]	86.9	_	_	_	_	_	_	_	_
D1-PA00865	133	_	_	_	_	_	_	_	_	_	_	_
D1-PA00867	884	EFI99525.1	hypothetical protein SCHCODRAFT_53411 [Schizophyllum commune H4-8]	100	_	_	_	GO:0003674;GO:0005215;GO:0005488;GO:0005515;GO:0005575;GO:0005622;GO:0005623;GO:0005737;GO:0005739;GO:0005740;GO:0005743;GO:0005758;GO:0006605;GO:0006626;GO:0006810;GO:0006839;GO:0006886;GO:0006996;GO:0007005;GO:0007006;GO:0007007;GO:0008104;GO:0008150;GO:0008565;GO:0009987;GO:0015031;GO:0015833;GO:0016020;GO:0016021;GO:0016043;GO:0017038;GO:0019866;GO:0031090;GO:0031224;GO:0031966;GO:0031967;GO:…	KOG3479	U	_	_
D1-PA00868	723	EFI98940.1	hypothetical protein SCHCODRAFT_52343 [Schizophyllum commune H4-8]	59.1	sp|Q01356|ARG13_NEUCR	Amino-acid transporter arg-13 OS=Neurospora crassa (strain ATCC 24698 / 74-OR23-1A / CBS 708.71 / DSM 1257 / FGSC 987) OX=367110 GN=arg-13 PE=2 SV=1	47.6	GO:0000064;GO:0003333;GO:0003674;GO:0005215;GO:0005342;GO:0005575;GO:0005622;GO:0005623;GO:0005737;GO:0005739;GO:0005740;GO:0005743;GO:0006082;GO:0006520;GO:0006525;GO:0006526;GO:0006807;GO:0006810;GO:0006811;GO:0006812;GO:0006820;GO:0006839;GO:0006855;GO:0006865;GO:0008150;GO:0008152;GO:0008324;GO:0008509;GO:0008514;GO:0008652;GO:0009058;GO:0009064;GO:0009084;GO:0009987;GO:0015075;GO:0015171;GO:…	KOG0758	C	_	_
D1-PA00869	713	EFI98937.1	hypothetical protein SCHCODRAFT_256499 [Schizophyllum commune H4-8]	89.9	_	_	_	_	_	_	_	_
D1-PA00871	169	_	_	_	_	_	_	_	_	_	_	_
D1-PA00872	436	EFI91907.1	hypothetical protein SCHCODRAFT_61868 [Schizophyllum commune H4-8]	54.1	_	_	_	_	_	_	_	_
D1-PA00873	255	_	_	_	_	_	_	_	_	_	_	_
D1-PA00874	84	_	_	_	_	_	_	_	_	_	_	_
D1-PA00875	343	EFI91814.1	expressed protein, partial [Schizophyllum commune H4-8]	86.3	_	_	_	_	_	_	_	_
D1-PA00876	779	EFI91813.1	hypothetical protein SCHCODRAFT_83545 [Schizophyllum commune H4-8]	94.4	sp|B0D6H2|ARO1_LACBS	Pentafunctional AROM polypeptide OS=Laccaria bicolor (strain S238N-H82 / ATCC MYA-4686) OX=486041 GN=LACBIDRAFT_233717 PE=3 SV=1	60.2	GO:0003674;GO:0003824;GO:0003866;GO:0006082;GO:0008150;GO:0008152;GO:0009058;GO:0009423;GO:0009987;GO:0016053;GO:0016740;GO:0016765;GO:0019752;GO:0043436;GO:0043648;GO:0043650;GO:0044237;GO:0044249;GO:0044281;GO:0044283;GO:0046394;GO:0046417;GO:0071704;GO:1901576	COG0169|KOG0692	E	K13830	ARO1
D1-PA00877	350	_	_	_	_	_	_	_	_	_	_	_
D1-PA00878	310	EFI91813.1	hypothetical protein SCHCODRAFT_83545 [Schizophyllum commune H4-8]	94.2	sp|Q8J294|ARO1_THACU	Pentafunctional AROM polypeptide OS=Thanatephorus cucumeris OX=107832 PE=3 SV=1	51	GO:0003674;GO:0003824;GO:0003866;GO:0006082;GO:0008150;GO:0008152;GO:0009058;GO:0009423;GO:0009987;GO:0016053;GO:0016740;GO:0016765;GO:0019752;GO:0043436;GO:0043648;GO:0043650;GO:0044237;GO:0044249;GO:0044281;GO:0044283;GO:0046394;GO:0046417;GO:0071704;GO:1901576	COG0169|KOG0692	E	_	_
D1-PA00879	595	_	_	_	_	_	_	_	_	_	_	_
D1-PA00880	368	EFI91812.1	hypothetical protein SCHCODRAFT_114194, partial [Schizophyllum commune H4-8]	37.6	_	_	_	_	KOG1908	A	_	_
D1-PA00881	87	_	_	_	_	_	_	_	_	_	_	_
D1-PA00882	409	EFI91811.1	hypothetical protein SCHCODRAFT_61934, partial [Schizophyllum commune H4-8]	95.6	_	_	_	_	_	_	_	_
D1-PA00883	119	_	_	_	_	_	_	_	_	_	_	_
D1-PA00884	239	_	_	_	_	_	_	_	_	_	_	_
D1-PA00885	300	EFI91903.1	hypothetical protein SCHCODRAFT_61872 [Schizophyllum commune H4-8]	88.3	_	_	_	_	_	_	_	_
D1-PA00886	812	EFI91809.1	expressed protein [Schizophyllum commune H4-8]	82.9	sp|Q01200|PRIA_LENED	Protein priA OS=Lentinula edodes OX=5353 GN=priA PE=2 SV=1	36.6	_	_	_	_	_
D1-PA00887	418	_	_	_	_	_	_	_	_	_	_	_
D1-PA00888	232	_	_	_	_	_	_	_	_	_	_	_
D1-PA00889	1057	EFI91153.1	hypothetical protein SCHCODRAFT_114785, partial [Schizophyllum commune H4-8]	28.8	_	_	_	_	_	_	_	_
D1-PA00890	81	_	_	_	_	_	_	_	_	_	_	_
D1-PA00891	401	EFI91901.1	hypothetical protein SCHCODRAFT_79659 [Schizophyllum commune H4-8]	99.2	sp|F2Z699|NDH2_YARLI	External alternative NADH-ubiquinone oxidoreductase, mitochondrial OS=Yarrowia lipolytica (strain CLIB 122 / E 150) OX=284591 GN=NDH2 PE=1 SV=1	40.7	GO:0001300;GO:0003674;GO:0003824;GO:0003954;GO:0005575;GO:0005622;GO:0005623;GO:0005737;GO:0005739;GO:0005740;GO:0005743;GO:0005975;GO:0005996;GO:0006006;GO:0006066;GO:0006067;GO:0006082;GO:0006090;GO:0006091;GO:0006113;GO:0006116;GO:0006119;GO:0006139;GO:0006163;GO:0006725;GO:0006732;GO:0006733;GO:0006734;GO:0006753;GO:0006793;GO:0006796;GO:0006807;GO:0007568;GO:0007569;GO:0008137;GO:0008150;GO:…	COG1252|KOG2495	C	_	_
D1-PA00892	328	_	_	_	_	_	_	_	_	_	_	_
D1-PA00893	445	EFI91900.1	hypothetical protein SCHCODRAFT_114187, partial [Schizophyllum commune H4-8]	74.1	_	_	_	_	_	_	_	_
D1-PA00894	422	EFI91808.1	hypothetical protein SCHCODRAFT_43089, partial [Schizophyllum commune H4-8]	64.6	sp|Q12618|ACO1_AJECA	Acyl-CoA desaturase OS=Ajellomyces capsulatus OX=5037 GN=OLE1 PE=1 SV=1	38.1	_	COG1398|COG5274|KOG0537|KOG1600	CI	K00507	SCD, desC
D1-PA00895	2384	PMB71436.1	hypothetical protein BM221_001525 [Beauveria bassiana]	40	_	_	_	_	_	_	_	_
D1-PA00896	561	EFI91801.1	hypothetical protein SCHCODRAFT_238405 [Schizophyllum commune H4-8]	71.8	_	_	_	_	_	_	_	_
D1-PA00897	240	_	_	_	_	_	_	_	_	_	_	_
D1-PA00899	473	EFJ02369.1	hypothetical protein SCHCODRAFT_103924, partial [Schizophyllum commune H4-8]	83.4	_	_	_	_	_	_	_	_
D1-PA00900	153	_	_	_	_	_	_	_	_	_	_	_
D1-PA00901	351	TRM66362.1	PUA-like domain-containing protein [Auriculariopsis ampla]	64.5	sp|A7E320|UHRF1_BOVIN	E3 ubiquitin-protein ligase UHRF1 OS=Bos taurus OX=9913 GN=UHRF1 PE=2 SV=1	50.9	_	COG3440	K	_	_
D1-PA00902	355	EFI98925.1	hypothetical protein SCHCODRAFT_52466 [Schizophyllum commune H4-8]	87	_	_	_	_	COG1562|KOG4411	I	_	_
D1-PA00903	456	EFI99509.1	hypothetical protein SCHCODRAFT_233416 [Schizophyllum commune H4-8]	49.7	_	_	_	_	_	_	_	_
D1-PA00904	629	EFI98924.1	hypothetical protein SCHCODRAFT_106863, partial [Schizophyllum commune H4-8]	90.9	_	_	_	_	_	_	_	_
D1-PA00905	330	EFI99508.1	hypothetical protein SCHCODRAFT_106862, partial [Schizophyllum commune H4-8]	58.4	_	_	_	_	_	_	_	_
D1-PA00907	169	_	_	_	_	_	_	_	_	_	_	_
D1-PA00908	1946	EFJ00018.1	hypothetical protein SCHCODRAFT_232250 [Schizophyllum commune H4-8]	41.7	sp|Q9Z148|EHMT2_MOUSE	Histone-lysine N-methyltransferase EHMT2 OS=Mus musculus OX=10090 GN=Ehmt2 PE=1 SV=2	38.2	_	_	_	_	_
D1-PA00909	519	_	_	_	_	_	_	_	_	_	_	_
D1-PA00910	90	_	_	_	_	_	_	_	_	_	_	_
D1-PA00911	77	_	_	_	_	_	_	_	_	_	_	_
D1-PA00912	269	_	_	_	_	_	_	_	_	_	_	_
D1-PA00913	221	_	_	_	_	_	_	_	_	_	_	_
D1-PA00914	1415	EFI92044.1	hypothetical protein SCHCODRAFT_86160 [Schizophyllum commune H4-8]	96.6	sp|A4REV8|3HAO_MAGO7	3-hydroxyanthranilate 3,4-dioxygenase OS=Magnaporthe oryzae (strain 70-15 / ATCC MYA-4617 / FGSC 8958) OX=242507 GN=BNA1 PE=3 SV=1	74.7	_	KOG3995	E	K00452	HAAO
D1-PA00915	856	TRM61075.1	hypothetical protein BD626DRAFT_571106 [Auriculariopsis ampla]	36.7	_	_	_	_	KOG0266	D	_	_
D1-PA00916	349	EFI95129.1	glycoside hydrolase family 43 protein, partial [Schizophyllum commune H4-8]	92.9	sp|A1CLG4|ABNA_ASPCL	Probable arabinan endo-1,5-alpha-L-arabinosidase A OS=Aspergillus clavatus (strain ATCC 1007 / CBS 513.65 / DSM 816 / NCTC 3887 / NRRL 1) OX=344612 GN=abnA PE=3 SV=1	46.4	_	COG3507	G	K06113	abnA
D1-PA00917	1014	EFI95128.1	hypothetical protein SCHCODRAFT_77501 [Schizophyllum commune H4-8]	92.5	sp|Q9Y7U7|SND1_SCHPO	Staphylococcal nuclease domain-containing protein 1 OS=Schizosaccharomyces pombe (strain 972 / ATCC 24843) OX=284812 GN=snd1 PE=1 SV=1	34.7	GO:0003674;GO:0003676;GO:0003723;GO:0003824;GO:0004518;GO:0005488;GO:0005575;GO:0005622;GO:0005623;GO:0005634;GO:0005737;GO:0006139;GO:0006325;GO:0006342;GO:0006355;GO:0006401;GO:0006725;GO:0006807;GO:0006996;GO:0008150;GO:0008152;GO:0009056;GO:0009057;GO:0009889;GO:0009890;GO:0009892;GO:0009987;GO:0010468;GO:0010556;GO:0010558;GO:0010605;GO:0010629;GO:0016043;GO:0016070;GO:0016442;GO:0016458;GO:…	COG1525|KOG2039	K	K15979	SND1
D1-PA00918	241	_	_	_	_	_	_	_	_	_	_	_
D1-PA00919	443	_	_	_	_	_	_	_	_	_	_	_
D1-PA00920	207	_	_	_	_	_	_	_	_	_	_	_
D1-PA00921	235	_	_	_	_	_	_	_	_	_	_	_
D1-PA00922	82	_	_	_	_	_	_	_	_	_	_	_
D1-PA00923	241	_	_	_	_	_	_	_	_	_	_	_
D1-PA00924	267	_	_	_	_	_	_	_	_	_	_	_
D1-PA00925	209	_	_	_	_	_	_	_	_	_	_	_
D1-PA00926	375	TRM61053.1	hypothetical protein BD626DRAFT_502540 [Auriculariopsis ampla]	84.3	sp|P53199|ERG26_YEAST	Sterol-4-alpha-carboxylate 3-dehydrogenase, decarboxylating OS=Saccharomyces cerevisiae (strain ATCC 204508 / S288c) OX=559292 GN=ERG26 PE=1 SV=1	55.9	GO:0000252;GO:0003674;GO:0003824;GO:0005575;GO:0005622;GO:0005623;GO:0005737;GO:0005783;GO:0005789;GO:0006066;GO:0006629;GO:0006694;GO:0006696;GO:0008150;GO:0008152;GO:0008202;GO:0008204;GO:0008610;GO:0009058;GO:0009987;GO:0012505;GO:0016020;GO:0016125;GO:0016126;GO:0016128;GO:0016129;GO:0016491;GO:0016614;GO:0016616;GO:0031984;GO:0042175;GO:0043226;GO:0043227;GO:0043229;GO:0043231;GO:0044107;GO:…	COG0451|KOG1430	EI	_	_
D1-PA00927	149	_	_	_	_	_	_	_	_	_	_	_
D1-PA00928	632	EFI98945.1	hypothetical protein SCHCODRAFT_81694 [Schizophyllum commune H4-8]	86.7	sp|P83616|BIP_ASPNG	Endoplasmic reticulum chaperone BiP OS=Aspergillus niger OX=5061 GN=bipA PE=2 SV=1	62.8	GO:0000003;GO:0000166;GO:0000271;GO:0000741;GO:0000742;GO:0000746;GO:0000747;GO:0003674;GO:0003824;GO:0005488;GO:0005515;GO:0005524;GO:0005575;GO:0005622;GO:0005623;GO:0005634;GO:0005635;GO:0005737;GO:0005783;GO:0005788;GO:0005938;GO:0005975;GO:0005976;GO:0006073;GO:0006508;GO:0006511;GO:0006605;GO:0006612;GO:0006613;GO:0006614;GO:0006616;GO:0006620;GO:0006807;GO:0006810;GO:0006886;GO:0006950;GO:…	COG0443|KOG0100	O	_	_
D1-PA00929	361	_	_	_	_	_	_	_	_	_	_	_
D1-PA00930	597	EFI99527.1	hypothetical protein SCHCODRAFT_106899, partial [Schizophyllum commune H4-8]	95.6	_	_	_	_	_	_	_	_
D1-PA00931	192	_	_	_	_	_	_	_	_	_	_	_
D1-PA00932	1393	EFI92257.1	hypothetical protein SCHCODRAFT_258691 [Schizophyllum commune H4-8]	73.1	sp|Q8R151|ZNFX1_MOUSE	NFX1-type zinc finger-containing protein 1 OS=Mus musculus OX=10090 GN=Znfx1 PE=1 SV=3	25	_	COG0464|COG1112|KOG0730|KOG1807	LO	_	_
D1-PA00933	229	EFI92442.1	hypothetical protein SCHCODRAFT_61553 [Schizophyllum commune H4-8]	93.3	_	_	_	_	_	_	_	_
D1-PA00934	213	_	_	_	_	_	_	_	_	_	_	_
D1-PA00935	394	EFI92441.1	hypothetical protein SCHCODRAFT_61392 [Schizophyllum commune H4-8]	99.4	_	_	_	_	_	_	K00463	IDO, INDO
D1-PA00936	903	EFI92255.1	hypothetical protein SCHCODRAFT_17654 [Schizophyllum commune H4-8]	96.4	_	_	_	_	_	_	K00463	IDO, INDO
D1-PA00937	218	_	_	_	_	_	_	_	_	_	_	_
D1-PA00938	98	_	_	_	_	_	_	_	_	_	_	_
D1-PA00939	1208	EFI92162.1	hypothetical protein SCHCODRAFT_113563, partial [Schizophyllum commune H4-8]	78.6	_	_	_	_	_	_	_	_
D1-PA00940	175	_	_	_	_	_	_	_	_	_	_	_
D1-PA00941	695	_	_	_	_	_	_	_	_	_	_	_
D1-PA00942	605	EFI92167.1	hypothetical protein SCHCODRAFT_61323 [Schizophyllum commune H4-8]	94.2	sp|Q5ASA6|IF6_EMENI	Eukaryotic translation initiation factor 6 OS=Emericella nidulans (strain FGSC A4 / ATCC 38163 / CBS 112.46 / NRRL 194 / M139) OX=227321 GN=tif6 PE=3 SV=1	73.8	_	COG0625|KOG0867	O	K03264	EIF6
D1-PA00943	396	_	_	_	_	_	_	_	_	_	_	_
D1-PA00944	549	EFI92168.1	expressed protein, partial [Schizophyllum commune H4-8]	83	_	_	_	_	_	_	_	_
D1-PA00945	468	EFI92340.1	hypothetical protein SCHCODRAFT_113572, partial [Schizophyllum commune H4-8]	54.5	_	_	_	_	_	_	_	_
D1-PA00946	209	TRM64535.1	hypothetical protein BD626DRAFT_492155 [Auriculariopsis ampla]	44.3	_	_	_	_	_	_	_	_
D1-PA00947	1186	EFI92170.1	hypothetical protein SCHCODRAFT_238011 [Schizophyllum commune H4-8]	45.3	_	_	_	_	_	_	_	_
D1-PA00948	538	_	_	_	_	_	_	_	_	_	_	_
D1-PA00949	750	EFI92172.1	hypothetical protein SCHCODRAFT_61420, partial [Schizophyllum commune H4-8]	80.9	sp|A7VK00|MX2_PIG	Interferon-induced GTP-binding protein Mx2 OS=Sus scrofa OX=9823 GN=MX2 PE=2 SV=1	22.4	_	COG0699|KOG0446	U	_	_
D1-PA00950	527	EFI92345.1	hypothetical protein SCHCODRAFT_70775 [Schizophyllum commune H4-8]	79.1	sp|I6LDA6|GPMI_ONCVO	2,3-bisphosphoglycerate-independent phosphoglycerate mutase OS=Onchocerca volvulus OX=6282 GN=ipgm-1 PE=1 SV=1	45.7	_	COG0696|KOG4513	G	K15633	gpmI
D1-PA00951	246	_	_	_	_	_	_	_	_	_	_	_
D1-PA00952	352	_	_	_	_	_	_	_	_	_	_	_
D1-PA00953	123	_	_	_	_	_	_	_	_	_	_	_
D1-PA00955	168	EFJ03889.1	fungal hydrophobin SC1 [Schizophyllum commune H4-8]	62.3	sp|P04158|SC1_SCHCO	Fruiting body protein SC1 OS=Schizophyllum commune OX=5334 GN=SC1 PE=2 SV=2	62.3	_	_	_	_	_
D1-PA00956	154	_	_	_	_	_	_	_	_	_	_	_
D1-PA00957	127	_	_	_	_	_	_	_	_	_	_	_
D1-PA00958	393	_	_	_	_	_	_	_	_	_	_	_
D1-PA00959	183	_	_	_	_	_	_	_	_	_	_	_
D1-PA00960	31	_	_	_	_	_	_	_	_	_	_	_
D1-PA00961	1611	EFJ02126.1	hypothetical protein SCHCODRAFT_231117 [Schizophyllum commune H4-8]	72.4	_	_	_	_	_	_	_	_
D1-PA00962	90	_	_	_	_	_	_	_	_	_	_	_
D1-PA00963	404	EFJ03483.1	hypothetical protein SCHCODRAFT_103491, partial [Schizophyllum commune H4-8]	67.6	_	_	_	_	_	_	_	_
D1-PA00964	223	_	_	_	_	_	_	_	_	_	_	_
D1-PA00965	707	EFI91953.1	hypothetical protein SCHCODRAFT_113922, partial [Schizophyllum commune H4-8]	44.6	_	_	_	_	_	_	_	_
D1-PA00966	1105	EFI92047.1	glycoside hydrolase family 71 protein [Schizophyllum commune H4-8]	85.8	sp|B6GX22|MU71A_PENRW	Mutanase Pc12g07500 OS=Penicillium rubens (strain ATCC 28089 / DSM 1075 / NRRL 1951 / Wisconsin 54-1255) OX=500485 GN=PCH_Pc12g07500 PE=1 SV=1	38.9	_	_	_	K08254	E3.2.1.59
D1-PA00967	74	_	_	_	_	_	_	_	_	_	_	_
D1-PA00968	152	_	_	_	_	_	_	_	_	_	_	_
D1-PA00969	492	_	_	_	_	_	_	_	_	_	_	_
D1-PA00970	65	_	_	_	_	_	_	_	_	_	_	_
D1-PA00971	176	_	_	_	_	_	_	_	_	_	_	_
D1-PA00972	214	_	_	_	_	_	_	_	_	_	_	_
D1-PA00973	112	_	_	_	_	_	_	_	_	_	_	_
D1-PA00974	360	_	_	_	_	_	_	_	_	_	_	_
D1-PA00975	489	_	_	_	_	_	_	_	_	_	_	_
D1-PA00976	498	EFI99109.1	hypothetical protein SCHCODRAFT_233657 [Schizophyllum commune H4-8]	42.3	_	_	_	_	_	_	_	_
D1-PA00977	67	_	_	_	_	_	_	_	_	_	_	_
D1-PA00979	1331	EFI93499.1	hypothetical protein SCHCODRAFT_112778, partial [Schizophyllum commune H4-8]	66	_	_	_	_	_	_	_	_
D1-PA00980	582	EFI93499.1	hypothetical protein SCHCODRAFT_112778, partial [Schizophyllum commune H4-8]	79.4	_	_	_	_	_	_	_	_
D1-PA00981	211	EFI93500.1	hypothetical protein SCHCODRAFT_112779, partial [Schizophyllum commune H4-8]	44.2	_	_	_	_	_	_	_	_
D1-PA00982	559	THH19052.1	hypothetical protein EW146_g2055 [Bondarzewia mesenterica]	61.1	sp|P0CO90|CFD1_CRYNJ	Cytosolic Fe-S cluster assembly factor CFD1 OS=Cryptococcus neoformans var. neoformans serotype D (strain JEC21 / ATCC MYA-565) OX=214684 GN=CFD1 PE=3 SV=1	63.3	GO:0000228;GO:0000278;GO:0000785;GO:0000790;GO:0000819;GO:0003674;GO:0003676;GO:0003677;GO:0003824;GO:0005488;GO:0005575;GO:0005622;GO:0005623;GO:0005634;GO:0005657;GO:0005663;GO:0005694;GO:0005737;GO:0005829;GO:0006139;GO:0006259;GO:0006260;GO:0006261;GO:0006271;GO:0006272;GO:0006281;GO:0006298;GO:0006725;GO:0006807;GO:0006950;GO:0006974;GO:0006996;GO:0007049;GO:0007059;GO:0007062;GO:0008150;GO:…	COG0470|KOG0991	L	K03593	mrp, NUBPL
D1-PA00983	329	EFJ02578.1	hypothetical protein SCHCODRAFT_13705 [Schizophyllum commune H4-8]	76.6	sp|Q9UTB2|SYSM_SCHPO	Serine--tRNA ligase, mitochondrial OS=Schizosaccharomyces pombe (strain 972 / ATCC 24843) OX=284812 GN=dia4 PE=3 SV=2	33.4	GO:0000166;GO:0000959;GO:0003674;GO:0003824;GO:0004812;GO:0004828;GO:0005488;GO:0005524;GO:0005575;GO:0005622;GO:0005623;GO:0005737;GO:0005739;GO:0006082;GO:0006139;GO:0006399;GO:0006412;GO:0006418;GO:0006434;GO:0006518;GO:0006520;GO:0006725;GO:0006807;GO:0008144;GO:0008150;GO:0008152;GO:0009058;GO:0009059;GO:0009987;GO:0010467;GO:0016070;GO:0016874;GO:0016875;GO:0017076;GO:0019538;GO:0019752;GO:…	COG0172|KOG2509	J	K01875	SARS, serS
D1-PA00984	434	EFJ03909.1	hypothetical protein SCHCODRAFT_64880 [Schizophyllum commune H4-8]	67.9	_	_	_	GO:0005575;GO:0005622;GO:0005623;GO:0005737;GO:0005856;GO:0005938;GO:0006810;GO:0006897;GO:0006996;GO:0007010;GO:0007015;GO:0008150;GO:0009987;GO:0015629;GO:0016043;GO:0016192;GO:0030029;GO:0030036;GO:0030479;GO:0030863;GO:0030864;GO:0043226;GO:0043228;GO:0043229;GO:0043232;GO:0044422;GO:0044424;GO:0044430;GO:0044444;GO:0044446;GO:0044448;GO:0044464;GO:0051179;GO:0051234;GO:0061645;GO:0071840;GO:…	KOG1087	U	K20524	LSB5
D1-PA00985	410	EFJ03910.1	hypothetical protein SCHCODRAFT_104316, partial [Schizophyllum commune H4-8]	67.2	_	_	_	_	_	_	_	_
D1-PA00986	289	EFJ02579.1	hypothetical protein SCHCODRAFT_80957 [Schizophyllum commune H4-8]	73.9	sp|Q8S1Z1|UTP11_ORYSJ	Probable U3 small nucleolar RNA-associated protein 11 OS=Oryza sativa subsp. japonica OX=39947 GN=Os01g0810000 PE=2 SV=2	45.9	GO:0000447;GO:0000460;GO:0000462;GO:0000466;GO:0000469;GO:0000472;GO:0000478;GO:0000479;GO:0000480;GO:0000966;GO:0000967;GO:0003674;GO:0003676;GO:0003723;GO:0005488;GO:0005575;GO:0005622;GO:0005623;GO:0005634;GO:0005730;GO:0006139;GO:0006364;GO:0006396;GO:0006725;GO:0006807;GO:0008150;GO:0008152;GO:0009987;GO:0010467;GO:0016070;GO:0016072;GO:0022613;GO:0030490;GO:0030515;GO:0030684;GO:0031974;GO:…	COG5223|KOG3237	S	K14769	UTP11
D1-PA00987	252	_	_	_	_	_	_	_	_	_	_	_
D1-PA00988	597	EFI92590.1	hypothetical protein SCHCODRAFT_113154, partial [Schizophyllum commune H4-8]	53.7	_	_	_	_	_	_	_	_
D1-PA00989	112	_	_	_	_	_	_	_	_	_	_	_
D1-PA00990	151	EFI92591.1	hypothetical protein SCHCODRAFT_40228, partial [Schizophyllum commune H4-8]	93.3	_	_	_	_	_	_	_	_
D1-PA00991	636	EFI92587.1	hypothetical protein SCHCODRAFT_83342 [Schizophyllum commune H4-8]	95.3	sp|O94679|CND1_SCHPO	Condensin complex subunit 1 OS=Schizosaccharomyces pombe (strain 972 / ATCC 24843) OX=284812 GN=cnd1 PE=1 SV=1	36.1	GO:0000003;GO:0000070;GO:0000228;GO:0000278;GO:0000280;GO:0000775;GO:0000776;GO:0000777;GO:0000778;GO:0000779;GO:0000780;GO:0000785;GO:0000793;GO:0000794;GO:0000796;GO:0000799;GO:0000819;GO:0003674;GO:0003682;GO:0005488;GO:0005515;GO:0005575;GO:0005622;GO:0005623;GO:0005634;GO:0005694;GO:0005730;GO:0005737;GO:0006139;GO:0006259;GO:0006323;GO:0006325;GO:0006342;GO:0006355;GO:0006725;GO:0006807;GO:…	COG5098|KOG0414	BD	K06677	YCS4, CNAP1, CAPD2
D1-PA00992	331	_	_	_	_	_	_	_	_	_	_	_
D1-PA00993	197	_	_	_	_	_	_	_	_	_	_	_
D1-PA00994	160	_	_	_	_	_	_	_	_	_	_	_
D1-PA00995	811	EIN07047.1	glutamate-tRNA ligase [Punctularia strigosozonata HHB-11173 SS5]	43.2	_	_	_	GO:0002181;GO:0003674;GO:0003676;GO:0003723;GO:0003729;GO:0003824;GO:0004812;GO:0004818;GO:0005488;GO:0005575;GO:0005622;GO:0005623;GO:0005737;GO:0005739;GO:0006082;GO:0006139;GO:0006399;GO:0006412;GO:0006418;GO:0006424;GO:0006518;GO:0006520;GO:0006725;GO:0006807;GO:0008150;GO:0008152;GO:0009058;GO:0009059;GO:0009987;GO:0010467;GO:0010494;GO:0016070;GO:0016874;GO:0016875;GO:0017102;GO:0019538;GO:…	COG0008|KOG1147	J	_	_
D1-PA00996	187	_	_	_	_	_	_	_	_	_	_	_
D1-PA00997	245	_	_	_	_	_	_	_	_	_	_	_
D1-PA00998	450	EFI94556.1	hypothetical protein SCHCODRAFT_16934 [Schizophyllum commune H4-8]	87.1	sp|Q6ZJ05|URH1_ORYSJ	Probable uridine nucleosidase 1 OS=Oryza sativa subsp. japonica OX=39947 GN=URH1 PE=2 SV=1	32.8	GO:0003674;GO:0003824;GO:0006139;GO:0006152;GO:0006213;GO:0006725;GO:0006732;GO:0006733;GO:0006753;GO:0006793;GO:0006796;GO:0006807;GO:0008150;GO:0008152;GO:0008477;GO:0008655;GO:0009056;GO:0009058;GO:0009108;GO:0009116;GO:0009117;GO:0009164;GO:0009165;GO:0009435;GO:0009987;GO:0016787;GO:0016798;GO:0016799;GO:0018130;GO:0019357;GO:0019358;GO:0019359;GO:0019362;GO:0019363;GO:0019365;GO:0019438;GO:…	COG1957|KOG2938	F	_	_
D1-PA00999	290	EFI94555.1	hypothetical protein SCHCODRAFT_111623, partial [Schizophyllum commune H4-8]	85.2	_	_	_	_	_	_	_	_
D1-PA01000	440	EFI94555.1	hypothetical protein SCHCODRAFT_111623, partial [Schizophyllum commune H4-8]	63	_	_	_	_	_	_	_	_
D1-PA01001	833	PIL33446.1	hypothetical protein GSI_04069 [Ganoderma sinense ZZ0214-1]	48.9	_	_	_	_	COG4833	G	_	_
D1-PA01002	365	TBU60222.1	glycoside hydrolase family 76 protein [Dichomitus squalens]	69.5	_	_	_	_	COG4833	G	_	_
D1-PA01003	286	TRM62258.1	mate-domain-containing protein [Auriculariopsis ampla]	64.7	_	_	_	GO:0003674;GO:0005215;GO:0005575;GO:0006556;GO:0006732;GO:0006790;GO:0006810;GO:0006855;GO:0008150;GO:0008152;GO:0009058;GO:0009108;GO:0009987;GO:0015238;GO:0015893;GO:0016020;GO:0016021;GO:0017144;GO:0022857;GO:0031224;GO:0042221;GO:0042493;GO:0042891;GO:0044237;GO:0044249;GO:0044272;GO:0044425;GO:0046500;GO:0050896;GO:0051179;GO:0051186;GO:0051188;GO:0051234;GO:0055085;GO:0071704;GO:1901576	COG0534|KOG1347	V	_	_
D1-PA01004	520	EFI94130.1	hypothetical protein SCHCODRAFT_258258 [Schizophyllum commune H4-8]	72.4	_	_	_	_	_	_	_	_
D1-PA01005	673	_	_	_	_	_	_	_	_	_	_	_
[truncated: 19,415 more rows]

## Sheet: Table S5
Table S4 Annotation of fusant WT
[truncated: 24,024 more rows]
[truncated: 62 more columns]

## Sheet: Table S6
Table S6 Blast of known lignin degradation related genes between WT and D1-P
[truncated: 54 more rows]

[truncated: 2 more sheets: Table S7, Table S8]
